# Supplementary material for: Transcriptomic Analysis on Pectoral Muscle of European Meat Pigeons and Shiqi Pigeons during Embryonic Development
Source: Animals (Basel). 2023 Oct 19;13(20):3267. doi: 10.3390/ani13203267 (PMC10603743; doi:10.3390/ani13203267)
Supplement: Supplementary file 1 [file animals-13-03267-s001.zip]

Archive with 13 entries (13 files):
- Figure S1.tif
- Figure S2.tif
- Figure S3.tif
- Figure S4.tif
- Table S1.The  histological statistic analysis data of HE staining.xlsx
- Table S2.Table of filtering statistics for all samples.xls
- Table S3.Reads mapping data of all the samples in RNA-Seq sequencing data.xls
- Table S4. Number of reads involved in the quantification of each sample.xls
- Table S5.Interaction strength between genes in comparison between two breeds of pigeons.xls
- Table S6.The RT q-PCR primers used in this study.xlsx
- Table S7.Gene expression at different times in two breeds of pigeons presented as raw reads count and FPKM.xls
- Table S8.Differential expression results for each comparison groups.xlsx
- Table S9.Summary of KEGG related to muscle development in 4 stages.xls
