# Supplementary material for: Transcriptomic Analysis on Pectoral Muscle of European Meat Pigeons and Shiqi Pigeons during Embryonic Development
Source: Animals (Basel). 2023 Oct 19;13(20):3267. doi: 10.3390/ani13203267 (PMC10603743; doi:10.3390/ani13203267)
Supplement: Supplementary file 1 [file animals-13-03267-s001.zip › Table S1.The histological statistic analysis data of HE staining.xlsx]

## Sheet: Sheet1
Table S1.The histological statistic analysis data of HE staining
	SE6	ME6	SE10	ME10	SE14	ME14	SP1	MP1
Muscle fiber density	0.00675138	0.00306597	0.00321565	0.00228742	4e-05	1.06948e-05	1.29733e-05	2.95095e-06
	0.00583782	0.00175195	0.00192614	0.000580397	4.65967e-05	3.52929e-05	2.62023e-05	3.26192e-05
	0.00404134	0.0027239	0.00232322	0.00173075	2.78065e-05	2.99455e-05	3.42797e-05	2.40633e-05
Total predicted number of muscle fibers	834.767	509	11073.8	4586	2395.95	468.593	950.781	228.894
	721	268	3155	626	2895.99	2242.35	1202.29	690.824
	436	414	3348.18	7502	2024.71	1798.01	1187.24	1428.96
Muscle fiber diameter(μm)	SE14(Muscle fiber diameter ratio)			ME14(Muscle fiber diameter ratio)			SP1(Muscle fiber diameter ratio)			MP1(Muscle fiber diameter ratio)
1-50	0.166667	0.058824	0.019231	0	0.075758	0.017857	0.015873	0.136	0.05618	0.036145	0.005076	0.007937
50-100	0.083333	0.509804	0.307692	0.25	0.560606	0.160714	0.150794	0.56	0.382022	0.168675	0.15736	0.18254
100-150	0.166667	0.352941	0.384615	0.55	0.30303	0.410714	0.349206	0.216	0.404494	0.289157	0.461929	0.396825
150-200	0.25	0.058824	0.153846	0.1	0.045455	0.339286	0.222222	0.04	0.067416	0.156627	0.233503	0.166667
200-250	0.083333	0.019608	0.076923	0.1	0.015152	0.053571	0.174603	0.032	0.05618	0.216867	0.096447	0.103175
250-300	0.083333	0	0.019231	0	0	0.017857	0.047619	0	0	0.060241	0.015228	0.063492
300-350	0.166667	0	0.019231	0	0	0	0.015873	0.008	0	0.012048	0.015228	0.031746
350-400	0	0	0	0	0	0	0.003968	0	0.011236	0	0.010152	0.015873
400+	0	0	0.019231	0	0	0	0.019841	0	0	0.036145	0.005076	0.031746
