# Supplementary material for: Transcriptomic Analysis on Pectoral Muscle of European Meat Pigeons and Shiqi Pigeons during Embryonic Development
Source: Animals (Basel). 2023 Oct 19;13(20):3267. doi: 10.3390/ani13203267 (PMC10603743; doi:10.3390/ani13203267)
Supplement: Supplementary file 1 [file animals-13-03267-s001.zip › Table S2.Table of filtering statistics for all samples.xls]

Table S2.Table of filtering statistics for all samples
Sample	RawDatas	CleanData(%)	Adapter(%)	LowQuality(%)	polyA(%)	N(%)
MME6-1	48136496	47906358 (99.52%)	24274 (0.05%)	205856 (0.43%)	0 (0.00%)	8 (0.00%)
MME6-2	42208450	42013344 (99.54%)	23222 (0.06%)	171884 (0.41%)	0 (0.00%)	0 (0.00%)
MME6-3	43019476	42820590 (99.54%)	22596 (0.05%)	176286 (0.41%)	0 (0.00%)	4 (0.00%)
MME10-1	48839018	48611208 (99.53%)	28488 (0.06%)	199312 (0.41%)	0 (0.00%)	10 (0.00%)
MME10-2	47491100	47276724 (99.55%)	25428 (0.05%)	188940 (0.40%)	0 (0.00%)	8 (0.00%)
MME10-3	48908778	48665102 (99.50%)	25482 (0.05%)	218192 (0.45%)	0 (0.00%)	2 (0.00%)
MME14-1	42910918	42687946 (99.48%)	24656 (0.06%)	198310 (0.46%)	0 (0.00%)	6 (0.00%)
MME14-2	42798236	42598234 (99.53%)	22464 (0.05%)	177532 (0.41%)	0 (0.00%)	6 (0.00%)
MME14-3	50346672	50096966 (99.50%)	25952 (0.05%)	223748 (0.44%)	0 (0.00%)	6 (0.00%)
MMP1-1	50560352	50317560 (99.52%)	24814 (0.05%)	217974 (0.43%)	0 (0.00%)	4 (0.00%)
MMP1-2	49287592	49073014 (99.56%)	26734 (0.05%)	187844 (0.38%)	0 (0.00%)	0 (0.00%)
MMP1-3	57301042	57074094 (99.60%)	24274 (0.04%)	202670 (0.35%)	0 (0.00%)	4 (0.00%)
SQE6-1	50736314	50482680 (99.50%)	28864 (0.06%)	224768 (0.44%)	0 (0.00%)	2 (0.00%)
SQE6-2	56019932	55738648 (99.50%)	31304 (0.06%)	249976 (0.45%)	0 (0.00%)	4 (0.00%)
SQE6-3	47627588	47383654 (99.49%)	29026 (0.06%)	214904 (0.45%)	0 (0.00%)	4 (0.00%)
SQE10-1	55464750	55175938 (99.48%)	31070 (0.06%)	257738 (0.46%)	0 (0.00%)	4 (0.00%)
SQE10-2	51659424	51416160 (99.53%)	29630 (0.06%)	213626 (0.41%)	0 (0.00%)	8 (0.00%)
SQE10-3	49147014	48933418 (99.57%)	26686 (0.05%)	186900 (0.38%)	0 (0.00%)	10 (0.00%)
SQE14-1	59078968	58806248 (99.54%)	28134 (0.05%)	244576 (0.41%)	0 (0.00%)	10 (0.00%)
SQE14-2	56402950	56115200 (99.49%)	28972 (0.05%)	258772 (0.46%)	0 (0.00%)	6 (0.00%)
SQE14-3	53772564	53512834 (99.52%)	29356 (0.05%)	230366 (0.43%)	0 (0.00%)	8 (0.00%)
SQP1-1	53114324	52859464 (99.52%)	26110 (0.05%)	228748 (0.43%)	0 (0.00%)	2 (0.00%)
SQP1-2	47212764	47007860 (99.57%)	22790 (0.05%)	182112 (0.39%)	0 (0.00%)	2 (0.00%)
SQP1-3	49818948	49569192 (99.50%)	27266 (0.05%)	222486 (0.45%)	0 (0.00%)	4 (0.00%)
