# Supplementary material for: Transcriptomic Analysis on Pectoral Muscle of European Meat Pigeons and Shiqi Pigeons during Embryonic Development
Source: Animals (Basel). 2023 Oct 19;13(20):3267. doi: 10.3390/ani13203267 (PMC10603743; doi:10.3390/ani13203267)
Supplement: Supplementary file 1 [file animals-13-03267-s001.zip › Table S3.Reads mapping data of all the samples in RNA-Seq sequencing data.xls]

Table S3.Reads mapping data of all the samples in RNA-Seq sequencing data
Sample	Total	Unmapped(%)	Unique_Mapped(%)	Multiple_Mapped(%)	Total_Mapped(%)
MME6-1	47769040	8986335 (18.81%)	38063668 (79.68%)	719037 (1.51%)	38782705 (81.19%)
MME6-2	41865086	8208195 (19.61%)	33041168 (78.92%)	615723 (1.47%)	33656891 (80.39%)
MME6-3	42676780	8049869 (18.86%)	34015269 (79.70%)	611642 (1.43%)	34626911 (81.14%)
MME10-1	48485354	9511956 (19.62%)	38216770 (78.82%)	756628 (1.56%)	38973398 (80.38%)
MME10-2	47168908	9415714 (19.96%)	37001754 (78.45%)	751440 (1.59%)	37753194 (80.04%)
MME10-3	48461544	8970343 (18.51%)	38755237 (79.97%)	735964 (1.52%)	39491201 (81.49%)
MME14-1	42549998	8620401 (20.26%)	33204483 (78.04%)	725114 (1.70%)	33929597 (79.74%)
MME14-2	42465902	8169462 (19.24%)	33520277 (78.93%)	776163 (1.83%)	34296440 (80.76%)
MME14-3	49912738	9858137 (19.75%)	39074879 (78.29%)	979722 (1.96%)	40054601 (80.25%)
MMP1-1	50177912	10721183 (21.37%)	38496215 (76.72%)	960514 (1.91%)	39456729 (78.63%)
MMP1-2	48846144	10885417 (22.29%)	37028879 (75.81%)	931848 (1.91%)	37960727 (77.71%)
MMP1-3	56944444	13003858 (22.84%)	42631566 (74.87%)	1309020 (2.30%)	43940586 (77.16%)
SQE6-1	50346538	9616320 (19.10%)	40020670 (79.49%)	709548 (1.41%)	40730218 (80.90%)
SQE6-2	55575696	10844775 (19.51%)	43877015 (78.95%)	853906 (1.54%)	44730921 (80.49%)
SQE6-3	47233626	9496365 (20.11%)	37002848 (78.34%)	734413 (1.55%)	37737261 (79.89%)
SQE10-1	54977010	11394351 (20.73%)	42654840 (77.59%)	927819 (1.69%)	43582659 (79.27%)
SQE10-2	51260676	10048212 (19.60%)	40426450 (78.86%)	786014 (1.53%)	41212464 (80.40%)
SQE10-3	48803216	9435824 (19.33%)	38595949 (79.08%)	771443 (1.58%)	39367392 (80.67%)
SQE14-1	58567656	11675871 (19.94%)	45813847 (78.22%)	1077938 (1.84%)	46891785 (80.06%)
SQE14-2	55960942	11176088 (19.97%)	43704100 (78.10%)	1080754 (1.93%)	44784854 (80.03%)
SQE14-3	53361274	10940889 (20.50%)	41503936 (77.78%)	916449 (1.72%)	42420385 (79.50%)
SQP1-1	52723526	11842058 (22.46%)	39812283 (75.51%)	1069185 (2.03%)	40881468 (77.54%)
SQP1-2	46838864	10817162 (23.09%)	35061129 (74.85%)	960573 (2.05%)	36021702 (76.91%)
SQP1-3	49434316	11970082 (24.21%)	36510487 (73.86%)	953747 (1.93%)	37464234 (75.79%)
