# Supplementary material for: Transcriptomic Analysis on Pectoral Muscle of European Meat Pigeons and Shiqi Pigeons during Embryonic Development
Source: Animals (Basel). 2023 Oct 19;13(20):3267. doi: 10.3390/ani13203267 (PMC10603743; doi:10.3390/ani13203267)
Supplement: Supplementary file 1 [file animals-13-03267-s001.zip › Table S4. Number of reads involved in the quantification of each sample.xls]

Table S4. Number of reads involved in the quantification of each sample
sample	exon	intron	intergenic
MME6-1	30088612 (77.58%)	2701505 (6.97%)	5992588 (15.45%)
MME6-2	26154435 (77.71%)	2361326 (7.02%)	5141130 (15.28%)
MME6-3	26389036 (76.21%)	2706892 (7.82%)	5530983 (15.97%)
MME10-1	30549435 (78.39%)	2753851 (7.07%)	5670112 (14.55%)
MME10-2	29622858 (78.46%)	2824431 (7.48%)	5305905 (14.05%)
MME10-3	30640211 (77.59%)	3057530 (7.74%)	5793460 (14.67%)
MME14-1	27020128 (79.64%)	2217830 (6.54%)	4691639 (13.83%)
MME14-2	26398022 (76.97%)	2989922 (8.72%)	4908496 (14.31%)
MME14-3	31891387 (79.62%)	2592548 (6.47%)	5570666 (13.91%)
MMP1-1	31001515 (78.57%)	2987786 (7.57%)	5467428 (13.86%)
MMP1-2	29581113 (77.93%)	3488019 (9.19%)	4891595 (12.89%)
MMP1-3	34692657 (78.95%)	2972348 (6.76%)	6275581 (14.28%)
SQE6-1	30752953 (75.50%)	3254351 (7.99%)	6722914 (16.51%)
SQE6-2	34762192 (77.71%)	2984422 (6.67%)	6984307 (15.61%)
SQE6-3	29442910 (78.02%)	2500499 (6.63%)	5793852 (15.35%)
SQE10-1	34222558 (78.52%)	3310109 (7.60%)	6049992 (13.88%)
SQE10-2	31599503 (76.67%)	3423303 (8.31%)	6189658 (15.02%)
SQE10-3	30347679 (77.09%)	3271009 (8.31%)	5748704 (14.60%)
SQE14-1	36816434 (78.51%)	3716729 (7.93%)	6358622 (13.56%)
SQE14-2	34590980 (77.24%)	4024766 (8.99%)	6169108 (13.77%)
SQE14-3	32768667 (77.25%)	3647190 (8.60%)	6004528 (14.15%)
SQP1-1	32053671 (78.41%)	3388108 (8.29%)	5439689 (13.31%)
SQP1-2	28296467 (78.55%)	2851830 (7.92%)	4873405 (13.53%)
SQP1-3	29785412 (79.50%)	2674310 (7.14%)	5004512 (13.36%)
