# Supplementary material for: Transcriptomic Analysis on Pectoral Muscle of European Meat Pigeons and Shiqi Pigeons during Embryonic Development
Source: Animals (Basel). 2023 Oct 19;13(20):3267. doi: 10.3390/ani13203267 (PMC10603743; doi:10.3390/ani13203267)
Supplement: Supplementary file 1 [file animals-13-03267-s001.zip › Table S5.Interaction strength between genes in comparison between two breeds of pigeons.xls]

## Sheet: Sheet1
Table S5.Interaction strength between genes in comparison between two breeds of pigeons
#node1	node2	node1_string_id	node2_string_id	neighborhood_on_chromosome	gene_fusion	phylogenetic_cooccurrence	homology	coexpression	experimentally_determined_interaction	database_annotated	automated_textmining	combined_score
ABCA9	MRC1	8932.XP_005511946.1	8932.XP_005507999.1	0	0	0	0	0.465	0	0	0	0.465
ABCB11	SLC51A	8932.XP_005498697.1	8932.XP_005513282.1	0	0	0	0	0.084	0	0	0.596	0.614
ABCB11	NR1H4	8932.XP_005498697.1	8932.XP_005499804.1	0	0	0	0	0.091	0.099	0.095	0.727	0.77
ACSL5	EHHADH	8932.XP_005505234.1	8932.XP_005501639.1	0.058	0	0	0	0.107	0.087	0.11	0.483	0.582
ACSL5	ALDOB	8932.XP_005505234.1	8932.XP_005514151.1	0	0	0	0	0.077	0	0	0.646	0.659
ADH1	HAAO	8932.XP_005498075.1	8932.XP_005511780.1	0	0	0	0	0.461	0	0	0	0.461
ADH1	SLC2A2	8932.XP_005498075.1	8932.XP_005512070.1	0	0	0	0	0.463	0	0	0	0.463
ADH1	ALDH8A1	8932.XP_005498075.1	8932.XP_005509459.1	0.071	0	0	0	0.462	0.064	0.407	0.231	0.747
ADH1	FAH	8932.XP_005498075.1	8932.XP_005504160.1	0	0	0	0	0.175	0.541	0.289	0.175	0.748
ALDH8A1	NR1H4	8932.XP_005509459.1	8932.XP_005499804.1	0	0	0	0	0.55	0.07	0	0.057	0.57
ALDH8A1	FAH	8932.XP_005509459.1	8932.XP_005504160.1	0.049	0	0	0	0.214	0.116	0.188	0.104	0.431
ALDH8A1	PLA2G12B	8932.XP_005509459.1	8932.XP_005505268.1	0	0	0	0	0.534	0	0	0	0.534
ALDH8A1	SLC51A	8932.XP_005509459.1	8932.XP_005513282.1	0	0	0	0	0.465	0	0	0	0.465
ALDH8A1	HAAO	8932.XP_005509459.1	8932.XP_005511780.1	0	0	0	0	0.537	0	0	0.07	0.551
ALDH8A1	SLC2A2	8932.XP_005509459.1	8932.XP_005512070.1	0	0	0	0	0.551	0	0.109	0.06	0.591
ALDOB	EHHADH	8932.XP_005514151.1	8932.XP_005501639.1	0	0	0	0	0.091	0.163	0	0.403	0.506
ALDOB	HP	8932.XP_005514151.1	8932.XP_005504762.1	0	0	0	0	0.077	0	0.379	0	0.402
ALDOB	BPHL	8932.XP_005514151.1	8932.XP_005506761.1	0	0	0	0	0	0.44	0	0	0.44
ALDOB	FBP1	8932.XP_005514151.1	8932.XP_005508108.1	0	0	0	0	0.177	0.183	0.983	0.436	0.993
ALDOB	AMBP	8932.XP_005514151.1	8932.XP_005513257.1	0	0	0	0	0.207	0	0.076	0.403	0.524
AMBP	HP	8932.XP_005513257.1	8932.XP_005504762.1	0	0	0	0	0.18	0.146	0.154	0.175	0.445
AMDHD1	HAL	8932.XP_005511777.1	8932.XP_005511768.1	0.208	0.146	0.479	0	0.119	0	0.42	0.649	0.922
ANKS4B	MYO7B	8932.XP_005505742.1	8932.XP_005512777.1	0	0	0	0	0.06	0.376	0.068	0.586	0.743
BPHL	PLA2G12B	8932.XP_005506761.1	8932.XP_005505268.1	0	0	0	0	0	0	0	0.49	0.489
BTG2	DUSP1	8932.XP_005510380.1	8932.XP_005509514.1	0	0	0	0	0.607	0	0	0.268	0.7
CLU	HP	8932.XP_005512798.1	8932.XP_005504762.1	0	0	0	0	0.046	0.131	0	0.351	0.414
DAO	EHHADH	8932.XP_005498372.1	8932.XP_005501639.1	0	0	0	0	0.059	0	0.66	0.072	0.677
FAH	HPD	8932.XP_005504160.1	8932.XP_005498289.1	0.079	0	0.324	0	0.158	0	0	0.653	0.793
FAH	HAL	8932.XP_005504160.1	8932.XP_005511768.1	0	0	0	0	0.06	0	0	0.614	0.621
FAH	TAT	8932.XP_005504160.1	8932.XP_005504757.1	0.065	0	0	0	0.127	0	0	0.597	0.642
FAH	HAAO	8932.XP_005504160.1	8932.XP_005511780.1	0	0	0	0	0.193	0	0	0.653	0.707
FMO1	FMO4	8932.XP_005498906.1	8932.XP_005498907.1	0	0	0.48	0.949	0.059	0	0.8	0	0.808
GPD1	PLB1	8932.XP_005515468.1	8932.XP_005503887.1	0	0	0	0	0	0	0	0.437	0.437
GPD1	HOGA1	8932.XP_005515468.1	8932.XP_005507046.1	0.045	0	0	0	0.059	0	0	0.725	0.731
GPD1	XYLB	8932.XP_005515468.1	8932.XP_005512549.1	0.15	0	0	0	0.07	0	0.281	0.071	0.401
HAAO	NR1H4	8932.XP_005511780.1	8932.XP_005499804.1	0	0	0	0	0.506	0	0	0	0.506
HAAO	PLA2G12B	8932.XP_005511780.1	8932.XP_005505268.1	0	0	0	0	0.484	0	0	0	0.483
HAAO	HAL	8932.XP_005511780.1	8932.XP_005511768.1	0	0	0	0	0.169	0	0	0.496	0.563
HAAO	SLC51A	8932.XP_005511780.1	8932.XP_005513282.1	0	0	0	0	0.462	0	0	0	0.461
HAAO	SLC2A2	8932.XP_005511780.1	8932.XP_005512070.1	0	0	0	0	0.503	0	0	0.073	0.519
HAL	THNSL2	8932.XP_005511768.1	8932.XP_005510015.1	0	0	0	0	0	0	0	0.597	0.597
HNF1A	NR1H4	8932.XP_005503969.1	8932.XP_005499804.1	0	0	0	0	0.245	0.043	0.251	0.195	0.506
HNF1A	SLC51A	8932.XP_005503969.1	8932.XP_005513282.1	0	0	0	0	0.46	0	0	0.258	0.582
HNF1A	SLC2A2	8932.XP_005503969.1	8932.XP_005512070.1	0	0	0	0	0.226	0	0.397	0.242	0.615
HOGA1	SLC26A1	8932.XP_005507046.1	8932.XP_005514216.1	0.05	0	0	0	0.083	0	0	0.442	0.471
HPD	XYLB	8932.XP_005498289.1	8932.XP_005512549.1	0	0	0	0	0.06	0	0.4	0	0.411
HPD	TAT	8932.XP_005498289.1	8932.XP_005504757.1	0	0	0	0	0.516	0	0.983	0.595	0.996
HYKK	THNSL2	8932.XP_005515526.1	8932.XP_005510015.1	0.155	0	0	0	0	0	0.443	0.149	0.564
MMP13	MRC1	8932.XP_005501540.1	8932.XP_005507999.1	0	0	0	0	0.056	0	0.117	0.352	0.412
NKX6-1	SLC2A2	8932.XP_005509147.1	8932.XP_005512070.1	0	0	0	0	0	0	0	0.731	0.731
NR1H4	PLA2G12B	8932.XP_005499804.1	8932.XP_005505268.1	0	0	0	0	0.571	0	0	0	0.571
NR1H4	SLC2A2	8932.XP_005499804.1	8932.XP_005512070.1	0	0	0	0	0.563	0.043	0.082	0.116	0.615
NR1H4	SLC51A	8932.XP_005499804.1	8932.XP_005513282.1	0	0	0	0	0.465	0	0	0.591	0.771
PLA2G12B	PLB1	8932.XP_005505268.1	8932.XP_005503887.1	0	0	0	0	0	0	0.65	0.057	0.655
PLA2G12B	SLC51A	8932.XP_005505268.1	8932.XP_005513282.1	0	0	0	0	0.46	0	0	0	0.459
PLA2G12B	SLC2A2	8932.XP_005505268.1	8932.XP_005512070.1	0	0	0	0	0.577	0	0	0	0.577
PLA2G12B	PTGS1	8932.XP_005505268.1	8932.XP_005513054.1	0	0	0	0	0	0	0.65	0.104	0.672
PLB1	PTGS1	8932.XP_005503887.1	8932.XP_005513054.1	0	0	0	0	0.059	0	0.65	0.057	0.662
RBP4	RBP7	8932.XP_005507019.1	8932.XP_005514327.1	0	0	0	0	0.059	0	0.273	0.595	0.698
SLC2A2	SLC5A1	8932.XP_005512070.1	8932.XP_005503956.1	0	0	0	0	0.059	0.041	0	0.736	0.74
SLC2A2	SLC51A	8932.XP_005512070.1	8932.XP_005513282.1	0	0	0	0	0.464	0	0	0	0.463
SLC5A1	SLC6A19	8932.XP_005503956.1	8932.XP_005510048.1	0	0	0	0	0.077	0	0	0.724	0.734
TAT	THNSL2	8932.XP_005504757.1	8932.XP_005510015.1	0.075	0	0	0	0.056	0.132	0.274	0.122	0.428
