# Supplementary material for: Transcriptomic Analysis on Pectoral Muscle of European Meat Pigeons and Shiqi Pigeons during Embryonic Development
Source: Animals (Basel). 2023 Oct 19;13(20):3267. doi: 10.3390/ani13203267 (PMC10603743; doi:10.3390/ani13203267)
Supplement: Supplementary file 1 [file animals-13-03267-s001.zip › Table S6.The RT q-PCR primers used in this study.xlsx]

## Sheet: Sheet1
Table S6. The RT q-PCR primers used in this study
Genes	Primer Sequences					NCBI gene ID	accession number	genome version	amplicon size（bp）	PCR conditions	annealing temperature（℃）
GADPH	F: TCTGTCGTGGACCTGACCTGC		R: GCCAGCACCCGCATCAAA			102089934	NM_001282835	NM_001282835.1	180	Pre-denaturation: 95°C for 10 min; denaturation: 95°C for 15 s; extension: 60°C for 1 min. 40 cycles.	60
DES	F:AAAGACGCATCGAGTCCCTG		R:GGCAGCGATGCTCTCATACT			102087803	XM_005498606	XM_005498606.1	182	Pre-denaturation: 95°C for 10 min; denaturation: 95°C for 15 s; extension: 60°C for 1 min. 40 cycles.	60
MYOD	F:ACACGGAATCACCGAACGAT		R:CTTGAGAGGCAATCGAGGCT			102096590	XM_021299952	XM_021299952.1	70	Pre-denaturation: 95°C for 10 min; denaturation: 95°C for 15 s; extension: 60°C for 1 min. 40 cycles.	60
MYF6	F:AGCAGTGACAGCAGTGGAGAGG		R:TAGGGTGGCTGCTTTCCGTCTG			102086689	XM_021299920	XM_021299920.1	144	Pre-denaturation: 95°C for 10 min; denaturation: 95°C for 15 s; extension: 60°C for 1 min. 40 cycles.	60
PTGS1	F:TGCCCGACTCCTTCATCATCC		R:CGCCTCCACACCGTAGTCC			102088222	XM_021280238	XM_021280238.1	92	Pre-denaturation: 95°C for 10 min; denaturation: 95°C for 15 s; extension: 60°C for 1 min. 40 cycles.	60
MYF5	F:CAGGGTTTACGGCGTTTTCC		R:GAGAGCGAGGCACCAGAC			110365528	XM_021299921	XM_021299921.1	128	Pre-denaturation: 95°C for 10 min; denaturation: 95°C for 15 s; extension: 60°C for 1 min. 40 cycles.	60
MYH1	F:CTCCTCACGCTTTGGTAAAT		R:GCTCTGGCTTCTTGTTGGAC			102098553	XM_013370240	XM_013370240.2	170	Pre-denaturation: 95°C for 10 min; denaturation: 95°C for 15 s; extension: 60°C for 1 min. 40 cycles.	60
MSTN	F:GATGAGAATGGACGAGAT		R:TTAGTGGGTAGCGACAAC			102098948	NM_001282809	NM_001282809.1	169	Pre-denaturation: 95°C for 10 min; denaturation: 95°C for 15 s; extension: 60°C for 1 min. 40 cycles.	60
PPARG	F:GGAAGCCGTGCAAGAGATTA		R:AGAGAAGCCAGGAGCGTGT			102097513	NM_001282827	NM_001282827.1	129	Pre-denaturation: 95°C for 10 min; denaturation: 95°C for 15 s; extension: 60°C for 1 min. 40 cycles.	60
