# Supplementary material for: Transcriptomic Analysis on Pectoral Muscle of European Meat Pigeons and Shiqi Pigeons during Embryonic Development
Source: Animals (Basel). 2023 Oct 19;13(20):3267. doi: 10.3390/ani13203267 (PMC10603743; doi:10.3390/ani13203267)
Supplement: Supplementary file 1 [file animals-13-03267-s001.zip › Table S7.Gene expression at different times in two breeds of pigeons presented as raw reads count and FPKM.xls]

Table S7. Gene expression at different times in two breeds of pigeons presented as raw reads count and FPKM
id	MME6-1_fpkm	MME6-2_fpkm	MME6-3_fpkm	MME10-1_fpkm	MME10-2_fpkm	MME10-3_fpkm	MME14-1_fpkm	MME14-2_fpkm	MME14-3_fpkm	MMP1-1_fpkm	MMP1-2_fpkm	MMP1-3_fpkm	SQE6-1_fpkm	SQE6-2_fpkm	SQE6-3_fpkm	SQE10-1_fpkm	SQE10-2_fpkm	SQE10-3_fpkm	SQE14-1_fpkm	SQE14-2_fpkm	SQE14-3_fpkm	SQP1-1_fpkm	SQP1-2_fpkm	SQP1-3_fpkm	MME6-1_count	MME6-2_count	MME6-3_count	MME10-1_count	MME10-2_count	MME10-3_count	MME14-1_count	MME14-2_count	MME14-3_count	MMP1-1_count	MMP1-2_count	MMP1-3_count	SQE6-1_count	SQE6-2_count	SQE6-3_count	SQE10-1_count	SQE10-2_count	SQE10-3_count	SQE14-1_count	SQE14-2_count	SQE14-3_count	SQP1-1_count	SQP1-2_count	SQP1-3_count	Symbol
A306_00000001	25.26	30.88	29.44	12.03	7.33	5.41	5.96	1.89	4.17	1.13	2.11	1.69	39.24	38.29	38.52	7.22	8.64	13.16	3.84	2.82	4.72	1.11	1.99	1.47	1261	1341	1290	610	362	275	268	83	221	58	104	98	2008	2227	1880	406	451	659	234	161	255	59	93	73	KIF1A
A306_00000002	0.06	0	0.07	0	0	0	0	0	0	0	0.18	0	0.06	0.15	0.12	0.05	0.17	0	0	0.05	0	0	0	0	1	0	1	0	0	0	0	0	0	0	3	0	1	3	2	1	3	0	0	1	0	0	0	0	--
A306_00000003	0.07	0.5	0.14	0.12	0.15	0.1	0.12	0.14	0.04	0.29	0.2	0.21	0.13	0.06	0.12	0.04	0.03	0.12	0.04	0.17	0.3	0.13	0.08	0.15	5	29	8	8	10	7	7	8	3	20	13	16	9	5	8	3	2	8	3	13	22	9	5	10	Col4a3
A306_00000004	18.44	17.87	19.5	12.2	15.55	16.88	12.07	12.22	17.32	13.32	9.41	18.4	17.99	19.75	14.67	15.9	17.33	12.19	19.03	16.97	12.75	23.8	14.68	14.9	445	375	413	299	371	415	262	260	444	330	224	515	445	555	346	432	437	295	561	468	333	609	332	358	--
A306_00000005	8.3	9.63	8.22	12.02	11.01	11.11	11.76	18.24	12.78	31.45	40.93	12.37	8.39	8.09	10.2	7.94	10.41	12.74	7.9	13.1	14.54	16.11	13.72	21.77	364	367	316	535	477	496	464	705	595	1416	1769	629	377	413	437	392	477	560	423	656	690	749	564	950	FNDC3B
A306_00000006	5.88	5.57	5.99	4.57	4.51	5.39	4.92	8.98	5.14	8.4	5.87	4.45	6.83	4.67	5.71	4.51	4.52	4.85	4.9	4.26	4.6	5.82	6.12	5.81	256	211	229	202	194	239	193	345	238	376	252	225	305	237	243	221	206	212	261	212	217	269	250	252	PIK3CA
A306_00000007	2.08	15.84	0	0	0	0	0	0	0	0	0	0	0	0	0.09	0	0	0	0	0	0	0	0	0	24	159	0	0	0	0	0	0	0	0	0	0	0	0	1	0	0	0	0	0	0	0	0	0	HRG
A306_00000008	3.05	3.21	2.98	1.42	1.06	1.24	0.19	0.15	0.57	0.25	0.22	0.83	5.27	4.56	5.88	0.39	0.71	2.21	0.43	0.34	0.48	0.33	0.33	0.44	70	64	60	33	24	29	4	3	14	6	5	22	124	122	132	10	17	51	12	9	12	8	7	10	Adgrb1
A306_00000009	3.82	2.16	1.5	6.22	3.05	4.09	3.82	2.87	2.42	8.11	8.76	0.39	2	2.03	4.47	3.05	6.54	9.1	1.48	4.95	3.85	0.52	0.41	4.25	110	54	38	182	87	120	99	73	74	240	249	13	59	68	126	99	197	263	52	163	120	16	11	122	KCNQ3
A306_00000010	0	0	0	0	0	0.17	0	0	0	0	0	0	0.52	0	0	0	0	0	0	0	0	0	0	0	0	0	0	0	0	1	0	0	0	0	0	0	3	0	0	0	0	0	0	0	0	0	0	0	--
A306_00000011	2.94	4.16	4.08	3.04	3.14	3.73	3.91	3.8	3.37	5.43	4.07	3.67	3.82	3.22	2.87	1.96	2.05	2.53	3.33	3.08	2.4	4.1	4.22	4.8	156	192	190	164	165	202	187	178	190	296	213	226	208	199	149	117	114	135	216	187	138	231	210	254	PREX2
A306_00000012	0	0	0.08	0	0.07	0	0.15	0.08	0	0	0	0.17	0	0	0	0	0	0	0.06	0	0	0	0	0.07	0	0	1	0	1	0	2	1	0	0	0	3	0	0	0	0	0	0	1	0	0	0	0	1	--
A306_00000013	0.04	0	0.07	0.06	0.02	0.77	0.02	0.02	0.02	0.06	0.04	0.07	0.06	0.03	0	0	0	0.02	0.03	0.05	0.9	0.11	0	0.02	2	0	3	3	1	41	1	1	1	3	2	4	3	2	0	0	0	1	2	3	51	6	0	1	TGM5
A306_00000014	0.23	0.44	0.18	0.04	0	0	0	0	0	0	0	0	0.08	0.17	0.39	0.03	0.04	0	0	0	0	0	0	0	6	10	4	1	0	0	0	0	0	0	0	0	2	5	10	1	1	0	0	0	0	0	0	0	CDH9
A306_00000015	6.77	3.09	2.3	20.54	22.78	11	25	67.41	63.56	61.61	34.34	99.54	3.95	7.16	7.5	26.4	31.18	17.25	38.48	36.51	18.37	52.56	62.1	58.37	457.9	181.51	136.3	1410	1522.63	757.77	1521.35	4019.06	4564.34	4277.97	2289.08	7804.85	273.63	564.07	495.87	2009.63	2203.31	1169.54	3178.74	2820.83	1344.66	3768.21	3936.06	3928.56	MYH1B
A306_00000016	1.87	1.37	0.29	6.21	12.29	7.4	23.9	44.1	70.25	69.94	38.69	93.48	2.4	2.32	2.6	9.97	9.62	6.75	31.04	34	16.73	54.91	67.73	77.77	123.81	78.71	16.73	416.93	802.82	498.18	1421	2569.73	4930.62	4745.91	2520.62	7162.82	162.71	178.41	167.76	741.52	663.97	447.32	2505.57	2566.88	1196.79	3847.16	4195.11	5115.53	MYH1B
A306_00000017	2.63	1.64	1.87	3.02	2.11	1.29	2.07	3.23	1.34	0.64	0.89	1.04	0.86	3.67	1.57	1.46	1.36	2.3	1.17	0.86	1.62	0.62	0.47	0.77	24	13	15	28	19	12	17	26	13	6	8	11	8	39	14	15	13	21	13	9	16	6	4	7	--
A306_00000018	2.17	1.72	2.12	1.91	1.63	1.4	0.99	0.62	0.51	0.97	0.8	0.45	1.88	2.62	2.16	1.65	1.78	1.87	0.71	0.64	1.37	0.54	0.54	0.64	151	104	129	135	112	99	62	38	38	69	55	36	134	212	147	129	129	130	60	51	103	40	35	44	CACNA1C
A306_00000019	1.92	1.71	1.32	1.12	1.37	1.69	1.21	1.26	0.72	0.21	0.62	0.32	1.7	1.67	1.56	1.08	0.81	1.13	0.91	0.31	0.54	0.62	0.81	0.2	88	68	53	52	62	79	50	51	35	10	28	17	80	89	70	56	39	52	51	16	27	30	35	9	C11orf16
A306_00000020	0.82	1.99	0.93	0.54	0.92	0.8	0.3	0.41	0.43	0.27	0.28	0.16	0.98	1.41	1.21	0.32	0.61	0.64	0.15	0.96	0.67	0.26	0.19	0.09	9	19	9	6	10	9	3	4	5	3	3	2	11	18	13	4	7	7	2	12	8	3	2	1	Dtx1
A306_00000021	0.29	1.9	0.96	0.07	0.45	0.25	0.04	0.04	0	0.07	0.15	0.22	0.14	0.76	0.75	0.39	0.28	0.11	0	0.03	0.64	0	0.08	0.11	8	45	23	2	12	7	1	1	0	2	4	7	4	24	20	12	8	3	0	1	19	0	2	3	Sdsl
A306_00000022	4.64	2.42	2.24	10.52	17.63	10.48	24.04	27.25	29.76	8.89	3.56	20.84	2.74	5.31	11.5	13.85	11.83	9.95	36.45	22.99	9.73	18.82	14.54	15.95	33	15	14	76	124	76	154	171	225	65	25	172	20	44	80	111	88	71	317	187	75	142	97	113	TMEM233
A306_00000024	25.16	22.93	23.58	22.9	18.7	19.57	16.9	16.09	13.24	11.67	12.69	14.3	24.81	18.98	20.22	22.38	21.07	20.72	18.71	18.34	15.44	16.39	12.69	13.37	569	451	468	526	418	451	344	321	318	271	283	375	575	500	447	570	498	470	517	474	378	393	269	301	UTP6
A306_00000025	0.25	0.28	0.34	0.68	0.4	0.19	0.6	0.72	0.97	1.2	1.94	0.42	0.1	0.67	0.25	0.22	0.05	0.34	0.28	0.43	0.36	1.02	0.37	0.79	5	5	6	14	8	4	11	13	21	25	39	10	2	16	5	5	1	7	7	10	8	22	7	16	Rufy4
A306_00000026	3.81	9.45	5.38	4.8	4.85	3.96	4.48	2.93	2.79	3.7	5.17	2.49	3.34	3.85	7.16	7.3	6.12	4.17	6.1	6.93	4.01	2.01	4.06	2.06	50	108	62	64	63	53	53	34	39	50	67	38	45	59	92	108	84	55	98	104	57	28	50	27	GALK1
A306_00000030	0.6	0.48	0.41	0	0	0	0	0	0	0	0.06	0	0.97	0.7	0.65	0.11	0	0	0	0	0.08	0.03	0	0	20	14	12	0	0	0	0	0	0	0	2	0	33	27	21	4	0	0	0	0	3	1	0	0	SGIP1
A306_00000031	5.42	5.17	5.78	7.83	9.09	6.45	16.52	24.83	20.29	11.11	19.05	22.16	3.82	7.72	6.13	5.63	3.42	4.83	13.77	16.94	7.98	13.58	10.45	15.39	47	39	44	69	78	57	129	190	187	99	163	223	34	78	52	55	31	42	146	168	75	125	85	133	PRKAB2
A306_00000032	0.63	0.89	0.6	0.19	0.15	0.33	0	0.11	0.05	0.28	0.2	0	0.52	0.54	0.39	0.09	0.18	0.29	0.04	0	0.31	0	0	0	13	16	11	4	3	7	0	2	1	6	4	0	11	13	8	2	4	6	1	0	7	0	0	0	Nbeal2
A306_00000033	0.39	0.09	0.27	0.23	0	0.15	0	0	0	0.08	0	0	0.38	0.4	0.4	0.07	0.22	0.31	0	0	0.65	0	0	0	5	1	3	3	0	2	0	0	0	1	0	0	5	6	5	1	3	4	0	0	9	0	0	0	Nbeal2
A306_00000034	3.35	3.72	3.49	0.85	1.75	1.47	0.83	0.33	0.82	1.07	1	1	4.62	2.23	1.65	0.92	1.33	1.56	0.61	0.35	0.75	2.23	0.99	0.46	58	56	53	15	30	26	13	5	15	19	17	20	82	45	28	18	24	27	13	7	14	41	16	8	Spag6
A306_00000035	0	0	0	0	0	0	0	0	0	0	0	0	0	0	0	0	0	0	0	0	0	0	0	0	0	0	0	0	0	0	0	0	0	0	0	0	0	0	0	0	0	0	0	0	0	0	0	0	--
A306_00000036	0	0	0	0.08	0	0	0	0	0	0	0	0	0	0	0	0	0	0	0	0	0	0	0.18	0	0	0	0	1	0	0	0	0	0	0	0	0	0	0	0	0	0	0	0	0	0	0	2	0	acdh-6
A306_00000037	5.81	4.67	5.78	8.54	4.57	8.51	6.15	6.48	5.82	4.04	3.74	4.61	6.3	6.33	5.38	5.82	6.97	6.25	5.06	7.1	5.28	3.74	3.15	5.37	63	44	55	94	49	94	60	62	67	45	40	58	70	80	57	71	79	68	67	88	62	43	32	58	ZNF385D
A306_00000038	0	0.2	0.55	0.52	0	0.91	0.29	0.5	0.29	0.43	0.8	0	0.47	0.11	0.77	0.2	0.76	0.48	0.11	0.39	0.69	0.17	0.23	0.18	0	4	11	12	0	21	6	10	7	10	18	0	11	3	17	5	18	11	3	10	17	4	5	4	--
A306_00000039	0.39	0.37	0.26	1.88	5.08	4.87	19.79	34.9	27.83	0.31	0.43	1.8	0.25	0.37	0.71	5.32	5.21	2.11	29.88	30.03	13.98	0.88	2.22	0.88	24	20	14	118	311	307	1103	1906	1831	20	26	129	16	27	43	371	337	131	2261	2125	937	58	129	54	--
A306_00000040	5.39	5.92	6.16	2.51	2	3.05	2.67	1.8	2.05	1.32	0.98	0.98	4.7	4.39	3.74	2.07	2.86	2.42	1.51	1.76	1.72	1.1	0.66	1.09	357	341	358	169	131	206	159	105	144	90	64	75	319	339	242	154	198	161	122	133	123	77	41	72	ATP10D
A306_00000041	0	0	0.38	0.17	0.17	0	0	0	0	0	0	0	0	0	0	0	0	0	0	0	0	0	0	0	0	0	2	1	1	0	0	0	0	0	0	0	0	0	0	0	0	0	0	0	0	0	0	0	EXOC1L
A306_00000042	3.62	3.28	3.77	9.94	13.81	7.42	21.77	40.64	33.77	47.43	51.79	61.72	3.05	5.16	6.51	12.37	7.3	10.1	25.07	32.9	21.67	51.81	58.79	59.99	103	81	94	287	388	215	557	1019	1020	1385	1452	2035	89	171	181	396	217	288	871	1069	667	1562	1567	1698	Lamb2
A306_00000044	0.27	0.23	0.31	0.23	0.04	0.23	0.09	0.04	0	0.04	0.08	0.07	0.38	0.07	0.32	0.14	0.19	0.12	0.22	0.14	0.11	0.11	0.08	0	7	5	7	6	1	6	2	1	0	1	2	2	10	2	8	4	5	3	7	4	3	3	2	0	Tmem40
A306_00000045	0	0	0	0.28	0.47	0.18	0.31	0.21	0	4.26	1.89	1.93	0	0	0	0.08	0	0	0.23	0	1.81	0.35	1.49	0.84	0	0	0	3	5	2	3	2	0	47	20	24	0	0	0	1	0	0	3	0	21	4	15	9	--
A306_00000047	0	0	0	0	0.32	0	0	0	0	0	0	0	0	0	0	0	0	0	0	0	0	0	0	0	0	0	0	0	1	0	0	0	0	0	0	0	0	0	0	0	0	0	0	0	0	0	0	0	--
A306_00000048	0.29	0.33	0.33	0	0	0.28	0.32	0	0	0.84	0.29	1.49	0	0	1.77	0	0.28	0	0	0.5	0	0	0	0	1	1	1	0	0	1	1	0	0	3	1	6	0	0	6	0	1	0	0	2	0	0	0	0	SMYD3
A306_00000050	4.89	8.18	4.31	4.49	7.2	6	5.56	8.7	8.27	5.95	5.52	8.43	5.53	4.77	5.23	7.21	5.42	5.98	9.1	9.34	7.7	8.18	9.01	7.37	44	64	34	41	64	55	45	69	79	55	49	88	51	50	46	73	51	54	100	96	75	78	76	66	PEX7
A306_00000051	1.45	1.4	1.38	1.49	0.82	1.13	1.5	3.79	1.24	2.69	3.63	2.06	0.86	1.48	2.52	0.84	1.13	2.69	0.61	1.92	1.87	2.26	2.52	4.81	43	36	36	45	24	34	40	99	39	82	106	71	26	51	73	28	35	80	22	65	60	71	70	142	KCNQ5
A306_00000052	0	0.41	0	0	0	0	0	0	0	0	0	0	0	0.3	0	0	0	0	0	0	0	0	0	0	0	3	0	0	0	0	0	0	0	0	0	0	0	3	0	0	0	0	0	0	0	0	0	0	--
A306_00000053	0.11	0.87	0.5	0	0	0.11	0.12	0.12	0	0	0.11	0	0.85	0.28	0.33	0	0.21	0	0	0.19	0.1	0	0	0	1	7	4	0	0	1	1	1	0	0	1	0	8	3	3	0	2	0	0	2	1	0	0	0	PFN4
A306_00000054	0	2.84	0.56	2.11	5	0.32	2.01	1.31	0.16	10.42	247.68	4.54	0	0	1.35	0.44	0.16	7.06	0.13	2.88	1.98	2.64	7.55	3.64	0	15	3	13	30	2	11	7	1	65	1483	32	0	0	8	3	1	43	1	20	13	17	43	22	GAL7
A306_00000055	0.27	0.24	0.11	0.23	0.34	0.32	0.25	0.21	0.19	0.18	0.05	0.02	0.25	0.24	0.27	0.16	0.4	0.3	0.27	0.24	0.34	0.08	0.11	0.09	22	17	8	19	27	26	18	15	16	15	4	2	21	23	21	15	34	24	27	22	30	7	8	7	DNAH17
A306_00000056	3.2	3.1	3.04	3.22	2.08	3	1.26	1.65	1.71	1.49	2.74	1.26	3.15	4.18	3.63	3.47	2.86	3.15	2.56	1.43	2.66	2.68	2.16	1.68	90	76	75	92	58	86	32	41	51	43	76	41	91	137	100	110	84	89	88	46	81	80	57	47	Nphp4
A306_00000057	0.39	0.58	0.75	0.29	0.12	0.11	0.18	0.26	0.18	0.29	0.37	0.3	0.62	0.32	0.25	0.23	0.28	0.28	0.2	0.16	0.26	0.12	0.28	0.13	24	31	40	18	7	7	10	14	12	18	22	21	39	23	15	16	18	17	15	11	17	8	16	8	--
A306_00000058	2.81	1.12	1.44	2.01	1.86	2.38	1.29	2.53	2.19	2.08	1.87	3.18	2.27	2.58	2.28	2.76	3.15	2.13	3.25	4.5	3.31	4.3	2.79	1.85	29	10	13	21	19	25	12	23	24	22	19	38	24	31	23	32	34	22	41	53	37	47	27	19	PRDM2
A306_00000059	15.56	16.43	14.63	13.16	12.52	11.14	8.35	3.59	5.59	2.84	5.26	1.8	15.15	12.3	12.3	14.68	10.93	12.92	7.25	6.39	6.97	4.99	2.12	6.12	1012	929	835	869	805	738	489	206	386	190	337	136	1010	932	782	1075	743	843	576	475	491	344	129	396	POLE
A306_00000060	8.47	7.39	5.05	6.27	6.01	6.73	3.42	1.8	2.97	0.78	0.81	0.5	8.28	8.22	7.36	5.96	8	4.51	2.43	2.2	3.08	0.7	0.45	1.25	539	409	282	405	378	436	196	101	201	51	51	37	540	609	458	427	532	288	189	160	212	47	27	79	Robo2
A306_00000061	0.62	0.2	0.81	0	0	0	0	0	0	0	0	0	1.47	0.38	0.63	0	0.08	0.26	0	0	0	0.08	0	0.18	7	2	8	0	0	0	0	0	0	0	0	0	17	5	7	0	1	3	0	0	0	1	0	2	--
A306_00000062	0.26	0.68	0.3	0.26	0.07	0.32	0.07	0.07	0	0.06	0	0.06	0.06	0.11	0.54	0	0.06	0.2	0	0	0	0.12	0	0.07	4	9	4	4	1	5	1	1	0	1	0	1	1	2	8	0	1	3	0	0	0	2	0	1	GPC5
A306_00000063	0	0	0	0	0	0	0	0	0	0	0	0	0	0	0	0	0	0	0	0	0	0	0	0	0	0	0	0	0	0	0	0	0	0	0	0	0	0	0	0	0	0	0	0	0	0	0	0	C13orf42
A306_00000064	6.17	8.32	6.22	6.11	6.88	5.14	8.7	2.55	3.93	1	1.96	1.61	7.67	5.92	5.07	6.18	5.13	5.78	4.29	4.34	4.72	0.79	1	1.16	198	232	175	199	218	168	251	72	134	33	62	60	252	221	159	223	172	186	168	159	164	27	30	37	SPAG5
A306_00000065	13.86	12.41	10.29	14.17	13.92	12.38	13.21	18.76	14.7	12.42	12.34	12.56	13.29	12.92	12.16	11.15	14.34	12.69	14.78	12.54	10.1	9.09	11.56	8.48	881	686	574	915	875	802	756	1052	993	811	774	926	866	957	756	798	953	809	1148	911	695	613	689	537	Smg6
A306_00000066	4.72	4.62	4.01	5.75	4.72	4.15	5.67	8.82	5.52	33.51	20.86	23.12	4.15	3.88	5.46	3.86	3.99	4.42	5.26	5.39	5.64	13.42	23.59	13.17	161	137	120	199	159	144	174	265	200	1173	701	914	145	154	182	148	142	151	219	210	208	485	754	447	FHOD1
A306_00000067	51.73	59.92	58.77	49.89	47.63	40.54	41.7	23.86	31.23	24.88	34.08	28.23	53.58	55.06	50.86	56.98	44.35	51.24	37.05	33.08	35.31	36.1	33.17	45.29	1923	1937	1917	1883	1750	1535	1395	782	1233	950	1249	1217	2041	2384	1848	2385	1723	1910	1683	1405	1421	1423	1156	1676	AARS1
A306_00000068	2.88	2.59	2.49	0.32	0.08	0.21	0.13	0.05	0.02	0.08	0.08	0.08	4.56	4.15	5.06	0.16	0.11	0.5	0.03	0.08	0.3	0.02	0	0	179	140	136	20	5	13	7	3	1	5	5	6	291	301	308	11	7	31	2	6	20	1	0	0	UNC13A
A306_00000069	49.01	58.91	41.96	56.14	62.89	54.71	81	99.48	107.24	114.59	123.25	128.07	47.8	67.45	61.63	50.41	41.99	58.06	71.7	79.95	60.23	148.57	166.7	165.98	2429	2539	1825	2825	3081	2762	3613	4348	5646	5833	6023	7361	2428	3894	2986	2813	2175	2886	4342	4528	3232	7808	7746	8190	Col18a1
A306_00000070	0	0	0	0	0	0	0	0	0	0	0	0	0	0.66	0	0	0	0	0	0	0	0	0	0	0	0	0	0	0	0	0	0	0	0	0	0	0	3	0	0	0	0	0	0	0	0	0	0	ATXN7L2
A306_00000071	0	0	0	0	0	0	0	0	0	0	0	0	0	0	0	0	0	0	0	0	0	0	0	0.07	0	0	0	0	0	0	0	0	0	0	0	0	0	0	0	0	0	0	0	0	0	0	0	1	Bcl2l14
A306_00000072	17.22	13.17	17.36	9.67	8.1	11.75	9.57	7.91	8.27	2.85	2.62	4.83	12.43	12.19	11.89	20.57	15.24	14.59	9.16	10.7	11.61	6.25	3.12	4.06	200	133	177	114	93	139	100	81	102	34	30	65	148	165	135	269	185	170	130	142	146	77	34	47	Fam72a
A306_00000073	28.12	28.28	29.41	33.97	37.89	29.81	36.58	23.07	35.2	19.05	19.56	20.21	30.55	33.77	33.91	37.76	34.98	38.32	27.56	33.64	26.82	16.02	20.13	22.65	2072	1812	1902	2542	2760	2238	2426	1499	2755	1442	1421	1727	2307	2899	2443	3133	2694	2832	2482	2833	2140	1252	1391	1662	NAV1
A306_00000074	39.29	42.9	26.38	59.5	56.65	56.66	63.08	64.77	57.83	127.26	144.89	38.26	42.26	50.84	57.69	37.07	45.52	93.49	34.26	59.47	75.97	72.71	86.38	123.21	2681	2546	1580	4123	3822	3939	3874	3898	4192	8920	9750	3028	2956	4042	3849	2849	3247	6399	2857	4638	5613	5262	5527	8371	LRP1
A306_00000075	0	4.43	2.99	0	0	0	0.15	0.05	0	0	0	0.04	0.04	0.11	0.13	0.08	0	0	0	0.04	0.08	0	0	0	0	88	60	0	0	0	3	1	0	0	0	1	1	3	3	2	0	0	0	1	2	0	0	0	Slc26a6
A306_00000076	10.04	10.9	9.63	7.4	7.43	5.74	6.13	5.05	5.33	4.55	5.58	3.62	13.85	11.72	9.16	5.26	7.15	6.99	5.04	5.39	6.34	3.52	2.91	4.4	500	472	421	374	366	291	275	222	282	233	274	209	707	680	446	295	372	349	307	307	342	186	136	218	Celsr3
A306_00000077	1.73	2.54	2.26	1.37	1.46	1.75	0.66	0.03	0.61	0.11	0.14	0	2.27	2.04	2.67	0.55	1.22	1.07	0.53	0.55	0.34	0.03	0.09	0.28	61	78	70	49	51	63	21	1	23	4	5	0	82	84	92	22	45	38	23	22	13	1	3	10	SEMA4G
A306_00000079	5.33	4.85	4.81	2.18	2.7	3.02	1.77	1.61	1.53	0.91	0.77	1.31	5.54	5.35	6.69	1.04	1.92	1.97	1.16	1.24	1.34	0.23	0.74	0.56	154	122	122	64	77	89	46	41	47	27	22	44	164	180	189	34	58	57	41	41	42	7	20	16	TCERG1L
A306_00000080	0.43	1.74	0.98	0.64	0.49	0.32	0.6	0.31	0.2	0.1	0	0.28	0.89	0.56	0.33	0.91	0.46	0.75	0.62	0.47	1.2	0.51	0.46	0.11	8	28	16	12	9	6	10	5	4	2	0	6	17	12	6	19	9	14	14	10	24	10	8	2	--
A306_00000081	1.35	2.07	1.67	0.44	0.68	1.55	0.5	0.77	0.64	0.77	1.03	1.26	1.32	0.29	1.15	1.3	0.43	0.56	1.01	0.69	1.77	1.27	1.2	0.9	12	16	13	4	6	14	4	6	6	7	9	13	12	3	10	13	4	5	11	7	17	12	10	8	SAMD15
A306_00000082	0.4	1.01	0.31	0.2	0	0.2	0	0.08	0.06	0.33	0	0	0.98	0.29	0.89	0	0	0.07	0.22	0	0.12	0	0	0	6	13	4	3	0	3	0	1	1	5	0	0	15	5	13	0	0	1	4	0	2	0	0	0	Nrxn3
A306_00000083	0.9	0.62	0.62	0.09	0	0	0	0.1	0.09	0	0	0	1.5	1.17	0.65	0.08	0	0	0.22	0.16	0.08	0	0.1	0.09	10	6	6	1	0	0	0	1	1	0	0	0	17	15	7	1	0	0	3	2	1	0	1	1	NRXN3
A306_00000084	1.59	0.96	0.91	1.02	0.72	1.29	0.93	0.68	0.41	1.01	0.68	0.21	0.35	1.23	1.95	0.74	0.95	1.07	0.75	0.73	1.91	0.56	0.34	0.88	40	21	20	26	18	33	21	15	11	26	17	6	9	36	48	21	25	27	23	21	52	15	8	22	PKDCC
A306_00000085	4.63	4.24	5.07	3.54	3.7	3.39	3.38	5.58	3.84	4.54	4.93	3.2	5.56	4.48	4.83	3.74	3.69	3.93	3.51	3.82	3.86	3.34	3.31	2.99	428	341	411	332	338	319	281	455	377	431	449	343	526	482	436	389	356	364	396	403	386	327	287	275	Tspoap1
A306_00000086	0	0	0	0	0	0	0	0	0	0	0	0	0	0	0	0	0	0	0	0	0	0	0	0	0	0	0	0	0	0	0	0	0	0	0	0	0	0	0	0	0	0	0	0	0	0	0	0	--
A306_00000087	1.12	1.08	1.81	0.7	1.37	0.64	0.2	0.6	1.27	0.74	0.6	0.86	2.75	2.83	1.14	0.94	0.84	1.11	1.88	1.49	1.36	1	1.82	0.06	19	16	27	12	23	11	3	9	23	13	10	17	48	56	19	18	15	19	39	29	25	18	29	1	Plcxd2
A306_00000088	0.5	12.31	2.73	0	0	0	0	0	0	0	0	0	0	0.54	0.39	0	0	0	0	0	0	0	0	0	4	85	19	0	0	0	0	0	0	0	0	0	0	5	3	0	0	0	0	0	0	0	0	0	C3orf85
A306_00000089	0.31	0.24	0.12	1.02	2.19	1.72	1.03	0.23	1.85	0.1	0.1	0	0	0.62	0.42	2.2	0.99	0.62	2.37	1.36	0.29	0	0	0	3	2	1	10	21	17	9	2	19	1	1	0	0	7	4	24	10	6	28	15	3	0	0	0	GABRG3
A306_00000090	0.07	0	0	0	0	0	0	0	0	0	0.07	0.18	0	0	0	0	0	0.07	0	0.06	0	0	0	0	1	0	0	0	0	0	0	0	0	0	1	3	0	0	0	0	0	1	0	1	0	0	0	0	--
A306_00000091	119.03	113.32	124.64	139.95	147.8	106.21	106.62	100.93	94.1	82.53	100.06	88.93	116.83	117.04	123.92	135.51	120.08	130.66	107.53	114.68	142.13	96.93	86.15	120.86	1011	837	929	1207	1241	919	815	756	849	720	838	876	1017	1158	1029	1296	1066	1113	1116	1113	1307	873	686	1022	PRDX4
A306_00000092	0.89	1.07	1.06	0.65	0.53	0.71	0.25	0.14	0.2	0.12	0.13	0.12	1.09	0.75	0.47	0.2	0.47	0.32	0.17	0.08	0.33	0.18	0.15	0.17	77	80	80	57	45	62	19	11	18	11	11	12	96	75	40	19	42	28	18	8	31	16	12	15	ndk
A306_00000093	37.51	32.55	35.96	22.56	17.02	21.6	13.78	16.42	13.87	19.5	20.08	10.6	39.99	32.83	27.23	15.11	23.6	24.69	12.88	14.35	16.43	11.44	13.02	18.84	2366	1785	1990	1445	1061	1388	782	913	929	1263	1249	775	2585	2412	1679	1073	1556	1562	993	1034	1122	765	770	1183	TNS3
A306_00000094	0.24	0.36	0	0.16	0	0.23	0	0	0	0.08	0.08	0	0	0.34	0.24	0.07	0.08	0	0.06	0	0.15	0.15	0	0	3	4	0	2	0	3	0	0	0	1	1	0	0	5	3	1	1	0	1	0	2	2	0	0	RORB
A306_00000095	1.41	1.4	1.04	1.05	0.55	0.88	0.8	0.44	0.49	0.7	0.68	0.53	1.44	1.63	1.45	0.41	0.71	0.89	0.18	0.55	1.03	0.27	0.46	0.46	65	56	42	49	25	41	33	18	24	33	31	28	68	87	65	21	34	41	10	29	51	13	20	21	mast3
A306_00000096	1.86	1.2	2.31	5.15	7.76	4.09	14.04	25.57	21.08	27.41	25.7	34.31	1.92	2.2	3.69	6.57	6.18	4.92	14.65	18.67	8.51	34.89	40.2	38.6	153	86	167	431	632	343	1041	1858	1845	2320	2088	3279	162	211	297	610	532	407	1475	1758	759	3049	3106	3167	Speg
A306_00000097	6.45	4.12	4.76	5.41	7.13	4.1	7.3	6.23	6.41	3.26	6.06	5.97	5.25	7.28	5.38	5.84	5.37	6.91	5.47	5.33	5.3	4.39	4.84	6.96	54	30	35	46	59	35	55	46	57	28	50	58	45	71	44	55	47	58	56	51	48	39	38	58	gmppaa
A306_00000098	0.03	0.11	0.25	0.16	0.1	0.28	0.18	0.14	0.06	0.12	0.22	0.22	0.34	0.3	0.13	0.22	0.12	0.13	0.13	0.19	0.12	0	0.13	0.13	1	3	7	5	3	9	5	4	2	4	7	8	11	11	4	8	4	4	5	7	4	0	4	4	AFP
A306_00000099	29.1	26.44	30.88	26.56	27.44	22.13	18.59	16.15	15.29	11.16	12.12	15.32	31.23	25.62	24.91	22.57	20.77	22.9	21.73	15.29	13.6	9.05	7.96	10.19	901	712	839	835	840	698	518	441	503	355	370	550	991	924	754	787	672	711	822	541	456	297	231	314	PRMT9
A306_00000100	4.14	6.94	1.83	6.48	2.92	3.7	5.45	3.1	4.59	4.68	5.47	2.61	3.58	6.66	7.94	2.71	3.25	2.36	2.18	3.75	6.67	3.74	2.55	4.95	168	245	65	267	117	153	199	111	198	195	219	123	149	315	315	124	138	96	108	174	293	161	97	200	ANK1
A306_00000101	0.07	0.11	0.08	0.17	0.05	0.02	0	0	0.05	1.42	0.02	0	0.14	0.27	0.25	0	0.33	0.07	0	0	3.12	0	0	0.05	3	4	3	7	2	1	0	0	2	60	1	0	6	13	10	0	14	3	0	0	139	0	0	2	MUC16
A306_00000102	24.99	32.62	27.97	30.43	27.76	25.28	24.06	32.03	22.77	27.77	25.18	19.54	26.81	26	25.56	34.29	34.59	37.09	26.34	28.23	28.72	20.38	20.05	21.39	622	706	611	769	683	641	539	703	602	710	618	564	684	754	622	961	900	926	801	803	774	538	468	530	FNBP4
A306_00000103	15.08	14.4	14.66	34.33	44.39	26.96	71.14	116.53	115.01	95.64	85.96	158.67	12.39	20.66	24.48	37.12	44.2	31.57	97.39	104.08	50.52	110.17	133.86	99.6	443	368	378	1024	1289	807	1881	3019	3589	2886	2490	5406	373	707	703	1228	1357	930	3496	3494	1607	3432	3687	2913	Sptb
A306_00000104	9.52	9.67	7.41	12.06	13.73	10.23	12.88	21.63	17	9.87	14.58	11.63	10.62	9.06	10.74	9.58	11.73	12.96	15.82	18.96	11.98	16.69	12.12	14.34	496	438	339	638	707	543	604	994	941	528	749	703	567	550	547	562	639	677	1007	1129	676	922	592	744	ABCA2
A306_00000105	14.12	19.67	13.09	6.02	4.47	3.27	3.96	0.88	1.73	0.7	0.96	0.77	25.26	21.41	20.88	3.44	5.36	7.36	2.49	1.18	2.2	0.65	1.01	0.72	492	596	400	213	154	116	124	27	64	25	33	31	902	869	711	135	195	257	106	47	83	24	33	25	Kif1a
A306_00000106	11.86	12.56	9.46	8.74	10.24	8.51	11.91	7.91	8	5.31	6.89	4.91	10.66	12.58	10.01	11.79	10.14	10.12	9.43	9.37	7.46	7.01	7.35	9.33	501.42	461.6	350.78	375.15	427.87	366.66	453.19	294.99	359.21	230.55	287.15	240.79	461.62	619.68	413.66	561.02	447.89	428.96	487.33	452.46	341.47	314.42	291.3	392.8	INTS2
A306_00000107	1.04	1.03	2.17	0.85	0.88	0.88	1	1.18	1.22	0.37	1.08	0.35	1.1	0.65	1.15	0.85	0.66	1.15	0.99	1.04	0.64	0.38	0.65	0.44	36	31	66	30	30	31	31	36	45	13	37	14	39	26	39	33	24	40	42	41	24	14	21	15	DOCK2
A306_00000108	34.48	36.58	39.06	37.93	40.51	41.31	38.31	16.31	23.95	10.02	13.34	9.31	35.45	30.61	31.93	45.42	35.1	41.24	34.85	30.94	43.18	9.64	8.09	12.03	1373	1267	1365	1534	1595	1676	1373	573	1013	410	524	430	1447	1420	1243	2037	1461	1647	1696	1408	1862	407	302	477	RACGAP1
A306_00000109	5.76	4.64	3.39	5.86	4.86	5.66	6.51	4.68	9.67	7.86	6.04	6.96	7.03	6.76	6.48	4.95	5.7	4.98	5.11	6.05	5.32	4.35	5.22	5.98	60	42	31	62	50	60	61	43	107	84	62	84	75	82	66	58	62	52	65	72	60	48	51	62	Hdac7
A306_00000110	0	0.19	0.46	0.32	0	0.24	0	0.18	0.08	0.48	1.32	0.35	0.08	0.49	0	0.07	0.39	0	0.13	0.29	0.15	0.31	0.09	0.49	0	2	5	4	0	3	0	2	1	6	16	5	1	7	0	1	5	0	2	4	2	4	1	6	NPAS4
A306_00000111	45.43	43.17	40.9	28.8	33.57	32.54	18.02	14.5	15.39	19.56	19.85	12.98	43.59	34.96	41.31	29.47	27.65	31.11	21.18	17.4	24	16.26	12.32	19.08	1325	1095	1047	853	968	967	473	373	477	586	571	439	1303	1188	1178	968	843	910	755	580	758	503	337	554	SEC23A
A306_00000112	14.58	15.79	12.65	7.44	0.86	4.28	1.22	2.13	3.91	0.86	1.22	0.37	22.22	15.5	18.98	0.88	7.74	3.96	1.42	1.52	1.61	1	0.49	0.39	411	387	313	213	24	123	31	53	117	25	34	12	642	509	523	28	228	112	49	49	49	30	13	11	SLIT1
A306_00000113	8.11	5.81	8.71	9.49	6.9	9.23	8.62	4.13	6.97	6.41	6.32	10.64	7.23	8.88	8.66	11.38	9.11	5.86	7.02	8.85	6.62	8.98	6.4	8.15	69	43	65	82	58	80	66	31	63	56	53	105	63	88	72	109	81	50	73	86	61	81	51	69	UBTD1
A306_00000114	1.07	10.24	2.64	2.79	2.34	8.98	3.79	2.73	3.07	47.69	20.87	6.33	2.05	2.96	2.09	2.54	2.19	3.1	1.82	3.31	11.49	17.56	11.25	12.52	35	292	76	93	76	300	112	79	107	1607	675	241	69	113	67	94	75	102	73	124	408	611	346	409	C3
A306_00000115	16.05	16.56	13.46	16.22	11.65	12.12	15.54	17.19	13.03	14.73	14.97	10.23	16.12	18.89	14.19	11.51	12.77	13.02	11.24	10.54	12.85	7.99	9.04	12.78	1082	971	796	1110	776	832	943	1022	933	1020	995	800	1114	1483	935	874	900	880	926	812	938	571	571	858	MTMR3
A306_00000116	0	0	0.06	0	0	0	0	0.55	0.03	1.48	0.55	0.77	0	0	0.08	0	0	0	0	0.02	0.03	0.23	1.45	0.82	0	0	2	0	0	0	0	18	1	56	20	33	0	0	3	0	0	0	0	1	1	9	50	30	A2ML1
A306_00000117	3.75	3.33	0.15	2.46	1.66	5.3	2.34	0.07	0.62	0.45	0.87	0.06	1.54	2.88	1.28	0.94	2.9	1.31	1.02	0.69	1.7	0.12	0.35	0.07	57	44	2	38	25	82	32	1	10	7	13	1	24	51	19	16	46	20	19	12	28	2	5	1	--
A306_00000118	13.28	17.53	15.59	13.53	14.61	13.33	12.08	10.55	12.88	10.78	11.17	10.15	15.41	16.67	18.06	13.45	17.76	12.99	13.26	10.57	12.59	8.59	9.77	9.8	264	303	272	273	287	270	216	185	272	220	219	234	314	386	351	301	369	259	322	240	271	181	182	194	POLR3C
A306_00000119	180.01	191.46	186.68	170.66	176.42	149.33	157.1	117.24	124.32	92.51	100.13	92.15	172.63	175	181.06	199.28	190.51	191.46	144.08	141.84	135.33	106.51	95.45	116.38	2279	2108	2074	2194	2208	1926	1790	1309	1672	1203	1250	1353	2240	2581	2241	2841	2521	2431	2229	2052	1855	1430	1133	1467	PRPF19
A306_00000120	0	0.36	0	0	0	0	0	0	0	0	0	0	0	0	0	0	0	0	0	0	0	0	0	0	0	4	0	0	0	0	0	0	0	0	0	0	0	0	0	0	0	0	0	0	0	0	0	0	ZP1
A306_00000121	15.23	18.48	16.28	14.1	14.33	12.38	12.06	9.54	10.11	9.23	8.54	5.94	16.76	16.41	17.41	11.03	13.12	13.22	8.57	7.9	9.53	8.05	6.26	10.29	400	422	375	376	372	331	285	221	282	249	221	181	451	502	447	326	360	348	275	237	271	224	154	269	Clcn7
A306_00000122	3.09	2.36	3.34	8.6	12.07	7.5	12.76	12.43	17.45	2.38	1.8	6.31	3.54	3.74	4.47	11.42	13.81	8.98	17.31	19.78	8.94	5.1	3.96	3.92	225	149	213	635	868	556	835	797	1348	178	129	532	264	317	318	935	1050	655	1538	1644	704	393	270	284	Obscn
A306_00000123	61.97	70.07	64.37	63.74	63.17	55.09	49.75	35.3	41.45	38.91	50.27	34.61	62.06	59.78	62.95	60	63.75	63.32	43.96	45.22	41.66	46.38	41.11	59.15	3153	3100	2874	3293	3177	2855	2278	1584	2240	2033	2522	2042	3236	3543	3131	3437	3390	3231	2733	2629	2295	2502	1961	2996	EIF4G1
A306_00000124	0.55	2.42	1.04	1.12	0.88	1.52	0.86	0.78	0.47	0.27	0.74	0.75	1.29	1.33	2.85	0.77	2.53	1.14	0.79	0.88	0.8	0.86	0.1	0.64	12	46	20	25	19	34	17	15	11	6	16	19	29	34	61	19	58	25	21	22	19	20	2	14	CPNE9
A306_00000125	0.07	0	0.08	0	0.07	0	0	0.08	0.06	0	0	0	0	0	0	0	0	0	0	0	0	0	0	0	1	0	1	0	1	0	0	1	1	0	0	0	0	0	0	0	0	0	0	0	0	0	0	0	Ttll3
A306_00000126	0.14	2.19	0.13	0.03	0	0.14	0.09	0	0.03	0.08	0	0	0	0	0.09	0.05	0	0	0	0.05	0.03	0	0	0	5	67	4	1	0	5	3	0	1	3	0	0	0	0	3	2	0	0	0	2	1	0	0	0	Mamdc4
A306_00000127	3.92	1.74	2.58	5.5	6.57	3.56	7.71	17.8	13.36	9.26	8.57	10.15	1.47	3.11	5.4	9.11	3.75	6.47	9.63	9.64	12.13	7.83	10.46	12.89	26	10	15	37	43	24	46	104	94	63	56	78	10	24	35	68	26	43	78	73	87	55	65	85	Il34
A306_00000128	4.26	4.03	4.38	3.39	2.23	3.07	2.82	3	2.15	4.17	3.73	3.62	5.51	5.35	4.64	1.92	3.01	3.18	1.75	2.08	2.13	3.86	2.84	3.08	203	167	183	164	105	149	121	126	109	204	175	200	269	297	216	103	150	152	102	113	110	195	127	146	Gse1
A306_00000130	1.42	3.06	2.49	0.47	0.72	1.39	0.72	1	1.28	0.4	0.36	0.51	2.88	1.11	2.05	0.63	1.75	0.77	0.14	0.62	0.38	0.56	0.69	0.47	24	45	37	8	12	24	11	15	23	7	6	10	50	22	34	12	31	13	3	12	7	10	11	8	pif1
A306_00000131	1.01	2.71	0.46	0.8	0.95	0.66	0.52	1.14	0.32	1.44	0.34	0.52	1.44	0.81	1.24	0.3	1.03	0.2	0.11	0.24	0.19	0.7	0.79	0.28	15	35	6	12	14	10	7	15	5	22	5	9	22	14	18	5	16	3	2	4	3	11	11	4.09	Hebp2
A306_00000132	44.12	48.96	44.65	53.4	64.98	45.15	63.01	73.33	63.85	82.15	79.48	83.29	61.59	60.79	60.86	53.23	51.43	64.28	59.98	70.4	60.23	78.97	90.75	81.14	1314	1268	1167	1615	1913	1370	1689	1926	2020	2513	2334	2877	1880	2109	1772	1785	1601	1920	2183	2396	1942	2494	2534	2406	MYO18A
A306_00000133	62.65	63.4	50.08	85.33	96.06	91.36	117.14	93.37	110.59	76.71	71.01	75.1	60.21	69	82.25	83.83	79.03	83.46	133.47	106.35	87.29	65.6	67.95	76.06	1658	1459	1163	2293	2513	2463	2790	2179	3109	2085	1853	2305	1633	2127	2128	2498	2186	2215	4316	3216	2501	1841	1686	2004	CAPN1
A306_00000134	2.49	1.49	1.98	4.05	2.14	3.99	4.63	2.89	3.06	3.22	3.08	3.27	1.85	2.51	3.49	3.7	3.73	4.48	3.72	4.22	4.6	4.09	4.1	3.16	46	24	32	76	39	75	77	47	60	61	56	70	35	54	63	77	72	83	84	89	92	80	71	58	--
A306_00000135	1.92	1.93	1.64	1.42	1.9	1.42	1.55	1.74	2.58	1.36	1.22	1.16	0.84	1.73	1.67	1.32	1.61	1.53	0.94	1.05	1.73	1	1.64	1.74	40	35	30	30	39	30	29	32	57	29	25	28	18	42	34	31	35	32	24	25	39	22	32	36	FAM160B2
A306_00000136	0	0.13	0.39	0	0	0	0.13	0.26	0	0	0.11	0.1	0.11	0	0	0	0	0.11	0	0	0.42	0	0	0	0	1	3	0	0	0	1	2	0	0	1	1	1	0	0	0	0	1	0	0	4	0	0	0	--
A306_00000137	9.11	11.84	9.25	10.38	11.22	11.86	11.84	13.38	8.09	8.41	8.88	9.49	7.85	11.15	10.17	13.47	11.71	11.1	13.48	12.48	12	12.21	11.03	12.73	230	260	205	266	280	305	269	298	217	218	221	278	203	328	251	383	309	281	416	360	328	327	261	320	FANCE
A306_00000138	12.86	12.88	12.76	11.41	11.38	10.82	10	10.32	10.47	12.78	14.77	11.63	13.45	16.08	16.54	8.82	9.87	11.48	7.33	7.32	7.44	9.8	9.78	10.63	527	459	459	475	461	452	369	373	456	538	597	553	565	768	663	407	423	472	367	343	330	426	376	434	SCAP
A306_00000139	0.62	3.46	2.42	0	0	0	0	0	0	0	0	0	1.07	0.88	0.63	0	0	0	0	0	0	0	0	0	9	44	31	0	0	0	0	0	0	0	0	0	16	15	9	0	0	0	0	0	0	0	0	0	pax2-a
A306_00000140	0.64	0.22	0.64	0.41	0.27	0.26	0.17	0.17	0	0.07	0.23	0.23	0.52	0.91	0.46	0.37	0.18	0.45	0.12	0.13	0.28	0	0.12	0.23	17	5	15	11	7	7	4	4	0	2	6	7	14	28	12	11	5	12	4	4	8	0	3	6	Psd
A306_00000141	0.88	0.59	1.07	0.57	0.58	1.54	0.64	0.79	0.43	0.38	0.37	0.29	0.21	0.7	0.71	0.11	0.9	1.06	0.27	0.63	1.51	0.14	0.26	0.52	29	17	31	19	19	52	19	23	15	13	12	11	7	27	23	4	31	35	11	24	54	5	8	17	JAK3
A306_00000142	5.54	5.06	6.25	5.56	5.12	5.07	3.99	2.72	2.98	2.29	2.35	2.02	6.23	6.25	7.07	5.25	4.21	6.23	3.26	3.35	2.97	1.87	2.11	2.12	210	167	208	214	192	196	136	91	120	89	88	89	242	276	262	224	167	237	151	145	122	75	75	80	Mical1
A306_00000143	0.22	1.37	1.28	0.81	0.68	1.39	1.66	0.68	0.21	0.07	0.68	0.19	1.02	0.51	0.53	0.6	0.86	1.04	0.49	0.65	1.38	0.14	0.32	0.15	3	16	15	11	9	19	20	8	3	1	9	3	14	8	7	9	12	14	8	10	20	2	4	2	Stx3
A306_00000144	0	0	0.31	0.07	0	0	0	0.15	0.32	5.65	0.34	0	0	0.46	0.35	0.06	0	0	0	0.18	12.77	0	0	1.9	0	0	4	1	0	0	0	2	5	86	5	0	0	8	5	1	0	0	0	3	205	0	0	28	Cblif
A306_00000145	14.26	14.51	15.84	19.25	16.19	15.43	20.33	16.78	17.41	22.07	18.57	21.53	14.76	17.07	17.06	14.37	16.73	18.82	16.36	16.95	18.45	18.14	22.36	15.9	636	563	620	872	714	701	816	660	825	1011	817	1114	675	887	744	722	780	842	892	864	891	858	935	706	HDAC7
A306_00000146	65.08	70.65	58.73	113.2	97.06	93.34	105.69	105.38	94.17	239.44	232.79	118.01	73.84	85.17	101.87	77.66	95.92	143.36	59.18	97.68	144.48	130.26	146.48	205.45	2052	1937	1625	3624	3025	2998	2999	2930	3154	7754	7237	4315	2386	3128	3140	2757	3161	4533	2280	3519	4932	4355	4330	6449	LRP1
A306_00000147	9.94	9.7	10.69	13.82	12.28	10.85	12.75	7.9	9.26	9.68	11.99	7.48	12.02	11.35	12.53	9.42	11.58	10.26	7.16	7.84	8.08	7.03	6.9	8.44	284	241	268	401	347	316	328	199	281	284	338	248	352	378	350	303	346	294	250	256	250	213	185	240	NFKB2
A306_00000148	0	0	0	0	0	0.24	0	0	0	0	0	0	0	0	0	0	0	0	0	0	0	0	0	0	0	0	0	0	0	1	0	0	0	0	0	0	0	0	0	0	0	0	0	0	0	0	0	0	--
A306_00000149	30.65	35.79	32.94	33.75	27.75	19.49	28.24	18.86	18.88	17.5	19.32	18.74	28.01	26.2	34.71	37.76	30.87	27.95	22.34	20.54	30.17	18.09	14.59	27.89	457	464	431	511	409	296	379	248	299	268	284	324	428	455	506	634	481	418	407	350	487	286	204	414	SHMT2
A306_00000150	2.17	0.42	0.31	4.54	4.39	4.26	11.15	28.6	25.19	19.98	12.56	16.76	0.71	2.17	2.31	7.06	4.06	4.42	15.24	25.79	5.18	8.78	15.91	13.44	24	4	3	51	48	48	111	279	296	227	137	215	8	28	25	88	47	49	206	326	62	103	165	148	STAC3
A306_00000151	4.42	4.09	3.8	1.73	1.38	1.9	1.2	0.77	0.71	0.52	1.24	0.19	4.1	4.72	2.46	1.56	3.02	2.51	0.47	0.13	3.25	0.44	0.38	0.9	123	99	93	49	38	54	30	19	21	15	34	6	117	153	67	49	88	70	16	4	98	13	10	25	NBEAL2
A306_00000152	0.14	0.32	0.24	1.02	0.77	0.68	0.84	1.09	0.65	0.8	3.07	1.48	0.27	0.41	0.35	0.55	0.26	0.82	0.73	1.32	2.03	1.17	2.2	0.97	2	4	3	15	11	10	11	14	10	12	44	25	4	7	5	9	4	12	13	22	32	18	30	14	--
A306_00000153	12.69	14.46	12.95	14.1	10.7	12.58	13.6	11.48	14.49	21.61	15.65	18.46	11.78	13.85	17.19	12.38	13.22	13.07	11.44	13.14	12.8	14.51	19.29	12.75	306	303	274	345	255	309	295	244	371	535	372	516	291	389	405	336	333	316	337	362	334	371	436	306	CRELD1
A306_00000154	48.48	40.93	43.85	49.28	43.14	38.74	41.8	29.81	38.08	28.52	34.63	38.51	38.73	37.94	50.83	42.38	46.38	49.78	35.51	38.33	44.88	32.69	36.79	38.54	839	616	666	866	738	683	651	455	700	507	591	773	687	765	860	826	839	864	751	758	841	600	597	664	CTU2
A306_00000155	2.88	3.48	2.47	5.11	4.6	4.11	7.53	6.79	6.93	10.04	14.56	10.32	2.32	2.48	4.35	4.29	2.83	4.67	4.84	4.54	8.53	7.69	12.39	12.68	40	42	30	72	63	58	94	83	102	143	199	166	33	40	59	67	41	65	82	72	128	113	161	175	Piezo1
A306_00000156	10.2	12.72	11.35	6.64	5.79	7.7	2.88	6.23	1.92	12.45	17.74	8.19	8.57	14.41	12.92	5.5	4.8	7.43	1.93	3.16	9.71	5.99	5.27	5.91	130	141	127	86	73	100	33	70	26	163	223	121	112	214	161	79	64	95	30	46	134	81	63	75	SULT2B1
A306_00000157	0.45	0.87	0.81	0.26	0.54	0.79	0.3	0.35	0.71	1.13	0.91	2.04	0.52	0.61	1	0.44	0.68	0.4	0.07	0.63	0.62	1.39	0.43	0.49	10	17	16	6	12	18	6	7	17	26	20	53	12	16	22	11	16	9	2	16	15	33	9	11	CPNE7
A306_00000158	12.37	13.6	12.5	11.07	11.51	7.87	11.23	8.22	8.83	7.06	8.09	5.59	10.57	13.11	12.38	9.66	8.07	9.94	10.76	9.12	9	6.54	4.69	6.28	273	261	242	248	251	177	223	160	207	160	176	143	239	337	267	240	186	220	290	230	215	153	97	138	GRK2
A306_00000159	7.5	7.44	8.66	11.57	14.52	13.68	19.82	15.81	15.93	18.13	13.44	16.22	6.49	6.93	9.7	12.52	9.67	9.33	15.21	16.27	13.69	17.47	15.81	16.05	239	206	242	374	457	444	568	444	539	593	422	599	212	257	302	449	322	298	592	592	472	590	472	509	Arap3
A306_00000160	0.46	0.42	0.22	1.39	0.43	0.81	0.33	0.04	0.09	0.06	0.1	0	0.67	0.96	1.04	0.15	0.79	0.46	0.24	0.35	0.21	0	0	0.1	14	11	6	43	13	25	9	1	3	2	3	0	21	34	31	5	25	14	9	12	7	0	0	3	ECE2
A306_00000161	0.96	1.54	1.27	1.21	0.66	0.83	0.3	0.17	0.25	0	0.04	0.17	0.86	2.04	1.33	0.54	0.84	0.57	0.22	0.27	0.11	0	0.08	0	25	35	29	32	17	22	7	4	7	0	1	5	23	62	34	16	23	15	7	8	3	0	2	0	VNX1
A306_00000162	40.58	35.2	39.46	26.83	29.56	24.81	21.43	17.09	16.88	13.43	13.01	15.76	37.07	33.94	31.63	30.72	28.21	31.18	20.37	16.4	19.88	16.44	15.5	13.74	1050	792	896	705	756	654	499	390	464	357	332	473	983	1023	800	895	763	809	644	485	557	451	376	354	VMA21
A306_00000163	0	0	0	0	0	0	0	0	0	0	0	0	0	0.21	0	0	0	0	0	0	0	0	0	0	0	0	0	0	0	0	0	0	0	0	0	0	0	2	0	0	0	0	0	0	0	0	0	0	--
A306_00000164	0	0	0	0	0	0	0	0	0	0	0	0	0	0	0	0	0	0	0.15	0	0	0	0	0	0	0	0	0	0	0	0	0	0	0	0	0	0	0	0	0	0	0	1.03	0	0	0	0	0	UPRT
A306_00000165	0.06	0	0.14	0	0	0.06	0	0.21	0	0	0	0.05	0	0.05	0	0.16	0.18	0.06	0	0	0.17	0.06	0	0	1	0	2	0	0	1	0	3	0	0	0	1.02	0	1	0	3	3	1	0	0	3	1	0	0	CD163
A306_00000166	57.95	69.09	67.19	69.74	60.67	54.2	55.61	46.07	47.12	41.13	43.46	45.43	60.6	65.14	63.84	70.45	59.91	58.69	60.94	60.91	53.99	56.75	48.41	58.31	572	593	582	699	592	545	494	401	494	417	423	520	613	749	616	783	618	581	735	687	577	594	448	573	MTCH2
A306_00000167	76.9	77.54	68.96	63.45	62.87	49.1	58.91	46.23	51.92	38.47	42.58	37.39	72.4	53.68	62.44	64.35	60.23	85.14	46.88	41.47	51.68	41.21	40.61	43.59	2022	1773	1591	1694	1634	1315	1394	1072	1450	1039	1104	1140	1951	1644	1605	1905	1655	2245	1506	1246	1471	1149	1001	1141	MARS1
A306_00000168	0.29	0.26	0.3	0.48	0.33	0.16	0.9	0.88	1.01	0.72	1.05	1.51	0.28	0.25	0.36	0.55	0.59	0.16	0.72	0.48	0.66	1.43	1.24	1.5	9	7	8	15	10	5	25	24	33	23	32	54	9	9	11	19	19	5	27	17	22	47	36	46	MUC4
A306_00000169	4.23	4.02	5.4	28.43	18.21	23.97	16.36	8.93	15.17	3.83	4.73	11.06	10.03	3.32	10.44	13.47	14.37	17.95	11.93	13.46	9.22	20.76	13.84	20.72	58	48	65	396	247	335	202	108	221	54	64	176	141	53	140	208	206	247	200	211	137	302	178	283	MSTN
A306_00000170	0	0	0	0	0	0	0	0	0	0	0.11	0	0	0	0	0	0	0	0	0	0	0	0	0	0	0	0	0	0	0	0	0	0	0	1	0	0	0	0	0	0	0	0	0	0	0	0	0	PRLH
A306_00000171	4.49	7.43	5.65	7.47	6.63	8.09	5.1	5.1	5.64	7.47	6.55	7.18	4.75	5.79	4.12	6.98	6.99	7.65	7.43	8.03	8.47	8.48	8.59	7.52	48	69	53	81	70	88	49	48	64	82	69	89	52	72	43	84	78	82	97	98	98	96	86	80	AGAP1
A306_00000172	2.99	4.73	3.96	0.05	0	0.1	0.11	0	0.28	0	0	0	5.68	7.31	6.46	0.13	0.09	0.1	0	0	0.14	0	0	0	61	84	71	1	0	2	2	0	6	0	0	0	119	174	129	3	2	2	0	0	3	0	0	0	Ecel1
A306_00000173	6.07	6.49	7.2	6.1	4.34	4.46	4.7	3.97	2.54	1.67	2.43	0.58	8.5	7.11	8.16	5.56	5.17	5.69	2.51	3.22	3.51	1.16	1.57	1.6	99	92	103	101	70	74	69	57	44	28	39	11	142	135	130	102	88	93	50	60	62	20	24	26	ARHGAP44
A306_00000175	8.52	7.25	7.13	7.48	4.31	5.09	8.13	3.52	3.36	3.11	2.77	4.03	6.69	6.12	6.45	5.92	5.27	5.4	4.21	3.41	4.45	3.1	3.41	4.19	184	136	135	164	92	112	158	67	77	69	59	101	148	154	136	144	119	117	111	84	104	71	69	90	GRK6
A306_00000176	170.08	183.2	181.12	158.95	153.7	121.22	126.43	80.67	85.69	72.19	76.01	70.88	163.76	157.95	155.33	169.72	160.62	163.04	116.26	107.41	106.43	83.48	69.86	98.41	4012	3758	3749	3807	3584	2913	2684	1678	2147	1749	1768	1939	3959	4340	3582	4508	3960	3857	3351	2895	2718	2088	1545	2311	PSMD2
A306_00000177	1.94	1.54	1.72	3.7	2.42	1.81	2.93	2.55	1.78	1.59	2.67	0.87	2.1	2.06	2.21	1.74	2.06	2.36	2.06	1.95	2.79	1.38	0.72	1.52	81	56	63	157	100	77	110	94	79	68	110	42	90	100	90	82	90	99	105	93	126	61	28	63	Arhgap45
A306_00000178	35.87	44.78	47.48	40.21	39.04	34.52	43.6	52.03	41.52	31.92	30.13	36.1	50.58	59.06	49.07	38.42	40.82	46.89	47.86	48.93	45.18	39.81	43.23	39.16	723	785	840	823	778	709	791	925	889	661	599	844	1045	1387	967	872	860	948	1179	1127	986	851	817	786	PDLIM7
A306_00000179	2.07	1.78	4.49	4.54	7.23	3.75	10.4	20.2	17.84	14.37	13.28	14	2.33	4.08	2.8	6.66	4.97	3.37	13.24	13.52	6.95	17.38	19.78	20.5	71	53	135	158	245	131	321	611	650	506	449	557	82	163	94	257	178	116	555	530	258	632	636	700	Speg
A306_00000180	1.82	8.15	7.65	3.06	3.94	4.03	6.77	16.35	20.95	15.66	13.74	23.91	3.48	3.98	2.93	2.72	1.63	1.78	10.24	10.3	12.36	16.73	17.11	16.44	44	171	162	75	94	99	147	348	537	388	327	669	86	112	69	74	41	43	302	284	323	428	387	395	Npr1
A306_00000181	0.77	0.98	0.83	2.15	1.64	2.27	1.43	1.02	0.72	1.17	1.26	0.63	2.21	1.03	3.02	1.86	2.17	2.39	0.84	1.5	2.65	0.32	0.41	1.25	18	20	17	51	38	54	30	21	18	28	29	17	53	28	69	49	53	56	24	40	67	8	9	29	INPPL1
A306_00000182	11.46	10.99	7.22	21.44	30.49	19.05	47.5	79.45	83.05	53.57	51.24	62.76	9	13.7	17.09	23	19.82	16.96	60.45	70.19	29.35	61.02	77.46	65.59	349	291	193	663	918	591	1302	2134	2687	1676	1539	2217	281	486	509	789	631	518	2250	2443	968	1971	2212	1989	SPTB
A306_00000184	19.67	20.22	18.32	20.52	16.42	16.09	16.96	13.37	13.17	13.96	16.62	9.96	17.84	20.17	19.49	16.99	18.27	16.8	13.79	13.83	13.31	11.66	11.01	10.71	509	455	416	539	420	424	395	305	362	371	424	299	473	608	493	495	494	436	436	409	373	320	267	276	Unc45a
A306_00000185	0.06	1.32	0	0	0	0	0	0	0	0	0	0	0	0	0	0	0	0	0	0.05	0	0	0	0	1	20	0	0	0	0	0	0	0	0	0	0	0	0	0	0	0	0	0	1	0	0	0	0	Xpnpep2
A306_00000186	0.05	0.12	0.12	0.05	0	0.05	0	0	0	0	0.05	0	0.15	0.22	0.05	0	0.15	0.1	0	0	0	0	0	0	1	2	2	1	0	1	0	0	0	0	1	0	3	5	1	0	3	2	0	0	0	0	0	0	--
A306_00000187	48.26	33.4	33.44	46.07	36.68	31.27	34.58	44.7	30.32	21.5	34.21	28.62	37.98	43.93	47.85	31.8	43.67	54.62	29.99	37.18	35.91	29.39	26.98	40.68	977	588	594	947	734	645	630	798	652	447	683	672	788	1036	947	725	924	1109	742	860	787	631	512	820	FGFR1
A306_00000188	11.02	11.88	16.92	18.61	27.61	8.91	18.27	21.49	15.59	16.4	20.5	18.16	15.43	15.68	18.51	32.6	20.65	25.96	27.38	28.08	21.94	19.81	21.43	9.63	193	181	260	331	478	159	288	332	290	295	354	369	277	320	317	643	378	456	586	562	416	368	352	168	CORO7
A306_00000189	17.92	33.79	8.5	25.64	12.43	15.11	23.81	5.62	8.27	7.85	20.13	5.53	10.8	30.47	34.46	12.6	18.42	11.71	9.34	13.56	31.21	12.11	4	10.51	716	1174	298	1040	491	615	856	198	351	322	793	256	442	1418	1346	567	769	469	456	619	1350	513	150	418	SLC4A1
A306_00000190	0	0	0	0	0.44	0	0.65	1.16	1.24	5.11	2.96	17.73	0	0.13	0	0.13	0	0	0	0.51	0.13	10.04	14.31	8.35	0	0	0	0	3	0	4	7	9	36	20	141	0	1	0	1	0	0	0	4	1	73	92	57	--
A306_00000191	0.28	11.24	7.15	0	0	0.18	0	0	0	0.09	0	0.16	0	0.48	0.09	0	0	0	0	0	0	0.09	0.2	0.09	3	106	68	0	0	2	0	0	0	1	0	2	0	6	1	0	0	0	0	0	0	1	2	1	HOGA1
A306_00000192	27.54	17.79	27.82	38.52	22.04	27.45	36.45	35.88	38.28	71.83	49.38	52.09	27.28	34.42	35.13	21	22.42	35.26	21.96	41.02	27.28	48.3	34.95	41.9	785	441	696	1115	621	797	935	902	1159	2103	1388	1722	797	1143	979	674	668	1008	765	1336	842	1460	934	1189	NPR2
A306_00000193	2.29	2.7	2.68	1.95	1.72	1.67	2.71	3.37	5.04	10.99	13.11	12.4	2.26	3.05	2.59	1.46	1.89	1.79	1.14	3.98	0.97	11.75	16.66	19.57	74	76	76	64	55	55	79	96	173	365	418	465	75	115	82	53	64	58	45	147	34	403	505	630	ANO8
A306_00000194	12.73	14.58	15.92	14.28	13.66	14.35	13.23	14.04	14.21	14.23	14.05	12.5	12.14	14.57	19.48	17.33	14.1	17.75	16.93	14.14	14.92	16.4	12.95	15.04	216	215	237	246	229	248	202	210	256	248	235	246	211	288	323	331	250	302	351	274	274	295	206	254	VPS45
A306_00000195	0.95	0.44	0.65	0	0	0.19	0	0.43	0.18	0.19	1.55	0.82	0.19	0.16	0.2	0	0.18	0.76	0.16	0.17	0	1.62	1.83	2.49	5	2	3	0	0	1	0	2	1	1	8	5	1	1	1	0	1	4	1	1	0	9	9	13	Rspo4
A306_00000196	0.19	0.58	0.31	0.08	0.04	0.04	0.13	0.31	0	0.11	0.12	0	1.47	0.73	0.51	0.07	0	0.12	0.06	0.07	0.11	0.04	0.04	0	5	13	7	2	1	1	3	7	0	3	3	0	39	22	13	2	0	3	2	2	3	1	1	0	--
A306_00000197	32.46	32.35	28.14	26.77	29.41	22.83	27.08	31.22	27.63	31.07	33.08	22.6	25.07	33.97	37.15	36.94	29.68	35.52	29.46	33.25	27.03	35.96	28.5	29.07	1200	1040	913	1005	1075	860	901	1018	1085	1180	1206	969	950	1463	1343	1538	1147	1317	1331	1405	1082	1410	988	1070	Atg9a
A306_00000198	0.49	0.87	0.56	1.46	0.77	0.45	0.51	0	0.36	0.11	0.19	0.2	1.08	0.56	0.89	0.51	0.91	0.46	0.34	0.5	0.42	0.18	0.12	0.23	13	20	13	39	20	12	12	0	10	3	5	6	29	17	23	15	25	12	11	15	12	5	3	6	Grin3b
A306_00000199	75.36	67.76	81.74	74.22	63.01	55.53	51.55	32.74	36.33	26.52	39.69	31.55	63.25	78.8	85.73	77.33	70.63	62.65	47.78	51.01	50.74	32.54	21.79	30.73	830	649	790	830	686	623	511	318	425	300	431	403	714	1011	923	959	813	692	643	642	605	380	225	337	CNN2
A306_00000200	2.44	4.3	2.6	3.04	2.8	3.99	4.16	5.35	3.98	1.43	2.31	1.12	3.33	7.82	4.49	4.91	4.98	4.38	2.13	4.41	4.21	1.99	1.04	4.09	15	23	14	19	17	25	23	29	26	9	14	8	21	56	27	34	32	27	16	31	28	13	6	25	Chd8
A306_00000201	21.22	27.7	21.96	23.72	28.26	25.02	22.63	18.53	23.37	12.23	15.03	10.41	27.61	27.54	26.95	22.1	29.93	26.33	20.21	20.65	21.74	11.27	10.28	12.74	348	395	316	395	458	418	334	268	407	206	243	198	464	526	432	408	513	433	405	387	386	196	158	208	CHD8
A306_00000202	36.01	31.82	30.14	59.32	53.24	52.31	55.32	42.16	42.74	51.18	52.47	21.51	35.79	45.99	50.48	36.86	39.34	62.39	37.93	44.98	46.35	33.8	33.55	35.39	648	498	476	1084	947	959	896	669	817	946	931	449	660	964	888	747	740	1126	834	925	903	645	566	634	TLN1
A306_00000203	0.27	0.37	0.12	0	0.05	0.05	0	0	0	0	0.05	0	0.16	0.05	0.16	0.24	0	0	0	0	0	0	0	0	5	6	2	0	1	1	0	0	0	0	1	0	3	1	3	5	0	0	0	0	0	0	0	0	CFAP47
A306_00000204	1.11	0.7	0.38	4.42	5.44	3.54	17.25	30.25	30.96	79.05	65.97	99.75	0.92	1.05	1.76	3.35	3.4	3.26	16.43	25.53	7.89	67.93	90.91	107.51	20	11	6	81	97	65	280	481	593	1464	1173	2086	17	22	31	68	64	59	362	526	154	1299	1537	1930	PFKM
A306_00000205	5.12	4.81	6.31	4.51	4.13	4.59	4.24	4.41	4.61	4.48	4.09	3.63	4.44	4.52	4.46	4.52	4.64	4.76	4.65	4.61	5.2	4.08	3.99	3.71	208	170	225	186	166	190	155	158	199	187	164	171	185	214	177	207	197	194	231	214	229	176	152	150	Brpf3
A306_00000206	18.78	18.58	15.4	16.36	14.37	12.65	11.95	8.02	11.5	8	11.07	8.39	18.22	15.51	18.2	13.4	14.91	14.18	11.22	10.85	9.01	6.17	8.03	7.28	953	820	686	843	721	654	546	359	620	417	554	494	948	917	903	766	791	722	696	629	495	332	382	368	TBC1D16
A306_00000207	0.25	0.51	0.51	0.24	0.3	0.15	0.33	0.62	0.33	0.29	0.3	0.21	0.78	0.6	0.76	0.04	0.19	0.2	0.33	0.3	0.09	0.37	0.05	0.5	5	9	9	5	6	3	6	11	7	6	6	5	16	14	15	1	4	4	8	7	2	8	1	10	Dock1
A306_00000208	15.08	12.29	11.27	12.01	12.74	12.67	13.31	10.61	12.28	13.04	9.58	6.77	11.6	13.71	13.16	10.48	11.16	8.67	6.35	7.73	10.94	6.57	5.82	7	340	241	223	275	284	291	270	211	294	302	213	177	268	360	290	266	263	196	175	199	267	157	123	157	CNOT6L
A306_00000209	16.79	13.84	15.47	22.57	25.62	20.55	28.22	36.64	28.21	79.86	60.36	77.37	16.21	15.86	15.45	23.3	22.06	21.19	32.22	35	16.13	47.88	78.57	43.76	1024	734	828	1398	1545	1277	1549	1971	1828	5003	3630	5473	1013	1127	921	1600	1406	1296	2401	2439	1065	3097	4493	2657	ALPK3
A306_00000210	0.73	0.37	0.6	0	0.04	0.24	0.05	0	0.11	0	0.04	0	0.83	0.31	0.54	0.04	0.16	0	0.17	0	0	0.27	0.04	0	18	8	13	0	1	6	1	0	3	0	1	0	21	9	13	1	4	0	5	0	0	7	1	0	CELF4
A306_00000211	5.36	4.6	4.3	1.48	0.64	1.69	0.71	1.96	0.17	1.55	1.29	0.04	5.14	5.65	2.28	0.4	2.17	3.22	0.07	1.15	1.01	0.09	0	0.64	118	88	83	33	14	38	14	38	4	35	28	1	116	145	49	10	50	71	2	29	24	2	0	14	SCUBE3
A306_00000212	2.48	4.49	2.71	2.86	5.59	3.22	3.65	3.51	6.32	2.22	3.09	2.34	2.93	2.82	4.04	3.42	3.87	4.03	4.67	7.33	3.3	2.78	5.13	2.53	52	82	50	61	116	69	69	65	141	48	64	57	63	69	83	81	85	85	120	176	75	62	101	53	PDZD7
A306_00000213	0.08	0	0	0	0.16	0	0.09	0.18	0	0.46	0.56	0	0.08	0.27	1.12	0	0	0.08	0	0.21	0	0	0	0	1	0	0	0	2	0	1	2	0	6	7	0	1	4	14	0	0	1	0	3	0	0	0	0	Glra4
A306_00000214	0	0	0	0	0	0	0	0	0	0	0	0	0	0	0	0	0	0	0	0	0	0	0	0	0	0	0	0	0	0	0	0	0	0	0	0	0	0	0	0	0	0	0	0	0	0	0	0	arl13b
A306_00000215	2.62	2.22	3.25	3.87	3.12	2.88	3.86	4.46	2.32	4.05	3.75	4.45	3.01	3.05	2.21	3.01	2.73	3.46	4.04	2.77	4.34	4.44	4.36	2.32	34	25	37	51	40	38	45	51	32	54	48	67	40	46	28	44	37	45	64	41	61	61	53	30	ARHGAP27
A306_00000216	0.91	0.94	0.49	0.52	0.15	0.61	0.27	0.27	0.36	0.79	0.44	0.45	0.93	1.07	1.47	0.26	0.73	0.1	0.08	0.25	0.84	0.77	0.46	0.77	19	17	9	11	3	13	5	5	8	17	9	11	20	26	30	6	16	2	2	6	19	17	9	16	DMTN
A306_00000217	33.6	39.49	49.26	37.12	32.61	27.49	29.33	29.37	33.73	29.75	21.67	36.47	46.42	58.27	66.26	52.12	55.26	51.71	26.33	34.08	27.71	29.52	30.4	30.75	541	553	696	607	519	451	425	417	577	492	344	681	766	1093	1043	945	930	835	518	627	483	504	459	493	NDOR1
A306_00000219	16.04	18.21	16.46	16.63	15.55	10.47	11.71	11.53	11.03	9.45	9.84	8.15	20.2	19.97	17.44	15.4	17.44	17.38	13.06	11.73	13	7.76	9.18	9.03	382	377	344	402	366	254	251	242	279	231	231	225	493	554	406	413	434	415	380	319	335	196	205	214	slc12a9
A306_00000220	0.34	0.06	0.94	0.1	0	0.29	0	0.44	0.23	0.52	0.69	0.08	0.19	0.88	0.2	0.17	0.14	0	0.2	0.04	0.86	0.74	0.1	0.24	7	1	17	2	0	6	0	8	5	11	14	2	4	21	4	4	3	0	5	1	19	16	2	5	--
A306_00000221	0.6	0.86	0.72	0.51	0.29	0.47	0.31	0.21	0.14	0.02	0.15	0.14	0.94	0.53	0.34	0.44	0.52	0.2	0.82	0.77	0.4	0.09	0.04	0.05	36	45	38	31	17	29	17	11	9	1	9	10	58	37	20	30	33	12	60	53	26	6	2	3	--
A306_00000222	0.88	0.7	0.13	1.58	0.73	0.22	0.8	0.75	0.1	2.53	19.27	1.76	0.27	0.62	1.19	0.44	1.06	3.03	0.09	2.66	2.45	0.73	0.47	0.78	16	11	2	29	13	4	13	12	2	47	344	37	5	13	21	9	20	55	2	55	48	14	8	14	LOXL4
A306_00000223	3.05	2.25	2.51	2.29	1.36	2.64	2.17	1.52	1.49	1.78	1.11	1.37	2.15	2.1	4	1.3	2.34	1.34	1.4	2.57	1.35	0.81	1.17	0.49	25	16	18	19	11	22	16	11	13	15	9	13	18	20	32	12	20	11	14	24	12	7	9	4	R3hcc1l
A306_00000224	12.2	14.41	13.63	13.05	12.29	15.3	14.19	14.7	13.77	23.15	31.9	13.77	16.23	16.28	16.53	9.35	11.54	13.26	10.96	11.55	18.22	13.8	14.69	16.61	256	263	251	278	255	327	268	272	307	499	660	335	349	398	339	221	253	279	281	277	414	307	289	347	Niban2
A306_00000225	1.9	1.77	1.8	1.29	1.42	1.69	3.62	11.33	6.38	34.32	16.73	25.64	1.15	1.28	0.97	1.24	1.3	1.53	2.74	3.8	2.13	22.93	23.86	25.29	42	34	35	29	31	38	72	221	150	780	365	658	26	33	21	31	30	34	74	96	51	538	495	557	Usp2
A306_00000226	111.9	100.39	98.25	103.19	105.17	81.19	95.9	72.43	71.24	67.54	76.84	58.34	85	95.13	99.81	108.25	99.91	112.02	94.3	86.57	107.68	70.77	64	112.3	1242	969	957	1163	1154	918	958	709	840	770	841	751	967	1230	1083	1353	1159	1247	1279	1098	1294	833	666	1241	Hm13
A306_00000227	6.32	3.98	5.82	6.52	3.27	6.08	6.63	3.61	5.4	4.63	2.49	3.05	7.89	6.66	7.34	2.63	2.73	6.85	3.29	4.36	2.85	3.48	2.1	2.82	250	137	202	262	128	245	236	126	227	188	97	140	320	307	284	117	113	272	159	197	122	146	78	111	PIGO
A306_00000228	1.44	1.78	1.7	4.05	3.35	1.89	3.68	4.78	4.42	5.46	6.06	5.98	2.03	2.57	2.13	2.75	2.55	2.61	3.41	4.44	2.76	3.17	3.81	4.18	27	29	28	77	62	36	62	79	88	105	112	130	39	56	39	58	50	49	78	95	56	63	67	78	PHLDB1
A306_00000229	0.23	0.35	0.32	0.06	0	0.06	0	0	0	0.06	0.06	0.15	0.06	0.1	0	0	0	0	0	0.05	0.05	0	0	0	4	5.41	5	1	0	1	0	0	0	1	1	3	1	2	0	0	0	0	0	1	1	0	0	0	Iap
A306_00000230	15.72	17.77	19.55	21.3	22.64	16.63	16.93	11.54	16.1	7.88	12.05	7.63	14.09	23.01	18.15	20.91	17.69	23.64	21.15	17.62	16.34	9.04	7.16	10.97	295	290	322	406	420	318	286	191	321	152	223	166	271	503	333	442	347	445	485	378	332	180	126	205	TTYH2
A306_00000231	7.28	9.22	7.45	4.65	4.66	4.91	5.43	4.9	4.71	5.76	4.61	3.92	7.71	10.4	5.58	3.99	4.62	5.22	4.23	4.43	3.78	3.06	2.3	3.25	128	141	115	83	81	88	86	76	88	104	80	80	139	213	96	79	85	92	91	89	72	57	38	57	PHACTR4
A306_00000232	0	0.24	0.24	0.92	2.43	0.51	2.78	1.06	1.47	1.83	0.85	1.26	0.1	0.09	0.64	1.02	0.7	0.73	2.73	2.1	0.67	2.26	2.78	2.1	0	2	2	9	23	5	24	9	15	18	8	14	1	1	6	11	7	7	32	23	7	23	25	20	--
A306_00000233	3.31	1.93	3.21	6.42	6.55	5.78	8.29	6.94	8	50.14	21.34	28.12	1.88	3.18	3.39	4.73	4.39	4.53	10.04	8.7	6.31	33.65	49.01	37.53	67	34.05	57	132	131.11	119.35	151.21	124	172.1	1043.26	426.3	660.67	39	75	67.09	108	93	92	248.53	201.27	138.28	722.87	930.75	756.96	PLIN3
A306_00000234	24.18	22.18	20.43	26.34	28.58	19.15	21.09	19.82	19.64	16.06	18.95	14.09	20.58	24.57	26.81	22.28	17.44	25.09	18.25	17.54	17.05	9.38	10.28	10.59	321	256	238	355	375	259	252	232	277	219	248	217	280	380	348	333	242	334	296	266	245	132	128	140	CYTH1
A306_00000235	0.2	0	0	0.2	0	0	0.22	1.38	0	0	0	0.17	0.2	0.17	0.41	0.36	0.19	0.4	0	0.35	0	0.57	0	0.2	1	0	0	1	0	0	1	6	0	0	0	1	1	1	2	2	1	2	0	2	0	3	0	1	NIT1
A306_00000236	1.12	0.14	0.13	0.93	0.36	0.17	0.33	0.07	1	0.63	0.3	0.41	0.4	0.76	0.36	0.32	1.02	0.71	0.29	0.52	0.49	0.56	0.63	1.19	19	2	2	16	6	3	5	1	18	11	5	8	7	15	6	6	18	12	6	10	9	10	10	20	RORC
A306_00000237	2.29	3.38	2.86	7.26	11.95	5.55	6.76	2.92	4.25	5.3	3.78	2.53	2.45	4.55	5.13	7.06	6.17	7.5	5.27	6.33	5.89	2.23	2.9	4.1	32	41	35	103	165	79	85	36	63	76	52	41	35	74	70	111	90	105	90	101	89	33	38	57	chrd
A306_00000238	5.76	5.15	5.14	6.34	5.66	5.86	6.98	8.22	6.53	7.94	9.18	11.05	6.56	5.96	6.75	5.06	6.52	6.76	5.55	6.32	7.82	9.98	11.98	10.06	185	144	145	207	180	192	202	233	223	262	291	412	216	223	212	183	219	218	218	232	272	340	361	322	Tnk2
A306_00000240	5.12	4.58	4.62	5.05	4.1	3.77	4.9	4.68	3.89	1.59	2.09	2.27	3.4	5.99	4.73	5.69	4.49	4.9	4.02	4.73	2.56	3.36	2.05	2.07	72	56	57	72	57	54	62	58	58	23	29	37	49	98	65	90	66	69	69	76	39	50	27	29	Hyal3
A306_00000241	13.15	12.93	11.4	11.82	13.78	13.93	10.9	13.83	10.58	9.83	13.33	14.05	12.83	12.59	12.86	15.31	10.94	11.3	11.62	14.84	11.53	9.34	14.43	19.14	138	118	105	126	143	149	103	128	118	106	138	171	138	154	132	181	120	119	149	178	131	104	142	200	IFRD2
A306_00000242	0.64	0.49	0.36	0.63	0.11	0.83	0.71	0.24	0.4	0.93	0.75	0	0.31	0	0.22	0.66	0.51	0.74	0.78	0.56	0.98	0.5	0.34	0.53	6	4	3	6	1	8	6	2	4	9	7	0	3	0	2	7	5	7	9	6	10	5	3	5	fam83d-b
A306_00000243	12.81	11.4	10.9	16.1	18.13	18.02	16.11	25.86	24.6	45.86	53.54	36.6	15.16	14.45	12.12	18.85	18.9	16.7	31.05	32.71	26.68	33.94	42.67	34.07	478	370	357	610	669	685	541	851	975	1758	1970	1584	580	628	442	792	737	625	1416	1395	1078	1343	1493	1266	SDC4
A306_00000244	0.19	0	0.3	0.13	0.65	0.19	0.79	0.88	0.67	0.13	0.26	0.11	0.57	1.06	0.46	0.52	0.5	0.13	0.11	0.23	0.66	0.24	0.35	0.46	3	0	4	2	10	3	11	12	11	2	4	2	9	19	7	9	8	2	2	4	11	4	5	7	--
A306_00000245	186.87	190.64	218.56	180.6	163.39	163.06	147.47	122.4	140.2	107.33	119.37	134.67	204.11	172.11	166.85	203.52	185.78	170.01	152.8	149.68	154.23	135.45	130.71	141.59	4555	4041	4675	4470	3937	4049	3235	2631	3630	2687	2869	3807	5099	4887	3976	5586	4733	4156	4551	4169	4070	3501	2987	3436	UBE2D2
A306_00000246	1.3	3.36	1.99	1.75	1.03	1.12	0.49	0.5	0.57	1.24	0.51	0.3	3	2.59	3.86	0.7	0.7	1.45	0.31	0.64	1.58	0.3	0.2	0.54	41	92	55	56	32	36	14	14	19	40	16	11	97	95	119	25	23	46	12	23	54	10	6	17	PCDHAC2
A306_00000247	0.05	0.04	0.06	0.04	0	0	0	0	0	0.03	0.04	0	0.02	0.17	0.13	0.06	0.02	0.16	0	0	0.07	0	0.02	0	3	2	3	2	0	0	0	0	0	2	2	0	1	11	7	4	1	9	0	0	4	0	1	0	--
A306_00000248	0.88	1.21	0.31	0.49	0.61	1.19	0.37	0.06	0.1	0.21	0.62	0.1	0.22	1.04	0.56	0.49	0.74	0.39	0.41	0.14	1.78	0.1	0	0.17	16	19	5	9	11	22	6	1	2	4	11	2	4	22	10	10	14	7	9	3	35	2	0	3	SYTL1
A306_00000249	7.45	7.54	7.81	10.61	9.55	10.04	12.75	16.5	9.77	17.12	20.05	12.55	6.69	7.67	8.74	7.45	10.83	10.4	8.05	9.13	13.49	8.1	13.24	13.22	150	132	138	217	190	206	231	293	209	354	398	293	138	180	172	169	228	210	198	210	294	173	250	265	ADGRA2
A306_00000250	0	0	0.13	0	0	0	0	0	0	0.77	0.91	0.19	0.55	0	0	0	0	0	0	0.2	0	0	0.72	0.23	0	0	1	0	0	0	0	0	0	7	8	2	5	0	0	0	0	0	0	2	0	0	6	2	ZBTB16
A306_00000251	0	0	0	0	0	0	0	0	0	0	0.45	0	0	0	0	0	0	0	0	0	0	0	0	0	0	0	0	0	0	0	0	0	0	0	2	0	0	0	0	0	0	0	0	0	0	0	0	0	--
A306_00000252	58.44	57.39	43.76	90.65	76.5	73.89	88.45	92.91	84.01	185.5	192.04	81.59	60.56	71.59	80.53	56.11	70.35	130.59	50.03	87.82	121.4	102.51	115.7	171.77	1000	854	657	1575	1294	1288	1362	1402	1527	3260	3240	1619	1062	1427	1347	1081	1258	2241	1046	1717	2249	1860	1856	2926	LRP1
A306_00000253	10.2	9.75	11.62	27.77	36.93	24.27	58.06	67.74	68.43	78.42	91.29	140.22	12.33	16.07	21.42	28.45	30.87	26.45	49.85	54.77	29.51	58.64	96.06	71.88	226	188	226	625	809	548	1158	1324	1611	1785	1995	3604	280	415	464	710	715	588	1350	1387	708	1378	1996	1586	FLNC
A306_00000254	5.65	10.26	6.12	6.29	2.4	12.42	1.13	0.9	0.96	0.33	4.76	0.1	12.07	7.42	7.8	2.01	7.35	8.9	1.85	2.13	5.53	0.27	0.78	0.34	100	158	95	113	42	224	18	14	18	6	83	2	219	153	135	40	136	158	40	43	106	5	13	6	ptch1
A306_00000255	8.83	6.62	4.94	4.5	4.39	8.13	3.68	2.5	4.01	4.3	3.04	3.53	7.85	5.35	6.21	11.69	3.7	7.55	4.26	3.66	6.7	3.57	2.44	4.28	112	73	55	58	55	105	42	28	54	56	38	52	102	79	77	167	49	96	66	53	92	48	29	54	Prodh
A306_00000256	2.43	2.48	0.86	2.44	0.76	6.41	0.66	0.31	0.36	0.37	0	0.23	1.68	2.96	2.65	1.01	3.92	2.69	0.79	0.28	4.34	0.2	0.23	0.16	45	40	14	46	14	121	11	5	7	7	0	5	32	64	48	21	76	50	18	6	87	4	4	3	PKP3
A306_00000257	17.25	14.78	14.64	20.32	22.22	13.57	16.44	16.37	14.56	17.55	37.64	12.98	14.34	19.6	20.95	14.05	17.29	19.19	11.94	13.62	14	10.09	10.76	16.71	337	251	251	403	429	270	289	282	302	352	725	294	287	446	400	309	353	376	285	304	296	209	197	325	MAN2A2
A306_00000258	3.77	4.09	3.36	4.52	3.6	3.63	3.5	2.33	3.03	2.4	3.4	2.07	3.14	4.7	3.78	2.37	3.47	3.14	2.3	2.4	2.85	1.36	2.12	3.1	55	52	43	67	52	54	46	30	47	36	49	35	47	80	54	39	53	46	41	40	45	21	29	45	SBF1
A306_00000259	5.23	5.98	6.08	5.61	4.51	5.33	4.88	5.17	4.58	3.17	4.9	4.08	6.94	4.84	5.69	3.87	5.2	4.38	4.23	3.17	4	3	4.76	3.57	156	155	159	170	133	162	131	136	145	97	144	141	212	168	166	130	162	131	154	108	129	95	133	106	ERCC4
A306_00000260	0.41	1.29	0.07	0	0	0.17	0	0.13	0.11	0.17	0.3	0	0.4	0.36	0	0.16	0.23	0.47	0.1	0.16	0.05	0.06	0.06	0.06	7	19	1	0	0	3	0	2	2	3	5	0	7	7	0	3	4	8	2	3	1	1	1	1	PYROXD2
A306_00000261	10.64	19.36	12.92	5.76	4.7	4.63	2.11	3.67	0.99	3.15	2.43	1.21	11.55	10.82	9.58	3.32	4.38	3.86	0.69	1.85	3.06	1	1.35	2.19	151	239	161	83	66	67	27	46	15	46	34	20	168	179	133	53	65	55	12	30	47	15	18	31	ASIC2
A306_00000262	7.91	8.41	6.39	5.19	2.67	6.76	4.63	3.37	3.6	3.39	6.98	0.95	5.72	8.32	6.7	3.55	6.59	8.56	3.34	3.65	2.59	1.2	2.81	5.38	93	86	66	62	31	81	49	35	45	41	81	13	69	114	77	47	81	101	48	49	33	15	31	63	SLC39A14
A306_00000263	16.73	20.2	14.54	22.36	23.47	13.5	25.04	17.1	17.63	20.33	13.61	18.86	19.08	25.46	14.41	19.13	18.71	16.85	9.9	29.44	29.38	13.13	11.84	21.3	101	106	77	137	140	83	136	91	113	126	81	132	118	179	85	130	118	102	73	203	192	84	67	128	BMP1
A306_00000264	2.57	2.33	0.94	2.17	0.84	1.62	1.74	5.73	1.38	15.04	11.75	8.4	1.52	2.68	2.63	0.65	1.41	3.02	0.83	2.41	2.38	8.24	8.73	8.4	28	22	9	24	9	18	17	55	16	168	126	106	17	34	28	8	16	33	11	30	28	95	89	91	SLC38A3
A306_00000265	0.88	0.82	0.5	2.27	1.66	1.4	2.8	1.68	1.34	2.78	2.56	3.36	0.43	0.24	0.9	2.09	1.63	1.48	2.07	2.16	2.63	1.91	2.63	1.93	16	13	8	42	30	26	46	27	26	52	46	71	8	5	16	43	31	27	46	45	52	37	45	35	LCP1
A306_00000266	16.29	20.16	15.7	17.03	15.37	15.76	15.97	11.38	12.72	9.97	9.76	9.21	14.51	17	15.39	21.17	19.28	16.51	11.54	12.19	10.98	9.63	11.61	11.38	552	594	467	586	515	544	487	340	458	347	326	362	504	671	510	808	683	561	478	472	403	346	369	384	POLRMT
A306_00000267	10.68	13.91	11.09	14.97	12.24	8.82	13.44	10.93	9.88	11.08	13.14	10.07	10.01	11.7	13.52	10.48	12.85	13.48	10.36	11.28	10.9	9.51	10.19	10.34	361	409	329	514	409	304	409	326	355	385	438	395	347	461	447	399	454	457	428	436	399	341	323	348	Shroom4
A306_00000268	7.62	8.03	7.44	9.05	7.14	3.69	6.82	8.85	7.78	7.8	8.99	10.12	9.79	9.62	7.8	5.57	8.89	6.47	7.28	8.32	5.01	7.99	6.05	12.47	215	197	184	259	199	106	173	220	233	226	250	331	283	316	215	177	262	183	251	268	153	239	160	350	ANGPT4
A306_00000269	1.23	0.2	0.4	2.08	0.71	0	2.74	1.8	3.15	2.06	3.57	10.93	0.69	0.91	0.9	2.19	2.19	1.58	1.3	1.85	1.95	4.15	8.64	4.24	7	1	2	12	4	0	14	9	19	12	20	72	4	6	5	14	13	9	9	12	12	25	46	24	FLNC
A306_00000270	37.72	36.02	30.37	50.04	37.52	28.15	38.44	42.94	31.25	25.8	34.46	21.64	34.98	39.33	33.64	35.43	37.28	39.78	46.81	33.28	36.42	26.75	20.28	38.2	242	201	171	326	238	184	222	243	213	170	218	161	230	294	211	256	250	256	367	244	253	182	122	244	SND1
A306_00000271	3.61	3.41	3.57	5.06	5.68	3.54	4.46	1.82	3.17	3.2	4.8	2.7	4.85	6.2	6.48	4.92	3.68	5.04	2.95	3.86	3.26	1.97	1.97	3.63	45	37	39	64	70	45	50	20	42	41	59	39	62	90	79	69	48	63	45	55	44	26	23	45	FCHSD1
A306_00000272	3.32	2.67	4.56	1.22	0.32	0.75	0.67	0.59	0.87	0.51	0.97	1	6.09	4.3	4.01	0.36	0.31	0.92	0.26	0.56	0.52	1.47	0.73	0.64	83	58	100	31	8	19	15	13	23	13	24	29	156	125	98	10	8	23	8	16	14	39	17	16	PGAP6
A306_00000273	0	0	0	0.25	0.17	0	0	0.09	0	0	0	0	0.16	0.43	0	0	0.08	0.08	0	0.07	0	0	0	0	0	0	0	3	2	0	0	1	0	0	0	0	2	6	0	0	1	1	0	1	0	0	0	0	--
A306_00000274	7.29	6.81	8.31	8.86	7.26	6.82	9.24	5.68	6.22	4.99	4.97	4.13	6.78	7.04	6.99	4.76	5.34	8.07	4.94	7.18	6.1	4.3	3.52	7.78	64	52	64	79	63	61	73	44	58	45	43	42	61	72	60	47	49	71	53	72	58	40	29	68	Unc45a
A306_00000275	10.06	8.65	7.97	16.28	22.92	16.23	37.42	98.9	84.24	194.53	99.54	117.89	7.77	11.11	14.41	14.29	19.25	12.04	43.1	54.66	34.26	122.75	151.62	93.4	115	86	80	189	259	189	385	997	1023	2284	1122	1563	91	148	161	184	230	138	602	714	424	1488	1625	1063	Pde2a
A306_00000276	2.95	3.59	1.75	3.25	2.62	5.32	4	8.82	3.94	59.18	58.05	28.87	3.51	3.09	2.77	3.04	2.09	2.88	3.71	4.95	3.7	39.19	72.94	51.81	50	53	26	56	44	92	61	132	71	1031	971	568	61	61	46	58	37	49	77	96	68	705	1160	875	Pnpla2
A306_00000277	1.37	0.22	0	0	0.39	0.96	0.43	0.66	0.73	0	0.2	0	1.33	1.67	0.8	2.43	1.87	1.36	0.48	1.54	1.26	0.55	0.62	0.2	7	1	0	0	2	5	2	3	4	0	1	0	7	10	4	14	10	7	3	9	7	3	3	1	CACNA1F
A306_00000278	0	0	0	0	0	0	0	0	0	0	0	0	0	0	0	0.39	0	0	0	0	0.21	0	0	0	0	0	0	0	0	0	0	0	0	0	0	0	0	0	0	2	0	0	0	0	1	0	0	0	Cacna1f
A306_00000279	7.3	8.92	7.74	7	1.9	10.18	2.09	0.62	0.86	0.76	4.98	0.08	12.45	8.43	10.19	1.47	7.29	10.93	1.84	3.85	5.04	0.39	0.88	0.92	159	169	148	155	41	226	41	12	20	17	107	2	278	214	217	36	166	239	49	96	119	9	18	20	ptch1
A306_00000280	8.21	10.8	8.85	6.48	6.09	6.31	6.11	5.05	5.54	5.06	4.38	2.06	13.14	11.65	8.97	5.1	5.45	7.77	4.55	4.8	5.47	3.54	2.44	3.37	409	468	387	328	300	320	274	222	293	259	215	119	671	676	437	286	284	388	277	273	295	187	114	167	Celsr3
A306_00000282	3.53	3.86	3.14	4.24	5.49	2.37	4.4	1.95	2.84	1.34	2.45	0.89	2.77	5.55	5.55	4.36	2.56	3.78	2.54	1.58	4.3	1.54	0.74	2.25	41	39	32	50	63	28	46	20	35	16	28	12	33	75	63	57	31	44	36	21	54	19	8	26	BTBD19
A306_00000283	0.29	0.22	0.44	0.38	0	0.19	0	0	0.46	0	0	0	0	0	0.1	0.09	0.09	0	0.16	0.17	0.18	0	0	0.2	3	2	4	4	0	2	0	0	5	0	0	0	0	0	1	1	1	0	2	2	2	0	0	2	KCNQ4
A306_00000284	2.01	2.59	1.62	5.13	4.79	3.02	3.68	3.49	3.01	5.65	10.81	5.31	1.16	1.22	4	5.57	3.85	7.08	3.68	4.77	7.11	5.81	5.43	8.45	17	19	12	44	40	26	28	26	27	49	90	52	10	12	33	53	34	60	38	46	65	52	43	71	--
A306_00000285	6.62	5.07	5.42	4.62	3.98	2.84	1.38	3.05	1.82	0.4	1.33	0.59	4.84	7.28	7.83	3.8	5.01	1.72	1.92	2.41	2.29	0.46	0.07	0.55	96	64	69	68	57	42	18	39	28	6	19	10	72	123	111	62	76	25	34	40	36	7	1	8	Kcnip2
A306_00000286	8.43	8.35	9.01	7.15	4.98	5.85	4.97	2.28	3.05	1.7	2.7	1.45	8.22	9.91	9.81	5.12	5.64	4.85	3.98	2.84	2.81	2.81	1.94	2.34	130	112	122	112	76	92	69	31	50	27	41	26	130	178	148	89	91	75	75	50	47	46	28	36	Ap3b2
A306_00000287	12.59	10.68	15.71	22.72	17.43	12.8	14.82	17.84	19.75	21.15	17.02	21.06	10.09	11.83	12.87	18.1	14.48	11.8	12.38	13.37	10.93	15.4	18.7	15.35	84	62	92	154	115	87	89	105	140	145	112	163	69	92	84	136	101	79	101	102	79	109	117	102	NSUN5
A306_00000288	36.49	36.93	30.87	46.45	39.01	28.76	27.38	18.29	21.29	15.66	17.5	14.07	32.03	38.27	35.74	37.42	40.85	43.94	27.09	25.14	25.28	16.54	15.5	19.98	776	683	576	1003	820	623	524	343	481	342	367	347	698	948	743	896	908	937	704	611	582	373	309	423	Pom121
A306_00000289	0.33	1.14	0.75	0.22	0.11	0.43	0	0.38	0.31	0.64	0.67	0.67	0.75	1.23	0.56	0	0	0.11	0.63	0	0.71	0	0.47	0.55	3	9	6	2	1	4	0	3	3	6	6	7	7	13	5	0	0	1	7	0	7	0	4	5	Plekha6
A306_00000290	4.79	5	3.45	8.08	6.74	5.46	4.77	2.56	5.39	1.13	2.07	1.61	2.53	4.44	6.59	4.94	5.27	5.55	4.19	4.87	4.99	1.19	1.41	2.54	87	79	55	149	121	101	78	41	104	21	37	34	47	94	117	101	100	101	93	101	98	23	24	46	UNC5A
A306_00000291	0.15	0.27	0.53	0.23	0.16	0.46	0.6	0	0.15	0	0.47	0	0	0.13	0.4	0.14	0.15	0.08	0.13	0	0	0	0	0.16	2	3	6	3	2	6	7	0	2	0	6	0	0	2	5	2	2	1	2	0	0	0	0	2	Kcnq4
A306_00000292	0.37	0.08	0.34	0.14	0	0	0.41	0	0	0	0.07	0	0.43	0.13	0.3	0	0	0.22	0	0	0.07	0	0	0.15	5	1	4	2	0	0	5	0	0	0	1	0	6	2	4	0	0	3	0	0	1	0	0	2	Map9
A306_00000293	5.62	3.74	4.53	4.76	4.32	3.45	6.07	3.8	4.83	3.39	5.1	3.03	4.04	4.71	6.19	5.69	4.94	6.66	4.66	2.76	4.71	3.35	2.77	2.15	171	99	121	147	130	107	166	102	156	106	153	107	126	167	184	195	157	203	173	96	155	108	79	65	Septin4
A306_00000294	5.62	3.59	2.61	8.93	5.48	6.24	5.56	12.28	7.75	6.49	8.35	3.86	2.74	5.28	7.14	5.46	5.68	6.34	5.46	6.2	9.72	5.6	6.67	8.06	54	30	22	87	52	61	48	104	79	64	79	43	27	59	67	59	57	61	64	68	101	57	60	77	CERCAM
A306_00000295	0	0	0	0	0	0	0	0	0	0	0	0	0	0	0	0	0	0	0	0	0	0	0	0	0	0	0	0	0	0	0	0	0	0	0	0	0	0	0	0	0	0	0	0	0	0	0	0	Npc1l1
A306_00000296	28.51	18.25	21.86	33.66	20.2	26.88	35.36	35.89	39.4	64.35	54.3	40.07	27.82	35.71	33.8	17.81	20.86	37.73	18.05	44.11	18.52	49.67	29.76	42.74	327	182	220	392	229	314	365	363	480	758	614	533	327	477	379	230	250	434	253	578	230	604	320	488	Npr2
A306_00000297	0.1	0.37	0.11	0.15	0.12	0.05	0.3	0.11	0.23	0.14	0.15	0.09	0.29	0.32	0.33	0.11	0.09	0.07	0.1	0.24	0.09	0.02	0.11	0.15	4	13	4	6	5	2	11	4	10	6	6	4	12	15	13	5	4	3	5	11	4	1	4	6	CEP126
A306_00000298	11.55	14.68	11.77	8.83	7.26	4.86	6.7	2.68	6.55	1.89	2.84	2.91	13.44	12.19	13.65	7.33	8.44	10.16	3.23	4.46	7.42	3.72	1.3	3.53	161	178	144	125	100	69	84	33	97	27	39	47	192	198	186	115	123	142	55	71	112	55	17	49	Ap3b2
A306_00000299	26.39	29.59	24.9	18.26	15.98	19.31	20.5	15.34	17.54	16.67	11.42	13.05	26.31	37.6	31.64	19.49	19.82	24.15	16.88	14.9	16.78	11.6	12.71	12.35	279	272	231	196	167	208	195	143	197	181	119	160	285	463	327	232	219	256	218	180	192	130	126	130	Arl8a
A306_00000300	1.28	2.1	1.04	1.98	0.65	0.36	0.51	0	0.26	0.27	1.11	0.16	1.78	1.96	3.92	0.16	0.7	1	0.07	0	0.59	0.09	0.1	1.74	14	20	10	22	7	4	5	0	3	3	12	2	20	25	42	2	8	11	1	0	7	1	1	19	Lgi3
A306_00000301	17.27	20.6	14.9	24.96	18.78	19.25	20	16.93	14.97	21.61	34.62	12.32	16.85	20.58	24.11	15.34	17.99	21.65	13.61	17.09	15.43	13.78	15.75	19.94	214	222	162	314	230	243	223	185	197	275	423	177	214	297	292	214	233	269	206	242	207	181	183	246	FURIN
A306_00000302	5.65	6.5	5.48	6.46	4.4	3.06	2.31	1.99	1.16	4.42	7.05	1.46	2.28	4.29	10.83	3.11	4.53	4.27	0.64	1.65	1.92	1.04	1.11	5.35	87	87	74	101	67	48	32	27	19	70	107	26	36	77	163	54	73	66	12	29	32	17	16	82	CRTAC1
A306_00000303	1.49	0.86	1.76	4.34	3.13	3.99	4.33	3.05	2.43	4.91	4.76	8.45	0.84	1.62	1.41	2.95	1.81	2.8	2.02	2.61	7.78	5.35	6.91	5.64	26	13	27	77	54	71	68	47	45	88	82	171	15	33	24	58	33	49	43	52	147	99	113	98	ENTPD2
A306_00000304	50.57	53.3	49.34	49.93	32.11	30.09	21.15	24.51	17.53	45.06	54.11	44.89	59.22	59.16	54.09	26.92	40.38	51.91	14.35	13.5	25.42	62.17	57.92	58.09	744	682	637	746	467	451	280	318	274	681	785	766	893	1014	778	446	621	766	258	227	405	970	799	851	SEMA3F
A306_00000305	9.47	6.87	6.08	10.32	7.25	7.22	4.19	3.75	2.6	2.86	2.33	2.46	11.57	7.81	9.59	6.86	10.38	9.17	5.19	3.22	3.65	2.25	1.76	2.68	103	65	58	114	78	80	41	36	30	32	25	31	129	99	102	84	118	100	69	40	43	26	18	29	zmynd10
A306_00000306	6.16	6.83	7.02	10.37	8.5	7.04	13.95	8.51	7.7	5.89	5.57	11.79	5.79	6.35	5.04	5.67	5.36	5.14	6.14	5.98	7.45	6.87	9.08	6.98	55	53	55	94	75	64	112	67	73	54	49	122	53	66	44	57	50	46	67	61	72	65	76	62	CASTOR1
A306_00000307	6.89	3.87	4.67	21.97	18.75	21.17	30.98	18.41	28.72	26.67	32.6	23.34	5.04	7.6	15.44	16.9	16.16	24.7	27.65	26.05	37.5	19.26	21.78	24.63	84	41	50	272	226	263	340	198	372	334	392	330	63	108	184	232	206	302	412	363	495	249	249	299	SCARA5
A306_00000308	3.74	1.63	2.06	5.09	4.05	2.79	4.02	3.22	5.11	32.44	21.35	13.92	2.14	5.32	4.62	2.06	2.47	6.44	0.63	5.42	4.53	13.27	7.99	16.99	29	11	14	40	31	22	28	22	42	258	163	125	17	48	35	18	20	50	6	48	38	109	58	131	CLU
A306_00000309	11.13	13.48	12.92	7.98	6.43	6.14	8.2	3.32	4.95	2.63	3.47	3.69	10.62	10.18	9.9	11.23	10.54	8.24	5.47	6.05	5.9	4.31	1.62	5.97	169	178	172.06	123.07	96.55	94.93	112.03	44.47	79.78	41	51.98	64.93	165.17	180.01	146.88	192.03	167.26	125.48	101.48	105	96.99	69.39	23.07	90.21	POLE
A306_00000310	32.77	37.42	35.14	22.59	17.56	17.19	19.46	21	19.84	21.12	14.77	14.83	46.04	38.98	30.43	27.11	21.94	26.19	24.09	18.58	21.54	13.44	16.69	16.03	423	420	398	296	224	226	226	239	272	280	188	222	609	586	384	394	296	339	380	274	301	184	202	206	DTX4
A306_00000311	0.63	0.21	0.82	0.8	1	1.06	0.3	0.61	0.34	0.7	1.55	1.09	0.26	0.08	2.02	0.96	0.43	0.45	0.22	0.87	1.83	0.51	0.48	1.35	7	2	8	9	11	12	3	6	4	8	17	14	3	1	22	12	5	5	3	11	22	6	5	15	Ssh3
A306_00000312	18.61	21.96	29.52	20.63	17.62	19.07	22.8	19.19	17.37	6.09	6.84	10.37	21.98	24.1	24.66	23.54	18.01	17.2	14.03	20.05	17.54	9.13	7.55	7.11	342	351	476	385	320	357	377	311	339	115	124	221	414	516	443	487	346	317	315	421	349	178	130	130	PNKD
A306_00000313	0.3	15.37	10.79	0.12	0.12	0	0	0.07	0.23	0	0.12	0	0.23	0.67	0.06	0.05	0.23	0.06	0.1	0	0.06	0.06	0	0	5	223	158	2	2	0	0	1	4	0	2	0	4	13	1	1	4	1	2	0	1	1	0	0	SLC34A1
A306_00000314	2.98	3.7	5.23	0	0	0.05	0	0	0	0	0	0	9.56	3.62	1.26	0	0.09	0	0	0	0	0	0	0	63	68	97	0	0	1	0	0	0	0	0	0	207	89	26	0	2	0	0	0	0	0	0	0	LHX3
A306_00000315	0.26	0.1	0.3	0.69	0.09	0	0.29	0	0	0	0.36	0.08	0.09	0.3	0.81	0.47	0.25	0.26	0	0.08	0.24	0.17	0.28	0.18	3	1	3	8	1	0	3	0	0	0	4	1	1	4	9	6	3	3	0	1	3	2	3	2	--
A306_00000316	0.9	1.04	0.32	0.61	0.24	0.09	0.58	1.24	0.45	0.09	0.77	0.12	0.69	0.81	0.68	0.13	0.36	0.28	0.39	0.25	0.26	0	0.25	0.48	19	19	6	13	5	2	11	23	10	2	16	3	15	20	14	3	8	6	10	6	6	0	5	10	PRSS56
A306_00000317	22.44	21.52	18.07	17.8	15.32	14.01	11.72	8.27	6.87	8.18	8.93	5.67	21.59	18.86	20.52	21.06	19.42	17.47	11.03	10.55	11.43	8.08	8.2	6.21	283	236	200	228	191	180	133	92	92	106	111	83	279	277	253	299	256	221	170	152	156	108	97	78	Gas8
A306_00000318	2.98	3.8	2.54	3.42	2.43	1.95	0.46	1.13	0.78	2.17	4.28	1.64	1.77	2.84	3.55	2.28	3.01	1.57	1.01	0.72	1.37	0.62	0.53	3.65	36	40	27	42	29	24	5	12	10	27	51	23	22	40	42	31	38	19	15	10	18	8	6	44	Crtac1
A306_00000319	0	0.24	0.47	1.02	1.05	0.2	1.84	0.71	0.98	0	0.21	0.54	0.2	0.89	1.27	0.74	0.4	0.21	2.21	0.36	0.96	0.59	0.89	0.21	0	1	2	5	5	1	8	3	5	0	1	3	1	5	6	4	2	1	13	2	5	3	4	1	MXD3
A306_00000320	0.99	0.19	0	1.3	0.67	0.97	0.92	0.37	0.93	0.16	0.17	0.43	0.64	1.13	0.51	1.47	1.26	1.81	1.22	0.72	0.15	0.16	0.53	0	6	1	0	8	4	6	5	2	6	1	1	3	4	8	3	10	8	11	9	5	1	1	3	0	UNC5A
A306_00000321	0.19	0.11	0.11	0.28	0	0.47	0.21	0	0	0	0.1	0	0	0.41	0.1	0	0	0	0	0	0.09	0.09	0	0	2	1	1	3	0	5	2	0	0	0	1	0	0	5	1	0	0	0	0	0	1	1	0	0	DGKD
A306_00000322	24.78	34.84	28.03	26.89	14.85	10.01	7.79	4.35	6.78	6.1	8.25	2.9	38.87	35.24	36.16	16.78	17	34.69	4.44	10.23	14.77	1.85	4.39	5.07	265	324	263	292	157	109	75	41	77	67	87	36	426	439	378	202	190	372	58	125	171	21	44	54	FOXP4
A306_00000323	3.24	2.21	3	1.99	0.72	0.99	1.01	0	0	0.1	0.31	0.17	4.05	4	3.31	0.99	1.36	1.21	0.25	0.09	0.47	0.19	0.22	0	32	19	26	20	7	10	9	0	0	1	3	2	41	46	32	11	14	12	3	1	5	2	2	0	Pde1b
A306_00000324	0.86	0.66	0.46	1.13	0.29	0.34	0.51	0.65	0.59	0.56	0.58	0.35	0.45	0.39	0.59	0.2	0.49	1.03	0.37	0.3	0.37	0.11	0.18	0.29	15	10	7	20	5	6	8	10	11	10	10	7	8	8	10	4	9	18	8	6	7	2	3	5	def6
A306_00000326	11.53	8.58	9.54	27.93	36.74	22.71	46.9	62.82	78.46	64.27	98.4	84.38	12.14	13.81	20.27	27.03	22.38	26.05	41.06	49.86	25.43	48.96	77.93	55.73	139	90	101	342	438	279	509	668	1005	796	1170	1180	150	194	239	367	282	315	605	687	332	626	881	669	Flnc
A306_00000327	3.57	3.56	3.21	0.55	0.57	0.92	0.21	0.53	0.27	0.82	0.57	0.16	2.84	3.95	1.73	0.08	0.45	2.06	0.23	0.57	0.78	0	0	0.94	38	33	30	6	6	10	2	5	3	9	6	2	31	49	18	1	5	22	3	7	9	0	0	10	SCUBE2
A306_00000328	0.13	0.2	0	0.3	0.04	0	0.49	0.35	0.41	0.39	0.18	0.08	0.17	0.19	0.27	0.04	0.29	0.53	0.14	0.39	0.08	0.21	0.09	0.18	3	4	0	7	1	0	10	7	10	9	4	2	4	5	6	1	7	12	4	10	2	5	2	4	Siglec1
A306_00000329	6.02	6.46	4.48	5.69	4.55	5.51	4.72	4.37	2.27	2.19	1.55	1.45	7.44	7.3	7.3	4.7	4.61	5.84	3.28	2.39	4.97	0.91	1.11	2.18	75	70	49	72	56	70	53	48	30	28	19	21	95	106	89	66	60	73	50	34	67	12	13	27	LIMK1
A306_00000333	1.58	1.91	2.06	0.45	0.08	0.52	0.84	0.34	0.28	0	0.31	0.39	2.65	3.62	1.7	0.33	0.36	1.95	0.31	0.99	0.35	0.64	0.4	0.53	21	22	24	6	1	7	10	4	4	0	4	6	36	56	22	5	5	26	5	15	5	9	5	7	MACF1
A306_00000334	0.39	0.36	0.18	0.38	0.39	0.08	0	0.79	0	0.08	0.08	0	0.08	0.2	0.4	0	0.37	0.15	0.19	0	0	0.07	0.25	0	5	4	2	5	5	1	0	9	0	1	1	0	1	3	5	0	5	2	3	0	0	1	3	0	CLCN2
A306_00000335	0.87	0.22	0.33	0.38	0	0.19	0	0	0	0.19	0.1	0	0.28	0.67	0.4	0.17	0	0.68	0.08	0.09	0.99	0	0.1	0.1	9	2	3	4	0	2	0	0	0	2	1	0	3	8	4	2	0	7	1	1	11	0	1	1	Tmprss13
A306_00000336	0	0	0	0	0	0	0	0	0	0	0	0	0	0	0	0	0	0	0	0	0	0	0	0	0	0	0	0	0	0	0	0	0	0	0	0	0	0	0	0	0	0	0	0	0	0	0	0	PCSK4
A306_00000337	19.32	18.25	18.09	19.92	16.51	16.38	13.2	19.54	16.65	13.6	19.04	13.45	22.21	22.81	23.47	19.09	19.09	21.61	14.25	12.78	23.71	16.25	14.51	19.59	213	175	175	223	180	184	131	190	195	154	207	172	251	293	253	237	220	239	192	161	283	190	150	215	RIC8A
A306_00000338	25.19	29.7	26.75	25.79	22.74	20.92	23.88	22.83	23.89	19.25	22.8	16.82	31.28	29.45	25.86	22.53	24.02	29.08	23.94	17.23	24.69	18.82	19.17	23.13	279	286	260	290	249	236	238	223	281	219	249	216	355	380	280	281	278	323	324	218	296	221	199	255	--
A306_00000339	65.52	65.32	61.25	60.09	75.83	74.01	77.97	126.19	89.85	176.73	155.36	167.23	57.27	71.65	67.24	79.41	61.09	59.39	103.67	105.27	76.15	158.99	222.2	148.98	902	782	740	840	1032	1038	966	1532	1314	2499	2109	2670	808	1149	905	1231	879	820	1744	1656	1135	2321	2868	2042	Ybx3
A306_00000340	1.2	0.37	0.36	2.51	1.93	1.64	1.77	1.9	0.68	1.47	0.48	0.89	1.01	0.75	2.61	1.7	2.21	0.64	0.65	2.02	0.74	0.45	0.59	0.64	15	4	4	32	24	21	20	21	9	19	6	13	13	11	32	24	29	8	10	29	10	6	7	8	SLC11A1
A306_00000341	46.69	38.38	34.64	62.61	64.01	54.7	64.02	61.61	68.73	35.98	48.96	39.31	37.02	41.7	64.62	61.57	51.7	74.19	59.1	68.94	58.35	34.94	37.93	37.52	470	336	306	640	637	561	580	547	735	372	486	459	382	489	636	698	544	749	727	793	636	373	358	376	Sfxn3
A306_00000342	141.86	150.81	154.87	191.24	198.55	144.23	200.35	205.78	228.46	213.86	182.87	314.79	140.58	150.1	145.74	200.72	158.82	141.18	239.65	227.9	176.15	288.35	288.44	304.98	3191	2950	3057	4368	4415	3305	4056	4082	5459	4941	4056	8212	3241	3933	3205	5084	3734	3185	6587	5858	4290	6878	6083	6830	IDH2
A306_00000343	18.44	11.53	13.13	11.8	8.86	9.05	9.47	11.24	13.02	11.89	7.48	10.43	11.02	22.06	17.21	11.67	12.9	15.63	12.83	12.4	9.9	10.98	11.06	15.51	160	87	100	104	76	80	74	86	120	106	64	105	98	223	146	114	117	136	136	123	93	101	90	134	RNF215
A306_00000344	6.47	5.22	4.33	5.32	5.54	6.09	4.52	6.51	4.4	2.66	3.79	3.05	4.17	4.98	6.62	7.29	5.04	4.86	6.12	6.42	4.44	4.66	4.7	6.1	97	68	57	81	82	93	61	86	70	41	56	53	64	87	97	123	79	73	112	110	72	74	66	91	INPP5J
A306_00000345	0	0	0	0	0	0	0.14	0	0	0	0.13	0	0	0.06	0	0	0	0	0	0	0.18	0	0	0	0	0	0	0	0	0	2	0	0	0	2	0	0	1	0	0	0	0	0	0	3	0	0	0	--
A306_00000346	0	0	0	0.37	0	0	0.41	0.11	0	1.26	0	0.16	0.09	0.08	0.09	0	0.27	0.37	0.15	0.57	0.26	0	0	0	0	0	0	4	0	0	4	1	0	14	0	2	1	1	1	0	3	4	2	7	3	0	0	0	MYO1G
A306_00000347	1.7	2.25	1.93	2.06	1.98	2.05	1.45	1.33	1.23	1.27	1.32	1.01	3.06	3.7	2	2.09	1.37	0.91	1.39	1.03	1.45	0.74	0.7	1.31	13	15	13	16	15	16	10	9	10	10	10	9	24	33	15	18	11	7	13	9	12	6	5	10	KCNAB2
A306_00000349	2.79	2.89	2.54	2.4	2.32	2.08	1.96	2.6	1.46	0.58	1.15	1.89	2.52	2.58	4.52	1.07	0.91	2.22	2.57	1.45	1.01	0.73	0.9	0.71	79	71	63	69	65	60	50	65	44	17	32	62	73	85	125	34	27	63	89	47	31	22	24	20	Jph3
A306_00000350	0.79	2.26	0.67	0.19	0	0	0.22	1.34	0.55	60.46	23.82	20.33	0.38	17.29	0.5	0.52	0.38	0	0.08	0	0.73	13.9	52.5	59.61	8	20	6	2	0	0	2	12	6	632	239	240	4	205	5	6	4	0	1	0	8	150	501	604	PTGDS
A306_00000351	30.97	35.09	46.44	35.71	51.17	43.3	70.04	49.59	72.36	69.18	48.73	72.86	34.25	37.63	33.01	58.41	45.65	46.52	71.88	54.85	60.41	43.57	81.95	119.1	614	604.95	808	719	1002.89	874.65	1249.79	867	1523.9	1408.74	952.7	1675.33	696	869	639.91	1304	946	925	1741.47	1242.73	1296.72	916.13	1523.25	2351.04	PLIN3
A306_00000352	89.32	99.46	97.1	85.69	84.77	79.99	111.96	96.19	100.91	62.56	62.95	88.54	79.75	98.85	117.66	84.46	99.97	86.89	100.55	88.29	76.09	63.27	76.77	92.04	695	673	663	677	652	634	784	660	834	500	483	799	636	896	895	740	813	678	956	785	641	522	560	713	PSMC4
A306_00000353	0.3	0.57	0.45	0	0	0	0	0	0	0	0	0	0.39	0.51	1.52	0	0	0	0	0	0	0	0	0	3	5	4	0	0	0	0	0	0	0	0	0	4	6	15	0	0	0	0	0	0	0	0	0	PHF24
A306_00000354	0.69	0.8	1	0.27	0.09	0.09	0.46	0.31	0.3	0	0.14	0.2	1.08	1.35	1.18	0.37	0	0.32	0.42	1.01	0.6	0.04	0.2	0.37	15	15	19	6	2	2	9	6	7	0	3	5	24	34	25	9	0	7	11	25	14	1	4	8	asic4a
A306_00000355	30.31	22.9	29.52	34.41	22.57	23.88	30.35	19.19	22.9	17.11	20.31	19.19	26.97	29.62	31.39	23.44	25.72	30.11	21.47	20.05	24.98	20.07	19.79	22.14	557	366	476	642	410	447	502	311	447	323	368	409	508	634	564	485	494	555	482	421	497	391	341	405	aph1b
A306_00000356	10.27	6.24	4.08	12.88	15.38	13.69	14.64	12.85	14.59	11.79	15.42	10.36	7.65	14.55	13.28	7.57	7.97	12.36	7.61	8.73	15.92	9.32	6.82	10.9	106	56	37	135	157	144	136	117	160	125	157	124	81	175	134	88	86	128	96	103	178	102	66	112	NFIC
A306_00000357	0	0	0	0	0	0	0	0	0	0	0	0	0	0	0	0	0	0	0	0	0	0	0	0	0	0	0	0	0	0	0	0	0	0	0	0	0	0	0	0	0	0	0	0	0	0	0	0	RGL1
A306_00000358	7.48	9.05	8.08	3.99	1.34	2.52	1.99	1.15	1.91	1.82	2.29	3.02	10.95	9.7	13.07	2.49	2.31	3.19	0.77	0.61	1.66	2.79	1.25	3.21	96	101	91	52	17	33	23	13	26	24	29	45	144	145	164	36	31	41	12	9	23	38	15	41	SYT7
A306_00000359	133.41	62.93	125.54	128.76	67.48	130.96	175.28	81.13	181.21	153.7	87.42	148.44	120.72	140.51	151.95	64.83	61.74	112.38	82.13	159.77	58.7	134.15	91.16	72.23	1102	452	910	1080	551	1102	1303	591	1590	1304	712	1422	1022	1352	1227	603	533	931	829	1508	525	1175	706	594	STOML2
A306_00000360	0	0	0	0	0	0	0	0	0	0	0	0	0	0	0	0	0	0	0	0	0	0	0	0	0	0	0	0	0	0	0	0	0	0	0	0	0	0	0	0	0	0	0	0	0	0	0	0	rasef
A306_00000361	0.26	5.67	1.77	0.13	0.39	0.76	0	0.29	0	0.76	1.97	0.56	0	0.67	0.27	0	0	0.13	0.21	0	0.84	0.24	1.38	1.56	2	38	12	1	3	6	0	2	0	6	15	5	0	6	2	0	0	1	2	0	7	2	10	12	DPEP1
A306_00000362	0.75	0.09	0.09	0.3	0.53	0.15	0.33	0.68	0.14	2.12	19.39	1.1	0.51	0.26	0.84	0.47	0.36	1.94	0.43	2.1	0.9	0.49	0.24	0.53	10	1	1	4	7	2	4	8	2	29	255	17	7	4	11	7	5	26	7	32	13	7	3	7	Loxl4
A306_00000363	0.36	0.1	0.21	0.09	0.09	0.27	0.2	0	0	0.18	0	0.63	0.09	0	0.28	0	0	0.27	0	0.24	0.34	0	0.19	0	4	1	2	1	1	3	2	0	0	2	0	8	1	0	3	0	0	3	0	3	4	0	2	0	SMRP1
A306_00000364	1.16	0.74	1.46	1.14	1.04	1.26	1.29	1.17	0.6	0.88	1.43	1	0.88	0.77	0.66	1.14	0.98	2.43	1.68	2.02	0.95	2.06	0.69	1.29	9	5	10	9	8	10	9	8	5	7	11	9	7	7	5	10	8	19	16	18	8	17	5	10	TOMM40L
A306_00000365	39.92	16.97	46	15.85	1.26	6.37	1.48	4.03	1.59	3.38	5.14	8.05	38.69	37.86	23.37	4.26	4.51	20.83	0.51	5.45	0.99	11.74	5.12	5.09	449	166	454	181	14	73	15	40	19	39	57	105	446	496	257	54	53	235	7	70	12	140	54	57	CA9
A306_00000366	0	0.37	0.24	0	0.22	0	0.12	0	0	0	0.11	0	0	0	0	0	0	0	0.09	0	0	0	0.23	0.75	0	3	2	0	2	0	1	0	0	0	1	0	0	0	0	0	0	0	1	0	0	0	2	7	CYP4F22
A306_00000367	1.33	2.61	2.85	1.77	4.98	3.07	2.69	4.87	5.08	7.91	7.77	6.94	1.14	3.29	4.48	5.48	1.94	1.4	5.05	5.74	3.54	6.56	6.92	4.79	17	29	32	23	63	40	31	55	69	104	98	103	15	49	56	79	26	18	79	84	49	89	83	61	KCND2
A306_00000368	5.95	4.98	5.9	5.4	3.83	3.49	3.86	3.07	2.76	2.11	1.8	1.4	5.8	6.17	5.29	3.84	4.88	5.01	3.03	3.11	3.5	1.6	1.81	1.71	77	56	67	71	49	46	45	35	38	28	23	21	77	93	67	56	66	65	48	46	49	22	22	22	LIMK1
A306_00000369	63.47	59.88	54.4	71.14	68.81	63.64	72.8	66.41	55.99	54.02	66.33	48.53	53.81	70.72	77.51	71.44	70.64	81.35	54.55	58.53	69.67	57.49	50.8	75.88	557	457	419	634	597	569	575	514	522	487	574	494	484	723	665	706	648	716	585	587	662	535	418	663	TBC1D10A
A306_00000370	1.44	1.27	1.26	1.2	2.47	3.16	2.59	5.03	1.98	1.29	2.25	2.29	1.73	3.24	2.83	2.07	3.18	2.87	3.17	2.13	1.54	2.51	0.95	3.01	13	10	10	11	22	29	21	40	19	12	20	24	16	34	25	21	30	26	35	22	15	24	8	27	Inpp5j
A306_00000371	0	1.98	0.79	0	0	0	0	0	0	0	0.12	0	0.34	0.89	0.12	0.1	0	0.11	0	0.1	0.11	0	0	0.23	0	15	6	0	0	0	0	0	0	0	1	0	3	9	1	1	0	1	0	1	1	0	0	2	slc22a6-a
A306_00000372	16.84	14.25	15.96	15.92	14.99	11.37	13.62	10.54	10.27	8.79	6.97	5.92	13.67	16.19	19.15	20.69	14.69	19.07	7.05	9.9	11.57	7.37	3.88	7.58	125	92	104	120	110	86	91	69	81	67	51	51	104	140	139	173	114	142	64	84	93	58	27	56	Stk16
A306_00000373	0	0.13	0	0.11	0	0.22	0.38	0	0.11	0.33	0.11	0.19	0	0	0.12	0	0	0	0.18	0.3	0	0	0	0	0	1	0	1	0	2	3	0	1	3	1	2	0	0	1	0	0	0	2	3	0	0	0	0	MALT1
A306_00000374	33.04	48.89	36	42.53	37.92	31.01	32.85	13.7	15.83	18.16	14.4	25.33	26.11	40.14	42.1	48.48	39.75	31.79	29.1	25.79	33.47	13.03	15.46	19.8	342	440	327	447	388	327	306	125	174	193	147	304	277	484	426	565	430	330	368	305	375	143	150	204	srdF
A306_00000375	0	0	0	0	0	0	0	0	0	0	0	0	0	0	0.16	0.14	0	0	0	0	0	0	0	0	0	0	0	0	0	0	0	0	0	0	0	0	0	0	1	1	0	0	0	0	0	0	0	0	Mrpl38
A306_00000376	3.03	3.55	2.15	2.6	2.16	2.68	2.82	3.27	3.18	1.5	1.31	2.83	4.03	2.77	3.97	1.06	2.76	3.17	2.89	3.26	1.75	2.2	2.6	2.5	61	62	38	53	43	55	51	58	68	31	26	66	83	65	78	24	58	64	71	75	38	47	49	50	tmem198b
A306_00000377	8.85	8.5	11.61	15.52	23.92	15.83	32.06	36.43	31.39	17.23	15.12	23.21	13.6	20.4	15.87	16.9	18.56	16.8	35.32	32.89	27.1	20.47	17.98	25.94	73	61	84	130	195	133	238	265	275	146	123	222	115	196	128	157	160	139	356	310	242	179	139	213	Smtn
A306_00000378	18.4	18.15	18.03	22.85	22.99	18.35	21.16	16.63	21.64	11.15	12.7	9.95	20.92	22.94	25	23.19	20.39	27.11	19.83	20.27	16.24	10.47	13.45	12.19	429	368	369	541	530	436	444	342	536	267	292	269	500	623	570	609	497	634	565	540	410	259	294	283	NAV1
A306_00000379	4.58	2.21	1.22	1.89	0.97	6.18	0.12	0.48	1.41	6.02	1.3	0	3.54	10.71	3.82	0.66	2.96	1.81	0.26	0.93	8.96	0	0.23	3.64	43	18	10	18	9	59	1	4	14	58	12	0	34	117	35	7	29	17	3	10	91	0	2	34	CLIC3
A306_00000380	3.75	3.93	4.15	4.56	10.26	3.68	14.45	17.63	14.74	0.32	0.34	1.9	4.73	11.07	5.53	6.17	3.38	3.96	21.83	16.88	6.52	1.14	1.06	0.78	34	31	33	42	92	34	118	141	142	3	3	20	44	117	49	63	32	36	242	175	64	11	9	7	DPYSL5
A306_00000381	6.74	7.18	8	7.12	4.69	5.24	6.4	5.81	3.24	2.67	4.06	2.48	4.59	7.77	6.03	8.42	7.05	5.53	3.91	3.44	6.09	3.51	3.74	3.88	96	89	100	103	66	76	82	73	49	39	57	41	67	129	84	135	105	79	68	56	94	53	50	55	slc25a39
A306_00000382	11.01	10.62	9.08	13.33	23.29	8.82	38.94	40.32	42.04	1.23	1.8	5.24	17.41	16.07	21.61	19.55	13.56	12.99	51.15	44.95	17.53	1.91	2.29	1.53	87	73	63	107	182	71	277	281	353	10	14	48	141	148	167	174	112	103	494	406	150	16	17	12	DPYSL5
A306_00000383	24.81	19.33	22.25	19.5	23.59	22.49	35.56	22.91	32.17	28.51	23.65	27.71	16.14	23.63	17.61	18.42	18.42	24.2	17.87	24.92	27.05	25.32	22.85	24.51	183	124	144	146	172	169	236	149	252	216	172	237	122	203	127	153	142	179	161	210	216	198	158	180	pld3
A306_00000384	0	0.16	0	0	0	0	0	0.16	0.13	0	0.14	0	0.27	0	0	0	0	0	0.34	0	0.65	0.13	0	0.28	0	1	0	0	0	0	0	1	1	0	1	0	2	0	0	0	0	0	3	0	5	1	0	2	Rexo1
A306_00000385	43.18	20.31	16.49	83.37	48.53	49.77	57.48	39.92	38.51	18.53	21.72	17.78	18.45	35.41	59.91	46.95	60.4	82.6	31.52	40.98	41.89	20.95	15.56	36.28	379	155	127	743	421	445	454	309	359	167	188	181	166	362	514	464	554	727	338	411	398	195	128	317	Il11ra1
A306_00000386	1.92	2.82	1.2	5	4.42	3.26	9.33	22.62	9.06	18.91	14.19	21.27	1.71	2.7	5.55	3.57	5.52	3.66	9.45	13.47	8.4	11.38	14.56	15.82	11	14	6	29	25	19	48	114	55	111	80	141	10	18	31	23	33	21	66	88	52	69	78	90	TESK1
A306_00000387	64.95	58.83	43.5	75.52	96.13	71.13	102.8	94.71	87.53	36.83	38.25	54.92	51.58	64.65	72.26	97.95	79.36	81.8	127.28	108.29	77.14	46.42	37.55	54.71	570	449	335	673	834	636	812	733	816	332	331	559	464	661	620	968	728	720	1365	1086	733	432	309	478	B4GALT2
A306_00000389	0	0	0	0	0	0	0	0	0	0	0	0	0	0	0	0	0	0	0	0	0	0	0	0	0	0	0	0	0	0	0	0	0	0	0	0	0	0	0	0	0	0	0	0	0	0	0	0	gfap
A306_00000390	2.83	5.18	5.61	2.17	0.74	1.03	0.58	0.83	0.69	0	0	0.09	5.21	6.02	4.28	0.93	1	2.19	0.43	0.27	0.48	0.2	0.11	0.11	27	43	47	21	7	10	5	7	7	0	0	1	51	67	40	10	10	21	5	3	5	2	1	1	CYRIA
A306_00000391	0.88	0.17	0.5	0	0.44	0	0	0	0	0	0	0	0.57	0	0.15	0	0	0.29	0	0.13	0.14	0	0.16	0.29	6	1	3	0	3	0	0	0	0	0	0	0	4	0	1	0	0	2	0	1	1	0	1	2	--
A306_00000392	0.21	0.24	0	0.82	0.11	0.51	0	0.59	0.29	0.2	0.42	0	0.41	0.27	0.53	0.28	0.6	0.93	0.34	0.09	0.48	0.29	0.11	0.31	2	2	0	8	1	5	0	5	3	2	4	0	4	3	5	3	6	9	4	1	5	3	1	3	SASH3
A306_00000393	0	0.09	0.09	0	0.08	0.08	0	0	0.08	0.08	0	0.07	0	0.35	0	0	0.16	0	0	0.07	0	0.31	0.09	0	0	1	1	0	1	1	0	0	1	1	0	1	0	5	0	0	2	0	0	1	0	4	1	0	GIPC3
A306_00000394	0.43	0.4	0.49	0.17	0	0.17	0.19	0	0.16	0.25	0.09	0.45	1.44	1.04	0.44	0	0	0.43	0.14	0.38	0.32	0.33	0.28	0.7	5	4	5	2	0	2	2	0	2	3	1	6	17	14	5	0	0	5	2	5	4	4	3	8	TMEM8B
A306_00000395	0.63	0.36	0	1.13	0.74	0.31	0.46	0.95	0.59	0.1	0.42	0.27	0.31	1.07	1.17	1.57	1	1.66	0.85	0.82	0.58	0.3	0.78	0.42	6	3	0	11	7	3	4	8	6	1	4	3	3	12	11	17	10	16	10	9	6	3	7	4	Rhbdl1
A306_00000396	0	0.26	0	0	0	0	0	0	0	0	0	0	0	0.1	0	0	0	0	0	0	0	0	0	0	0	2	0	0	0	0	0	0	0	0	0	0	0	1	0	0	0	0	0	0	0	0	0	0	CRYBA1
A306_00000397	0	0.41	0	0	0	0.35	0	0	0	0.18	0.55	0	0	0	0	0	0	0	0	0.32	0.17	0.17	0	3.43	0	2	0	0	0	2	0	0	0	1	3	0	0	0	0	0	0	0	0	2	1	1	0	19	GPX2
A306_00000398	0	0	0	0.23	1.19	0.46	1.05	6.68	4	1.84	1.2	1.22	0.23	0.2	0.24	0.63	2.26	0.71	4.05	1.44	1.96	1.56	3.02	1.66	0	0	0	1	5	2	4	25	18	8	5	6	1	1	1	3	10	3	21	7	9	7	12	7	SPTB
A306_00000399	12.02	13.29	12.88	11.25	10.22	9.21	11.99	5.95	7.55	5.98	5.84	4.96	14.15	12.81	10.82	10.49	9.63	9.61	5.58	6.68	6.73	3.38	3.96	4.45	282	271	265	268	237	220	253	123	188	144	135	135	340	350	248	277	236	226	160	179	171	84	87	104	FAM193B
A306_00000400	1.82	1.52	0.57	0.98	0.33	0.65	1.29	0	1.25	0.8	1.01	0.14	2.1	1.14	0.51	0.59	0.32	1.48	1.62	0.14	0.15	0	0.35	0.33	11	8	3	6	2	4	7	0	8	5	6	1	13	8	3	4	2	9	12	1	1	0	2	2	Cacna2d2
A306_00000401	5.37	8.63	3.6	1.6	0.43	2.26	0	0.1	0.08	0	0	0	2.58	5.34	2.97	0.61	1.8	0.6	0.35	0.15	0.55	0	0	0.17	63	88	37	19	5	27	0	1	1	0	0	0	31	73	34	8	22	7	5	2	7	0	0	2	arid3a
A306_00000402	9.25	7.04	7.83	8.86	2.4	8.46	6.53	4.25	7.29	5.48	4.56	3.45	10.61	8.48	8.69	3.77	3.23	6.98	2.15	6.89	3.81	5.19	0.8	3.39	74	49	55	72	19	69	47	30	62	45	36	32	87	79	68	34	27	56	21	63	33	44	6	27	TRMT10B
A306_00000403	5.74	7.29	4.99	0.2	1.02	0.49	1.79	1.77	2.23	2.16	0.41	2.82	11.34	5.36	2.01	0.4	0.05	0.05	1.4	0.44	0.74	1.28	2.04	1.87	114	126	87	4	20	10	32	31	47	44	8	65	231	124	39	9	1	1	34	10	16	27	38	37	HES1
A306_00000404	0	0	0	0	0	0	0	0	0	0	0	0	0	0	0	0	0	0	0	0	0	0	0	0	0	0	0	0	0	0	0	0	0	0	0	0	0	0	0	0	0	0	0	0	0	0	0	0	--
A306_00000406	17.43	14.51	30.69	141.68	238.44	147.89	426.94	338.15	420.82	400.31	306.59	630.11	29.59	33.22	49.15	253.25	194.19	116.45	382.77	422.96	223.72	447.35	525.63	375.26	123	89	190	1015	1663	1063	2711	2104	3154	2901	2133	5156	214	273	339	2012	1432	824	3300	3410	1709	3347	3477	2636	DES
A306_00000407	4.48	4.11	4.95	11.24	12.29	10.76	19.25	40.33	25.31	36.57	34.51	59.46	3.45	6.19	8.34	10.23	8.94	7.78	19.8	27.76	17.36	36.84	37	33.37	128	102	124	326	347	313	495	1016	768	1073	972	1970	101	206	233	329	267	223	691	906	537	1116	991	949	Tesk1
A306_00000409	0	0	0	0	0	0.06	0.25	0	1.43	0.44	1.03	0.24	0	0	0	0	0	0.17	0.05	0.05	0.16	0.64	0.3	0.79	0	0	0	0	0	1	4	0	27	8	18	5	0	0	0	0	0	3	1	1	3	12	5	14	IGHM
A306_00000410	0.04	0.43	0.52	0.16	0	0.24	0	0	0	0	0	0	0.04	0.32	0	0	0.24	0.04	0	0	0.08	0	0	0	1	9	11	4	0	6	0	0	0	0	0	0	1	9	0	0	6	1	0	0	2	0	0	0	KLK14
A306_00000411	6.97	8.45	4.19	4.12	3.08	1.49	3.8	5.46	0.72	0.99	2.31	1.42	4.57	5.11	4.02	3.83	2.42	4.55	3.21	3.55	3.28	2.75	2.7	1.4	55	58	29	33	24	12	27	38	6	8	18	13	37	47	31	34	20	36	31	32	28	23	20	11	Sec14l2
A306_00000412	0	0	0.07	0	0	0.06	0.07	0	0	0	0	0	0.06	0.05	0	0	0	0.06	0	0	0	0	0	0	0	0	1	0	0	1	1	0	0	0	0	0	1	1	0	0	0	1	0	0	0	0	0	0	Wfdc18
A306_00000413	2.67	3.5	3.97	3.31	4.4	3.36	4.14	3.17	4.04	2.84	4.48	4.07	3.03	3.31	2.03	5.19	3.27	3.41	3.41	6.15	2.58	2.58	4.18	1.87	43	49	56	54	70	55	60	45	69	47	71	76	50	62	32	94	55	55	67	113	45	44	63	30	--
A306_00000414	9.63	14.06	12.91	8.61	9.83	7.15	7.38	13.13	6.86	8.98	8.87	8.52	6.24	8.13	9.03	6.54	11.08	7.1	6.56	6.94	10.39	5.42	8.81	8.46	119	151	140	108	120	90	82	143	90	114	108	122	79	117	109	91	143	88	99	98	139	71	102	104	ACOT8
A306_00000415	15.63	8.59	8.52	19.99	19.33	17.26	21.33	15.31	14.87	16.45	19.89	9.01	13.09	16.99	18.94	15.31	17.23	21.08	13.55	18.95	20.32	11.61	11.41	15.27	184	88	88	239	225	207	226	159	186	199	231	123	158	233	218	203	212	249	195	255	259	145	126	179	TLN1
A306_00000416	7.28	7.69	6.43	6.66	6.91	7.07	8.59	6.82	6.78	4.34	6.93	6.21	6.09	6.12	7.22	8.51	8.53	8.07	4.62	6.96	8.23	3.64	6.58	5.9	98	90	76	91	92	97	104	81	97	60	92	97	84	96	95	129	120	109	76	107	120	52	83	79	Dnajb2
A306_00000417	5.53	4.69	1	11.75	19.14	7.57	51.42	87.47	95.9	90.83	105.83	147.2	1.28	2.87	4.61	16.16	10.44	10.3	81.35	57.95	36.03	129.7	168.89	131.12	38	28	6	82	130	53	318	530	700	641	717	1173	9	23	31	125	75	71	683	455	268	945	1088	897	gpt2
A306_00000418	0.98	1.29	1.76	0.14	0.57	0.69	0	0	0.13	0	0	0	2.19	2.4	1.72	0.12	0	0	0.34	0	0	0	0.15	0	7	8	11	1	4	5	0	0	1	0	0	0	16	20	12	1	0	0	3	0	0	0	1	0	Kif5a
A306_00000419	16.96	11.49	13.5	12.3	10.22	10.83	9.68	10.47	8.31	7.97	9.78	12.82	13.88	16.25	13.54	11.71	14.28	13.95	12.12	11.79	12.34	6.95	12.08	6.18	292	172	204	215	174	190	150	159	152	141	166	256	245	326	228	227	257	241	255	232	230	127	195	106	METTL27
A306_00000420	17.42	22.19	13.45	12.34	3.93	15.27	0.96	0.33	0.81	0.42	3.21	0.37	14.89	17.31	33.14	4.86	13.64	9.33	0.71	1.64	6.52	0	1.08	0.14	121	134	82	87	27	108	6	2	6	3	22	3	106	140	225	38	99	65	6	13	49	0	7	1	MS4A12
A306_00000421	37.32	42.48	36.34	35.04	30.37	28.68	26.37	26.48	25.54	22.9	23.12	15.74	38.11	38.71	37.7	32.17	35.71	43.02	26.06	26.75	27.96	20.26	22.06	28.11	879	870	751	838	707	688	559	550	639	554	537	430	920	1062	868	853	879	1016	750	720	713	506	487	659	ZNF609
A306_00000422	1.41	1.14	1.29	0.49	0.14	1.94	0	0	0.13	0.48	0.36	0	1.45	1.64	1.3	0	1.49	0.71	0	0.25	2.03	0.07	0	0.21	20	14	16	7	2	28	0	0	2	7	5	0	21	27	18	0	22	10	0	4	31	1	0	3	TMEM79
A306_00000423	1.44	3.56	1.88	0.21	0.11	0.16	0	0	0	0	0	0	3.43	3.66	3.65	0.09	0.15	0.05	0	0	0.2	0	0	0	27	58	31	4	2	3	0	0	0	0	0	0	66	80	67	2	3	1	0	0	4	0	0	0	FBXL16
A306_00000424	71.26	94.16	80.86	71.17	39.65	31.01	24.03	15.41	17.32	14.72	21.14	7.27	108.37	91.97	93.36	47.26	47.49	85.26	10.08	29.02	41.49	6.02	7.46	15.54	1631	1874	1624	1654	897	723	495	311	421	346	477	193	2542	2452	2089	1218	1136	1957	282	759	1028	146	160	354	FOXP4
A306_00000425	2.73	1.66	2.1	3.79	3.33	4.33	5.35	1	2.72	1.72	2.69	2.28	1.17	2.07	8.45	3.28	2.46	1.6	4.2	3.37	7.48	1.06	2.22	1.61	34	18	23	48	41	55	60	11	36	22	33	32.98	15	30	103	46	32	20	64	48	101	14	26	20	CD163
A306_00000426	5.47	5.51	6.17	4.97	5.79	5.82	6.77	6.73	4.12	5.07	6.02	3.23	5.74	6.12	7.88	3.79	7.67	5.14	3.41	4.74	3.94	7.95	4.22	7.95	105	92	104	97	110	114	117	114	84	100	114	72	113	137	148	82	154	99	80	104	82	162	76	152	SNTB2
A306_00000427	5.17	6.68	4.78	7.63	5.96	6.1	8.34	7.32	6.15	5.34	13.26	5.92	4.57	7.9	7.6	2.8	4.48	5.23	2.58	5.72	3.35	4.79	4.48	5.84	64	72	52	96	73	77	93	80	81	68	162	85	58	114	92	39	58	65	39	81	45	63	52	72	Sntb2
A306_00000428	3.75	4.12	2.72	7.39	11.9	5.19	19.14	31.33	23.6	29.89	32.52	35.59	2.66	3.22	6.11	6.36	4.57	7.99	18.28	23.28	15.28	34.1	39.29	50.37	22	21	14	44	69	31	101	162	147	180	188	242	16	22	35	42	28	47	131	156	97	212	216	294	Lamb2
A306_00000429	22.85	20.87	16.3	21.66	20.3	14.46	24.44	24.46	19.5	13.93	12.13	15.1	20.21	23.83	17.91	22.19	18.59	20.65	22.89	18.13	15.58	11.88	13.67	18.23	107	85	67	103	94	69	103	101	97	67	56	82	97	130	82	117	91	97	131	97	79	59	60	85	Dnajb2
A306_00000430	2.02	2.08	2.6	6.27	12.99	8.34	32.28	51.91	58.35	26.92	21.9	33.13	1.26	2.53	3.6	13.38	7.83	5.06	32.12	33.63	15.78	21.93	24.75	18.83	39	35	44	123	248	164	561	884	1197	534	417	742	25	57	68	291	158	98	758	742	330	449	448	362	CCDC69
A306_00000431	0.69	2.39	1.75	0.45	2.18	1.36	2.05	1.4	1.59	6.66	5.85	4.51	0.3	0.53	1.97	0.48	1.03	2.61	1.32	1.95	1.49	3.7	4.02	3.86	9	27	20	6	28	18	24	16	22	89	75	68	4	8	25	7	14	34	21	29	21	51	49	50	SFRP5
A306_00000432	0.21	0.24	0.24	0	0	0	0	0	0	0	0	0	1.02	1.43	0.85	0	0	0	0	0	0.19	0	0	0	1	1	1	0	0	0	0	0	0	0	0	0	5	8	4	0	0	0	0	0	1	0	0	0	--
A306_00000433	0.18	0	0.1	0.09	0.18	0	0.2	0	0	0.26	0.09	0.47	0.27	0.39	0.37	0	0.17	0.36	0.07	0.24	0.34	0.09	0.1	0	2	0	1	1	2	0	2	0	0	3	1	6	3	5	4	0	2	4	1	3	4	1	1	0	--
A306_00000434	17.64	14.53	23.71	124.76	219.59	123.03	348.86	254.13	350.48	349.55	251.55	419.5	21.09	24.7	42.35	212.98	167.97	97.15	308.64	338.94	170.6	361.03	419.93	273.55	328	235	387	2356	4037	2331	5839	4168	6924	6677	4613	9048	402	535	770	4460	3265	1812	7014	7203	3435	7120	7322	5065	des
A306_00000435	2.28	2.4	1.47	0.59	1.3	1.75	0.44	0.56	1.03	0.29	0	0.17	1.84	0.94	2.13	1.15	0.95	0.3	0.16	0.09	0.82	0.09	0	0	23	21	13	6	13	18	4	5	11	3	0	2	19	11	21	13	10	3	2	1	9	1	0	0	MAB21L4
A306_00000436	12.76	16.39	19.39	13.62	11.94	9.81	14.53	9.29	11.41	14.29	14.88	18.16	14.22	12.96	16.43	17.19	14.45	13.04	10.62	12.75	9.92	10.43	12.93	15.38	120	134	160	130	111	94	123	77	114	138	138	198	137	142	151	182	142	123	122	137	101	104	114	144	znf593
A306_00000437	0.34	0.39	0.38	0.33	0.11	0.77	0.25	0	0.11	0	0	0	0.55	0.77	0.69	0	0.11	0	0	0	0	0	0	0	3	3	3	3	1	7	2	0	1	0	0	0	5	8	6	0	1	0	0	0	0	0	0	0	NHEJ1
A306_00000438	5.24	9.77	6.39	8.9	9.88	7.81	6.63	8.82	10.04	7.74	8.25	8.89	6.17	13.35	10.36	7.06	8.13	9.73	6.81	9.65	8.35	9.38	7.13	9.62	29	47	31	50	54	44	33	43	59	44	45	57	35	86	56	44	47	54	46	61	50	55	37	53	AGAP3
A306_00000439	28.4	26.52	22.73	22.13	19.66	19	15.16	14.21	10.89	16.9	15.79	18.29	27.79	25.97	29.96	22.66	26.25	19.52	11.96	13.17	19.45	20.91	13.37	23.32	383	311	269	303	262	261	184	169	156	234	210	286	384	408	395	344	370	264	197	203	284	299	169	313	PCYOX1
A306_00000440	12.93	17.45	10.01	22.9	25.8	19.59	22.17	27.96	24.14	47.13	51.87	12.9	20.5	24.24	22.56	12.42	15.26	35.38	13.51	24.35	27.71	25.9	31.7	54.62	184	216	125	331	363	284	284	351	365	689	728	213	299	402	314	199	227	505	235	396	427	391	423	774	LRP1
A306_00000441	2.58	2.89	2.01	2.54	1.78	2.84	2.45	1.86	2.43	2.14	2.49	1.79	3.38	2.86	3.6	0.84	1.08	0.88	1.44	1.71	1.28	1.01	1.54	1.39	41	40	28	41	28	46	35	26	41	35	39	33	55	53	56	15	18	14	28	31	22	17	23	22	--
A306_00000442	6.19	8.8	9.27	10.52	6.76	6.67	8.63	6.33	6.17	3.78	5.66	5.86	8.77	15.53	10.81	10.78	6.62	9.56	9.74	8.93	7.63	6.64	6.22	10.37	51	63	67	88	55	56	64	46	54	32	46	56	74	149	87	100	57	79	98	84	68	58	48	85	SHMT2
A306_00000443	0	0.44	0	0	0	0	0	0	0	0.19	0	0	0	0.16	0	0	0	0	0.16	0	0	0	0	0	0	2	0	0	0	0	0	0	0	1	0	0	0	1	0	0	0	0	1	0	0	0	0	0	TMPRSS13
A306_00000444	3.97	5.83	5.53	3.41	3.35	4.3	3.08	4.38	4.64	5.62	3.81	3.05	7.95	6.88	5.66	2.65	3.33	3.38	3.05	2.61	5.74	3.19	3.78	2.98	257	328	314	224	214	283	179	250	319	373	243	229	527	518	358	193	225	219	241	193	402	219	229	192	KIAA1671
A306_00000445	6.02	4.82	5.4	5.39	2.77	2.51	5.68	2.28	4.46	6.39	4.62	6.13	5.34	7.52	6.72	4.05	5.06	6.18	5.97	5.43	3.03	6.19	7.59	8.79	33	23	26	30	15	14	28	11	26	36	25	39	30	48	36	25	29	34	40	34	18	36	39	48	SLC35F6
A306_00000446	10.21	7.62	8.07	8.18	7.4	9.05	20.06	26	18.57	26.77	27.97	40.99	7.88	7	6.78	6.16	5.61	5.47	15.4	15.87	7.95	28.16	29.01	23.11	134	87	93	109	96	121	237	301	259	361	362	624	106	107	87	91	77	72	247	238	113	392	357	302	Dnajb5
A306_00000447	45.84	46.54	48.24	42.3	43.03	40.03	41.3	42.26	39.46	32.27	29.95	30.18	43.42	50.87	54.6	52.63	44.65	47.46	43.09	35.33	47.49	32.81	38.32	41.27	444	392	410	416	412	395	360	361	406	321	286	339	431	574	517	574	452	461	510	391	498	337	348	398	STUB1
A306_00000449	6.98	6.74	8.96	7.82	4.63	7.56	9.09	9.37	5.59	6.09	8.22	11.28	7.28	9.02	8.95	4.49	6.06	5.12	6.11	5.34	6	9.46	11.55	10.72	87	73	98	99	57	96	102	103	74	78	101	163	93	131	109	63	79	64	93	76	81	125	135	133	SLC52A3
A306_00000450	61.43	79.57	166.7	164.16	203.7	146.55	367.8	482.74	412.47	207	285.65	398.41	74.13	196.98	163.07	177.58	152.67	150.11	347.82	258.6	340.4	362.64	339.27	289.44	879	990	2093	2385	2881	2136	4736	6091	6269	3042	4030	6611	1087	3283	2281	2861	2283	2154	6081	4228	5273	5502	4551	4123	MYL9
A306_00000452	4.08	2.43	3.37	3.6	3.7	6.08	4.54	1.92	1.33	4.25	4.28	5.95	3.3	4.59	5.62	5.75	3.23	5.05	4.15	3.7	4.81	4.38	5.25	6.36	29	15	21	26	26	44	29	12	10	31	30	49	24	38	39	46	24	36	36	30	37	33	35	45	SLC35F6
A306_00000453	0	0.16	0	0	0	0	0	0	0	0	0	0	0	0.12	0	0	0	0.14	0	0	0	0	0	0	0	1	0	0	0	0	0	0	0	0	0	0	0	1	0	0	0	1	0	0	0	0	0	0	KLK14
A306_00000454	9.55	6.47	7.6	7.92	9.99	8.35	9.01	7.71	7.14	4.07	3.25	3.16	9	8.76	9.43	7.03	7.88	8.35	6.58	5.95	6.16	2.1	3.42	3.81	146	86	102	123	151	130	124	104	116	64	49	56	141	156	141	121	126	128	123	104	102	34	49	58	lzts2
A306_00000455	0	0	0	0	0	0	0.99	0.61	0	0.17	0	0.15	0	0	0	0	0	0	0	0	0	0	0	0	0	0	0	0	0	0	5	3	0	1	0	1	0	0	0	0	0	0	0	0	0	0	0	0	YRK
A306_00000456	5.86	4.05	1.84	5.59	0.5	9.82	0.98	0.53	1.88	2.11	0.8	0.86	3.12	7.8	2.82	0.86	8.64	4.59	0.55	0.67	5.62	1.05	0.54	1.76	200	120	55	193.5	17.02	341.3	30	16	68.07	74	27	34.03	109	309.97	94	33	307.91	157	23.06	26	207.65	38	17.13	59.61	Eppk1
A306_00000457	19.56	22.79	18.72	21.83	31.92	18.17	39.98	46.42	37.56	21.83	31.47	36.42	15.27	33.8	23.2	29.18	20.46	22.36	38.2	39.25	25.77	34.43	42.55	58.41	75	76	63	85	121	71	138	157	153	86	119	162	60	151	87	126	82	86	179	172	107	140	153	223	IDH2
A306_00000458	61.47	65.01	57.31	66.85	80.3	65.18	73.41	68.77	62.97	73.93	66.84	89.99	42.17	74.21	88.43	66.7	57.4	70.47	74.11	77.81	64.67	80.44	60.3	99.38	374	344	306	413	483	404	402	369	407	462	401	635	263	526	526	457	365	430	551	541	426	519	344	602	romo1
A306_00000459	0	0	0	0	0	0	0	0	0	0	0	0	0	0	0	0	0	0	0	0	0	0	0	0	0	0	0	0	0	0	0	0	0	0	0	0	0	0	0	0	0	0	0	0	0	0	0	0	--
A306_00000460	0	0	0	0	0	0	0	0	0	0	0	0	0	0	0	0	0	0	0	0	0	0	0	0	0	0	0	0	0	0	0	0	0	0	0	0	0	0	0	0	0	0	0	0	0	0	0	0	Klk8
A306_00000461	0	0	0	0	0	0	0	0	0	0	0	0	0	0	0	0	0	0	0	0	1.21	0	0	0	0	0	0	0	0	0	0	0	0	0	0	0	0	0	0	0	0	0	0	0	13	0	0	0	Spdef
A306_00000462	14.73	7.95	3.68	3.54	0	4.32	0	0	0	0	0.09	0	4.99	10.25	4.87	0	10.31	3.22	0	0	4.98	0	0	0	164	77	36	40	0	49	0	0	0	0	1	0	57	133	53	0	120	36	0	0	60	0	0	0	Wnt6
A306_00000463	0	5.8	3.83	0	0.64	0	0.23	0	0	0	0	0	0	1.08	0	0	0	0.21	0	0	0.19	0	0	0	0	24	16	0	3	0	1	0	0	0	0	0	0	6	0	0	0	1	0	0	1	0	0	0	GLYATL3
A306_00000464	0.16	0.56	0	0	0	0	0	0.18	0	0	0.66	0	0.16	0	1	0.14	0	0.16	0.13	0	0	0	0	0	1	3	0	0	0	0	0	1	0	0	4	0	1	0	6	1	0	1	1	0	0	0	0	0	RORB
A306_00000465	0	0	0	0	0	0	0	0	0	0	0	0	0.17	0	0	0	0	0	0	0	0	0	0	0	0	0	0	0	0	0	0	0	0	0	0	0	2	0	0	0	0	0	0	0	0	0	0	0	CD163
A306_00000466	0	0	0	0	0	0	0	0	0	0	0	0	0	0	0	0	0	0	0	0	0	0	0	0	0	0	0	0	0	0	0	0	0	0	0	0	0	0	0	0	0	0	0	0	0	0	0	0	CPLX4
A306_00000467	9.43	8.69	7.37	8.29	6.23	4.51	4.76	4.51	3.67	2.66	2.13	1.48	7.53	12.31	12.67	9.62	10.74	11.03	4.34	3.89	3.45	2.57	1.91	1.72	121	97	83	108	79	59	55	51	50	35	27	22	99	184	159	139	144	142	68	57	48	35	23	22	dbndd1
A306_00000468	0.24	0	0.54	0.23	0.95	0.69	2.1	4.55	2.66	2.07	2.15	3.86	0	0	0.24	0.42	0.9	0	0.77	0.21	0	4.89	5.03	6.16	1	0	2	1	4	3	8	17	12	9	9	19	0	0	1	2	4	0	4	1	0	22	20	26	ANK1
A306_00000469	0.64	0	0.24	0.21	0.21	0	0.24	0	0.4	0	0	0	0	0.18	0	0	0.41	0	0	0	0.2	0.2	0	0.43	3	0	1	1	1	0	1	0	2	0	0	0	0	1	0	0	2	0	0	0	1	1	0	2	HUWE1
A306_00000470	0	0.11	0	0	0.4	0	0	0	0	0.19	0	0	0	0.17	0	0	0	0.1	0	0	0	0	0.11	0	0	1	0	0	4	0	0	0	0	2	0	0	0	2	0	0	0	1	0	0	0	0	1	0	Hapln2
A306_00000471	0.41	0	0.08	0.54	0.77	0.81	1.61	1.02	0.19	0	0.21	0.3	0.2	0.12	0.28	0.92	0.53	0.62	3.73	2.96	0.7	0.07	0	0	6	0	1	8	11	12	21	13	3	0	3	5	3	2	4	15	8	9	66	49	11	1	0	0	--
A306_00000472	0	0	0	0	0	0.15	0	0	0	0	0	0	0	0	0	0	0	0.15	0	0	0.14	0	0	0	0	0	0	0	0	1	0	0	0	0	0	0	0	0	0	0	0	1	0	0	1	0	0	0	Rasal3
A306_00000473	2.6	4.84	4.37	16.34	21.17	17.26	14.31	20.22	19.47	11.09	16.07	8.11	4.59	3.4	7.98	11.99	7.7	12.96	9.22	18.86	8.69	5.14	21.4	9.08	21	34	31	134	169	142	104	144	167	92	128	76	38	32	63	109	65	105	91	174	76	44	162	73	MYH7
A306_00000474	2.22	2.32	3.22	2.19	1.23	1.98	5.38	0.69	4.37	0.79	1.84	5.4	1.77	6.41	4.13	2.33	0.97	3.02	2.64	4.59	2.98	5.14	1.29	2.03	11	10	14	11	6	10	24	3	23	4	9	31	9	37	20	13	5	15	16	26	16	27	6	10	--
A306_00000475	0.1	0.12	0	0.1	0	0.31	0	0	0.1	0	0.21	0	0	0	0	0	0	0.1	0	0	0.1	0.2	0	0	1	1	0	1	0	3	0	0	1	0	2	0	0	0	0	0	0	1	0	0	1	2	0	0	--
A306_00000476	464.81	516.33	482.43	511.6	495.49	384.29	368.78	148.81	245.61	71.39	117.19	79.98	488.53	526.35	531.64	514.6	515.37	587.08	313.81	292.6	306.19	155.27	102.53	213.53	3588	3466	3268	4010	3781	3022	2562	1013	2014	566	892	716	3865	4733	4012	4473	4158	4545	2960	2581	2559	1271	742	1641	TUBB4B
A306_00000477	0	0	0	0	0.56	0	0	0	0	0	0.37	0.47	0	0.16	0	0.33	0.35	0	0	0	0.51	1.38	0.59	0	0	0	0	0	3	0	0	0	0	0	2	3	0	1	0	2	2	0	0	0	3	8	3	0	EPHX3
A306_00000478	4.48	1.28	0.85	5.23	4.76	1.65	3.73	4.9	2.01	1.16	8.48	2.26	1.7	5.29	5	5.04	1.96	4.65	9.19	7.77	4.32	2.81	2.12	2.78	16.15	4.01	2.7	19.11	16.95	6.06	12.09	15.56	7.68	4.28	30.13	9.42	6.28	22.21	17.62	20.44	7.36	16.8	40.43	31.98	16.84	10.75	7.17	9.96	MFSD14A
A306_00000479	5.55	7.57	6.8	0.15	0.08	0.15	0	0.13	0.11	0.15	0	0	9.46	8.1	9.45	0	0	0	0	0	0.84	0	0	0.04	146	173	157	4	2	4	0	3	3	4	0	0	255	248	243	0	0	0	0	0	24	0	0	1	--
A306_00000480	0	0	0.14	0.25	0.13	0.12	0	0.29	0.24	0	0.64	0.98	0	0.11	0	0.11	0.12	0.63	0.1	0.11	0.23	0.36	0	0.13	0	0	1	2	1	1	0	2	2	0	5	9	0	1	0	1	1	5	1	1	2	3	0	1	LIF
A306_00000481	0	1.1	0.27	0	0.24	0.24	1.07	0	0.23	0	0	0	0	0.41	0	0	0.23	0	0.2	0	0	0.23	0	0	0	4	1	0	1	1	4	0	1	0	0	0	0	2	0	0	1	0	1	0	0	1	0	0	MYO5B
A306_00000482	1.91	2.44	2.17	0.83	0	0.21	0	0	0	0	0.43	0	3.31	4.36	4.77	0.56	0.41	0.84	0.17	0	0.59	0	0	0	9	10	9	4	0	1	0	0	0	0	2	0	16	24	22	3	2	4	1	0	3	0	0	0	ATP1A3
A306_00000483	0.25	0	0	0	0.26	0.25	0	0	0	0	8.22	0	0	0	0	0	0	0.76	0	0	0	0.24	0	0	1	0	0	0	1	1	0	0	0	0	32	0	0	0	0	0	0	3	0	0	0	1	0	0	IHH
A306_00000484	0	0	0.15	0	0	0.13	0	0	0.13	0	0	0	0	0	0	0.47	0	0	0	0	0	0	0	0	0	0	1	0	0	1	0	0	1	0	0	0	0	0	0	4	0	0	0	0	0	0	0	0	CD163
A306_00000485	0	0	0	0	0	0	0	0	0	0	0	0	0	0	0	0	0	0	0	0	0	0	0	0	0	0	0	0	0	0	0	0	0	0	0	0	0	0	0	0	0	0	0	0	0	0	0	0	--
A306_00000486	0	0.24	0	0	0	0	0	0	0	0	0	0	0	0	0	0	0	0	0.17	0	0	0	0	0	0	1	0	0	0	0	0	0	0	0	0	0	0	0	0	0	0	0	1	0	0	0	0	0	Il18bp
A306_00000487	0	0.21	0	0.73	0.37	0.36	1.23	0.42	0.52	0.36	0.37	0.48	0	0.63	0.57	0.33	0.18	0.18	1.06	0.65	1.02	0.7	0.2	0.37	0	1	0	4	2	2	6	2	3	2	2	3	0	4	3	2	1	1	7	4	6	4	1	2	mul1a
A306_00000488	75.13	104.74	92.53	24.35	12.43	14.88	10.46	3.98	4.51	2.64	1.13	1.93	126.07	118.73	120.09	16.86	26.86	32.77	3.79	5.3	7.51	1.81	1.53	4.01	471	571	509	155	77	95	59	22	30	17	7	14	810	867	736	119	176	206	29	38	51	12	9	25	TUBB3
A306_00000489	0.36	0.42	0.96	0.59	0.24	0.47	0.54	0	0.23	0.23	0.73	0.31	0.47	0.21	1.23	1.18	0.12	0.48	0.39	0.84	0.67	0.8	0.77	0.61	3	3	7	5	2	4	4	0	2	2	6	3	4	2	10	11	1	4	4	8	6	7	6	5	MYO18A
A306_00000490	1.68	0.56	0.86	2.81	5.32	2.38	0.72	2.33	0.26	0.27	2.58	1.28	2.11	3.55	3.18	1.13	2.75	2.29	1.2	0.73	2.01	0	0.3	1.96	6.08	1.75	2.72	10.32	18.99	8.76	2.34	7.44	1	1	9.21	5.38	7.82	14.96	11.24	4.61	10.38	8.31	5.32	3	7.86	0	1	7.04	--
A306_00000491	1.98	0.63	0.5	1.41	0.11	0.65	0.12	0.25	0.52	0.32	0.34	0	0.65	0.76	0.9	0.69	0.95	0.66	0.18	0.58	0.2	0.21	0	0	18	5	4	13	1	6	1	2	5	3	3	0	6	8	8	7	9	6	2	6	2	2	0	0	Clcf1
A306_00000492	5.21	7.73	10.63	10.47	5.05	5.54	9.64	0.74	4.9	3.8	3.74	5.61	7.83	12.85	7.99	2.5	5.6	11.9	4.79	10.44	4.61	7.16	0.69	3.27	24	31	43	49	23	26	40	3	24	18	17	30	37	69	36	13	27	55	27	55	23	35	3	15	--
A306_00000493	2.25	1.38	1.02	1.92	0.45	1.62	3.16	0.85	1.27	0.58	1.06	1.03	0.88	1.93	2.45	0.4	0.86	1.94	1.72	1.05	2.35	1.13	0.64	0.15	15	8	6	13	3	11	19	5	9	4	7	8	6	15	16	3	6	13	14	8	17	8	4	1	Ssc5d
A306_00000494	0	0	0	0	0	0	0	0	0	0	0	0	0.26	0	0	0	0	0	0	0	0	0	0	0	0	0	0	0	0	0	0	0	0	0	0	0	1	0	0	0	0	0	0	0	0	0	0	0	PGA
A306_00000495	0	0	0	0	0	0	0	0	0	0	0	0	0	0	0	0	0	0	0	0	0	0	0	0	0	0	0	0	0	0	0	0	0	0	0	0	0	0	0	0	0	0	0	0	0	0	0	0	SLC8A2
A306_00000496	0	0	0	0	0	0	0	0	0	0	0	0	0	0	0	0	0	0	0	0	0	0	0	0	0	0	0	0	0	0	0	0	0	0	0	0	0	0	0	0	0	0	0	0	0	0	0	0	AVD
A306_00000497	0	0	0	0	0	0	0	0	0	0	0	0	0	0	0	0	0	0	0	0	0	0	0	0	0	0	0	0	0	0	0	0	0	0	0	0	0	0	0	0	0	0	0	0	0	0	0	0	--
A306_00000498	0.51	0	0	0	2.05	0	0.84	0.57	0.72	0	0.77	0.22	0.25	0.65	0.26	0.23	0.24	0	0.83	0	0.47	0.24	2.16	2.04	2	0	0	0	8	0	3	2	3	0	3	1	1	3	1	1	1	0	4	0	2	1	8	8	CADM4
A306_00000499	0	0.26	0.79	2.04	0.46	0.68	0.51	0	0.65	0.67	0.7	1.19	0.9	1.18	1.41	0.61	0.22	0.23	0.19	0.2	0.42	3.47	0.49	0.69	0	1	3	9	2	3	2	0	3	3	3	6	4	6	6	3	1	1	1	1	2	16	2	3	Taf6l
A306_00000500	0	0.64	0.32	0	0	0	0	0	0	0	0	0	0.54	0	0.28	0	0	0	0	0	0	0	0	0	0	2	1	0	0	0	0	0	0	0	0	0	2	0	1	0	0	0	0	0	0	0	0	0	Srcin1
MSTRG.1	0	0	0	0.13	0.28	0	0	0	0	0	0.28	0	0	0	0	0	0.39	0	0	1.33	0	0	0	0	0	0	0	1	2	0	0	0	0	0	2	0	0	0	0	0	3	0	0	11.06	0	0	0	0	--
MSTRG.100	0	0	0	0	0	0	0.17	0.11	0	0.1	1.94	0.3	0	0	0	0	0	0	0.04	0.22	0	0.43	0.43	0.25	0	0	0	0	0	0	3	2	0	2	38	7	0	0	0	0	0	0	1	5	0	9	8	5	--
MSTRG.10011	0.89	1.38	0.96	0.02	0.06	0.25	0	0.1	0.02	0	0.06	0.02	1.15	1.12	0.95	0.06	0.02	0.51	0.05	0.04	0.35	0.04	0	0.15	42	57	40	1	3	12	0	4	1	0	3	1	56	62	44	3	1	24	3	2	18	2	0	7	--
MSTRG.10027	0	0	0	0	0	0	0	0	2.14	0	0	0	0	0	0	0	0	0	0	0	0	0	0	0	0	0	0	0	0	0	0	0	7	0	0	0	0	0	0	0	0	0	0	0	0	0	0	0	--
MSTRG.1006	0.48	0.95	0.98	0.48	0.28	0.18	0.28	0.58	0.14	1.07	0.93	0.21	1.05	0.98	0.82	0.2	0.2	0.42	0.11	0.37	0.53	0.15	0.42	0.84	37	63	66	37	21	14	19	39	11	84	70	19	82	87	61	17	16	32	10	32	44	12	30	64	--
MSTRG.10067	29.32	27.66	33.68	20.72	20.21	22.76	17.36	15	13.7	13.04	11.98	10.72	30.32	31.61	21.23	20.13	23.83	21.79	14.57	12.52	17.13	10.78	13.98	11.78	2086	1679	2078	1496	1391	1639	1114	939	1027	930	838	875	2233	2606	1483	1586	1758	1541	1248	987	1296	799	916	813	PGRMC1
MSTRG.10073	0	0.25	0.13	0.33	0.78	0	0.12	1.5	0.21	0.64	0.78	0.1	0.22	0.38	0.68	0.39	1.05	0.11	0.9	1.45	1.12	0.62	1.53	1.22	0	2	1	3	7	0	1	12	2	6	7	1	2	4	6	4	10	1	10	15	11	6	13	11	--
MSTRG.10086	4.22	2.89	3.18	2.99	3.11	4.28	6.23	5.69	4.38	6.48	5.31	4.56	4.47	3.16	2.88	2.08	2.48	2.59	2.48	3.71	4.05	2.75	3.17	2.63	213	127	141	153	155	220	283	253	235	336	264	267	231	186	142	118	131	131	153	214	221	147	150	132	--
MSTRG.10089	19.07	23.21	16.41	14.29	12.72	12.15	8.79	11.16	7.64	5.53	4.32	5.25	21.28	20.99	8.72	9.1	14.17	14.77	7.55	6.84	11.34	3.54	2.6	2.95	188	199	142	143	124	122	78	97	80	56	42	60	215	241	84	101	146	146	91	77	121	37	24	29	--
MSTRG.101	0	2.57	2.49	0	0	0	0	0	0	0	0	0	0	0.12	0	0	0	0	0.06	0	0	0.06	0.07	0.05	0	44	33	0	0	0	0	0	0	0	0	0	0	2	0	0	0	0	1	0	0	1	1	1	--
MSTRG.10111	0.34	0.39	0.39	0	0	0	0	0	0.22	0.33	0	0	0	0	0	0	0	0	0.28	0	0.31	0	0.36	0	1	1	1	0	0	0	0	0	0.69	1	0	0	0	0	0	0	0	0	1	0	1	0	1	0	--
MSTRG.10129	6.5	7.07	7.14	4.05	4.53	4.72	5.99	5.69	2.39	2.9	4.18	2.9	10.78	8.24	6.63	4.08	3.06	3.11	2.85	3.37	2.59	1.66	2.34	2.46	427	404	412	270	294	316	354	330	167	196	271	221	726	631	426	302	210	205	229	253	184	116	144	161	--
MSTRG.10138	471.57	304.32	383.53	237.69	308.75	225.66	176.68	120.36	203.52	79.34	57.36	104.38	278.81	246.51	318.82	347.79	318.53	326.54	311.02	144.44	224.95	128.45	121.22	106.15	6405.18	3594.47	4571.4	3278.13	4145.45	3122.41	2159.74	1441.71	2936.48	1106.79	768.16	1644.31	3881.25	3900.34	4233.49	5319.24	4521.96	4448.16	5162.07	2241.73	3307.99	1850.12	1543.58	1435.44	--
MSTRG.10139	4.64	4.28	4.3	2.96	3.54	3.48	2.96	3.54	2.44	2.04	2.35	1.68	6.05	4.32	4.15	2.71	3.65	4.05	2.33	3.1	2.44	1.56	2.13	1.5	510.82	409.53	415.6	330.87	385.55	390.59	293.26	343.29	285.52	230.21	254.84	214.69	682.75	553.66	446.51	335.76	420.04	446.84	312.93	390.27	291.01	181.88	219.42	164.56	--
MSTRG.10140	1.01	1.16	0.82	0.36	1.24	0.64	0	0.41	0.27	1.33	1.1	0.75	0.42	0.87	1.03	0.7	0.07	1.37	0.77	0.38	0.27	0.54	0.31	0.07	14	14	10	5	17	9	0	5	4	19	15	12	6	14	14	11	1	19	13	6	4	8	4	1	--
MSTRG.10143	5.58	5.29	5.7	3.33	2.72	4.11	2.94	4.15	4.21	5.82	6.52	5.26	4.77	4.47	5.12	3.36	3.54	4.99	2.86	4.17	5.15	3.76	5.08	3.84	137	113	123	83	66	103	65	90	110	147	158	150	120	128	123	93	91	123	86	117	137	98	117	94	--
MSTRG.10154	1.26	1.52	1.4	0.8	1.18	0.94	0.8	1.36	0.59	0.85	0.88	0.47	0.82	0.75	0.77	0.72	0.77	1.43	1.05	1.02	0.42	0.48	0.54	0.33	42	44	41	27	39	32	24	40	21	29	29	18	28	29	25	27	27	48	43	39	15	17	17	11	--
MSTRG.10185	0	0	0	0	0	0	0	1.91	0.99	0	0	0	0	0	0	0	0	0	0.17	0.18	0	0	0	0	0	0	0	0	0	0	0	8	5	0	0	0	0	0	0	0	0	0	1	1	0	0	0	0	--
MSTRG.10200	0.2	0.38	0.15	0.53	1.28	0.07	0.22	0.15	0.44	0.45	0	0.17	0.2	0	1.43	0.3	0.06	0.27	0	0.18	0.12	0.06	0.64	0	3	5	2	8	19	1	3	2	7	7	0	3	3	0	21	5	1	4	0	3	2	1	9	0	--
MSTRG.10206	0.79	2.39	1.15	1.55	3.54	2.82	1.58	1.29	2.05	0.8	0.29	0.73	0.98	1.31	1.58	3.61	3.47	2.11	4.43	2.48	2.65	1.22	0.87	1.46	25.01	66	32	50	111	91	45	36.05	69	26	9	27	32	48.37	49	129	115	67	171.57	90	91	41	26	46	--
MSTRG.10210	5.84	6.44	5.41	4.41	4.28	7.69	4.7	4.04	4.26	3.25	3.18	2.37	4.85	5.44	4.83	4.53	3.38	4.87	3.92	3.68	4.53	3.63	2.39	2.7	261	250	212	200	189	350	189	159	202	149	140	123	222	283	211	228	158	218	214	188	219	172	100	120	--
MSTRG.10218	35.09	33.01	30.53	27.81	23.33	23.82	23.87	23.14	24.55	23.74	19.96	15.61	33.67	34.63	26.21	26.44	27	31.44	24.21	25.28	22.48	22.64	21.2	23.51	1971.13	1622.23	1509.77	1578.22	1286.74	1371.96	1212.73	1139.86	1473.59	1364.2	1105.74	1015.33	1968.7	2254.25	1441.19	1677.32	1578.51	1790.26	1649.27	1640.52	1355.72	1359.84	1122.87	1315.22	AMER1
MSTRG.10220	2.89	1.26	3.56	3.43	5.43	2.56	1.68	3.38	1.67	2.32	1.35	1.6	2.09	5.41	1.91	2.21	2.26	2.84	5.76	2.01	2.79	1.22	0.87	3.27	78.87	29.77	85.23	94.78	146.26	71.04	41.27	81.14	48.41	64.8	36.26	50.67	58.3	171.75	50.81	67.68	64.49	77.74	191.73	62.48	82.28	35.16	22.13	88.78	AMER1
MSTRG.10224	2.79	1.63	1.35	0.93	1.26	1.05	0.32	0	0.2	0.25	0.21	0.2	4.26	3.07	1.64	0.51	1.47	0.99	0.19	0.25	0.28	0.06	0.17	0.12	88	46	38	30	43	34	9	0	7	8	8	9	139	119	57	19	51	35	7	10	10	2	5	4	--
MSTRG.10225	0.9	0.41	0.94	0.35	0.36	0.41	0.38	1.76	0.75	0.4	0.41	0.77	2.61	0.35	0.41	0.85	1.36	1.55	1.5	0.88	0	0.34	0	0	2.54	1	2.33	1	1	1.19	0.95	4.38	2.24	1.17	1.15	2.5	7.53	1.15	1.14	2.68	4	4.37	5.15	2.83	0	1	0	0	--
MSTRG.10227	5.79	5.51	5.73	6.24	6.98	5.33	5.64	6.96	4.59	7.02	6.47	6.25	4.99	3.95	6.53	10.24	9.06	8.14	10.47	9.71	10.69	8.67	6.38	8.04	146	121	127	160	174	137	128	155	123	182	161	183	129	116	161	291	239	206	323	280	292	232	151	202	--
MSTRG.10246	2.36	3.71	3.7	2.78	3.28	3.17	2.74	2.98	1.91	1.65	1.13	1.37	1.62	3.09	2.35	2.66	3.71	1.86	2.11	3.97	1.91	2.33	1.77	1.63	134	183	184	160	184	183	140	149	115	96	63	90	94	204	130	170	220	106	146	257	117	140	94	92	--
MSTRG.10275	0.14	0.23	0.45	0.45	0.38	0.43	0.3	0.31	0.46	1.83	1.77	1.45	0.43	0.22	0.42	0.26	0.33	0.32	0.22	0.5	0.18	1.03	2.2	0.5	9	13	26	30	25	29	18	18	32	124	115	111	29	17	27	19	23	21	18	38	13	72	136	33	--
MSTRG.10296	22.54	17.38	16.73	14.29	14.23	3.69	3.4	0.99	3.13	0.26	2.57	0.98	2.9	7.43	4.92	16.06	16.72	3.49	0.72	3.59	9.93	0.99	0.93	4.48	258	173	168	166	161	43	35	10	38	3	29	13	34	99	55	207	200	40	10	47	123	12	10	51	--
MSTRG.1031	0.07	0.17	0.75	0	0	0	0	0	0	0	0	0	1.22	1.45	1.8	0.07	0	0	0	0	0	0	0	0	1	2	9	0	0	0	0	0	0	0	0	0	17	23	24	1	0	0	0	0	0	0	0	0	--
MSTRG.10311	0.5	0.2	0.57	0.64	0.61	0.49	0.44	0.68	0.45	0.66	0.51	0.43	0.71	0.49	0.51	0.62	0.98	0.65	1.19	0.79	1.04	0.87	0.53	0.38	20	7	20	26	24	20	16	24	19	27	20	20	29	23	20	28	41	26	58	36	45	37	20	15	--
MSTRG.10312	4.55	3.98	3.59	3.13	1.81	1.8	2.22	1.71	2.57	1.12	1.73	2.6	4.31	3.55	2.26	1.75	2.18	2.12	1.99	1.41	2.28	2.17	2.03	1.73	310.04	237.64	219.44	218.86	126.69	129.24	139.21	105	186.14	78.8	120.82	209.61	313.74	290.93	153.43	142.51	160.75	151.43	171.73	113.22	172.22	160.78	135.45	119.71	--
MSTRG.10313	0.8	1.15	0.33	0.36	0.13	0.09	0.39	0.1	0.38	0.21	0.27	0.21	1.37	0.85	0.3	0.27	0.49	0.24	0.4	0.14	0.24	0.3	0.46	0.08	80.96	101.36	29.56	37.14	13.31	9.76	35.79	9	40.86	22.2	27.18	24.39	142.26	100.07	29.57	30.49	52.25	24.57	49.27	15.78	26.78	32.22	43.55	8.29	--
MSTRG.10325	0	0	0.08	0	0.05	0.08	0	1.11	0.3	1.3	0.67	0.37	0.17	0	0	0	0	0	0.04	0.09	0.16	0	1.19	0	0	0	1.9	0	1.54	2.43	0	27.96	8.98	38.17	18.9	12.27	5.09	0	0	0	0	0	1.27	2.89	4.96	0	31.77	0	--
MSTRG.10326	0.95	0.72	0.95	1.68	2.03	1.61	2.09	8.22	6.3	14.42	7.84	13.54	0.55	1.01	0.84	1.77	1.44	1.51	2.91	3.8	2.35	14.82	15.87	7.45	88	58	77.1	158	185.46	151.57	173.78	670.02	619.14	1369.55	715.17	1451.66	51.91	109	76	184	139	139.71	328.41	401.65	235.04	1453.44	1375.38	685.44	--
MSTRG.10327	0	0.38	0.13	0.13	0.62	0.29	0.48	4.2	1.15	5.79	3.02	3.24	0.14	0	0.07	0.31	0.38	0.22	1.1	1.85	0.29	3.56	6.47	2.6	0	5	2	2	9	5	6.22	61.02	18.88	90.28	50.93	60.07	2	0	1	5	6	3.29	20.32	32.46	7	67.56	95.86	43.56	--
MSTRG.10328	68.61	58.44	53.11	56.34	50.61	64.5	55.01	67.68	58.51	60.99	62.33	80	61.9	57.17	60.37	41.3	56.38	47.65	39.08	43.24	51.53	61.56	62.18	77.32	2083	1543	1415	1737	1519	1995	1503	1812	1887	1902	1866	2817	1926	2022	1792	1412	1789	1451	1450	1500	1694	1982	1770	2337	--
MSTRG.10331	1.93	2.29	2.08	1.9	1.79	1.25	1.1	1.82	1.46	1.18	0.78	1.76	1.72	1.94	2.03	1.18	3.33	1.76	0.99	1.6	1.53	1.09	1.3	2.33	35	36	33	35	32	23	18	29	28	22	14	37	32	41	36	24	63	32	22	33	30	21	22	42	--
MSTRG.10334	1.33	2.24	2.14	1.83	1.18	1.76	1.06	1.83	1.71	1.74	1.79	0.5	3.69	2.11	1.42	1.37	1.69	1.12	1.16	2.05	2.12	0.65	1.53	0.67	60	88	85	84	53	81	43	73	82	81	80	26	171	111	63	70	80	51	64	106	104	31	65	30	--
MSTRG.10342	0.71	0.17	0.51	0.33	0.57	0.29	0.63	0.64	0.67	1.21	1.22	0.94	0.51	0.1	0.23	1.07	0.75	0.64	1.35	1.9	1.04	1.45	1	1.66	19	4	12	9	15	8	15	15	19	33	32	29	14	3	6	32	21	17	44	58	30	41	25	44	--
MSTRG.10350	26.07	19.39	9.49	44.42	34.79	18.01	24.56	24.57	21.74	11.52	17.59	15	22.47	22.24	34.22	48.69	46.35	41.23	26.9	27.4	20.33	13.73	17.71	17.15	1038.56	670.48	316.61	1803.63	1360.47	705.83	887.49	867.74	913.87	475.38	698.52	702.11	911.42	1029.69	1324.82	2146.08	1886.54	1632.92	1314.36	1256.54	887.09	587.82	677.57	678.87	Six2
MSTRG.10353	1.8	1.54	1.01	3.17	2.64	2.2	2.12	1.29	1.62	0.99	1.23	0.93	1.88	1.57	2.2	5.49	5.02	4.04	1.74	1.64	1.61	0.9	1.27	0.78	100.44	74.52	49.39	179.37	145.53	125.17	106.51	63.26	96.13	56.62	67.48	59.89	107.58	102.31	120.18	344.92	292.46	226.08	118.64	104.46	96.91	53.18	66.43	43.13	--
MSTRG.10354	1.25	1.32	0.65	3.07	3.08	1.37	1.53	1.19	1.13	0.7	1.06	0.97	1.31	1.14	1.79	5.36	3.77	4.11	1.65	1.46	1.89	1.48	0.91	0.75	50	46	23	125	122	56	55	42	48	29	42	45	54	53	70	242	158	165	81	67	82	63	34	30	--
MSTRG.10359	1.16	1.02	1.15	1.71	3.11	1.9	3.76	5.58	5.3	4.66	3.92	5.43	1.37	0.74	0.94	2.09	1.64	1.28	4.02	4.91	2.2	4.51	5.09	4.82	104	79	90	155	275	173	302	440	503	428	345	563	125	77	82	210	153	115	439	501	213	427	426	429	--
MSTRG.10364	1.89	2.48	2.07	1.13	1.19	1.78	1.23	1.27	1.43	1.57	0.95	0.94	2.93	2.48	1.86	1.76	2.04	1.44	0.61	0.69	2.79	1.57	1.46	1.26	101	115	97	61	63	97	59	60	81	86.27	50	58	160	154	97	106	114	77	40	42	161	89	73	67	--
MSTRG.10367	1.86	1.61	1.4	3.4	3.41	1.93	2.51	4.24	4.22	5.83	4.49	5.51	1.03	2.28	2.63	3.19	1.36	1.88	3.06	3.57	4.37	5.54	7.76	4.64	65	49	43	121	118	69	79	131	157	210	155	224	37	93	90	126	50	66	131	143	166	206	255	162	--
MSTRG.10375	0	0	0	1.58	0	0	0	0	0	0	0	0	0	0	0	0	0	0	0	0	0	0	0	0	0	0	0	5	0	0	0	0	0	0	0	0	0	0	0	0	0	0	0	0	0	0	0	0	--
MSTRG.10405	0.65	0.23	0.4	3.31	4.31	0.49	0.06	2.79	0.9	0.34	2.59	2.29	0.49	0.99	1.13	1.87	1.06	0.6	3.73	1.4	0.6	2.88	1.34	1.11	13	4	7	67	85	10	1	49	19	7	51	53	10	23	22	42	22	12	91	32	13	61	25	22	--
MSTRG.10408	18.26	19.02	24.65	16.12	15.57	13.74	11.8	10.51	11.1	10.15	10.84	7.96	13.44	18.5	16.23	22.96	21.16	17.49	15.64	12.23	16.14	11.19	6.66	12.29	839	760	994	752	707	643	488	426	542	479	491	424	633	990	729	1188	1016	806	878	642	803	545	287	562	CCDC167
MSTRG.1042	0	0.8	0	0	0	0	2.01	0	0.26	0	0	0	0	0	0	0.12	0	0.14	0	0	0	0	0	0	0	5	0	0	0	0	13	0	2	0	0	0	0	0	0	1	0	1	0	0	0	0	0	0	--
MSTRG.10429	2.79	3.98	3.05	2.52	1.87	3.01	3.8	5	2.22	3.22	2.47	3.02	3.61	4.46	2.98	1.54	2.52	2.39	1.39	2.03	1.49	1.82	2.98	2.1	71	88	68	65	47	78	87	112	60	84	62	89	94	132	74	44	67	61	43	59	41	49	71	53	--
MSTRG.10453	7.76	10.32	11.26	0.15	0.46	0.75	0	0.17	0.29	0	0	0.13	12.02	13.58	12.13	0	0	0.91	0.12	0	0	0	0.16	0	51	59	65	1	3	5	0	1	2	0	0	1	81	104	78	0	0	6	1	0	0	0	1	0	--
MSTRG.1046	0	2.69	0.39	0	0	0	0.05	0	0	0	0	0	0	0.42	0.35	0.04	0.05	0	0	0	0	0	0	0.1	0	48	7	0	0	0	1	0	0	0	0	0	0	10	7	1	1	0	0	0	0	0	0	2	--
MSTRG.10475	0.87	0.9	1.3	0.1	0.58	0.41	0.02	0.29	1.21	0.1	0.06	0.15	0.12	0.05	0.13	0.39	1.84	0.34	0.31	0.3	0.35	0.12	1.6	0.15	41	37	54	5	27	20	1	12	61	5	3	8	6	3	6	21	91	16	18	16	18	6	71	7	--
MSTRG.10483	0	0	0	0.14	0.07	0.05	0.05	0.69	0.3	0.61	0.98	7.75	0	0.04	0.05	0.37	0.13	0.23	0.77	0.68	0.11	3.94	1.81	6.02	0	0	0	3	2	1	1	15	13	24	24	275	0	1	2	15	3	6	24	19	2	101	40	119	--
MSTRG.10491	0	0	0	0.6	0.37	0.24	1.64	0.56	0.35	0	0	0	0	0	0	0.44	0	0.12	0	0.11	0.57	0	0.39	0.12	0	0	0	5	3	2	12	4	3	0	0	0	0	0	0	4	0	1	0	1	5	0	3	1	--
MSTRG.10493	0.03	0	0	0	0.31	0.07	0.04	3.31	0.96	0.56	0.03	0.12	0	0.06	0	0.33	0	0	0.08	0.03	0.35	0.64	0	0.1	1	0	0	0	9	2	1	86	30	17	1	4	0	2	0	11	0	0	3	1	11	20	0	3	--
MSTRG.10494	4.38	4.03	4.02	1.92	3.14	2.6	3.39	2.73	2.33	1.09	1.41	1.65	2.82	3.06	2.97	2.71	4.46	4.45	3.18	2.75	2.36	2.22	1.68	2.72	220	176	177	98	156	133	153	121	124	56	70	96	145	179	146	153	234	224	195	158	128	118	79	136	--
MSTRG.10498	2.63	1.36	6.61	0.09	1.1	1.34	1.71	1.95	2.48	1.32	1.29	3.28	4.34	1.79	1.86	3.46	1.56	1.45	5.79	2.94	1.76	4.36	6.58	1.09	29	13	64	1	12	15	17	19	29	15	14	42	49	23	20	43	18	16	78	37	21	51	68	12	--
MSTRG.10505	1.23	1.5	1.69	0.84	1.51	1.57	1.11	3.4	1.22	2.13	1.77	0.92	0.84	1.44	1	1.57	1.94	1.38	0.88	1	1.71	1.79	2.24	1.04	111	118	134	77	135	144	90	270	117	197	157	96	78	151	88	159	183	125	97	103	167	171	189	93	--
MSTRG.10510	0	0	0	0	0	0.12	0	0.04	0.06	3.89	0.63	0.65	0	0	0	0	0.09	0	0.03	0	0.06	0.76	1.83	0	0	0	0	0	0	4	0	1	2	128	20	24	0	0	0	0	3	0	1	0	2	26	55	0	--
MSTRG.10518	0.59	0.65	0.57	3.43	2.34	2.42	2.01	0.4	0.47	0.06	0.05	0	0.43	0.76	1.9	0.93	0.47	4.18	0.15	1.4	3.94	0	0.11	0.16	40	38	34	235	156	166	122	24	34	4	3	0	30	60	125	71	33	283	12	108	288	0	7	11	--
MSTRG.10526	0	0	0	0	0.13	0.13	0.15	0.45	0.25	0.64	2.54	0.8	0.26	0.23	0.27	0	0.13	0.53	0.22	0.12	0	0.87	0.56	0.93	0	0	0	0	1	1	1	3	2	5	19	7	2	2	2	0	1	4	2	1	0	7	4	7	--
MSTRG.1055	3.22	1.79	1.45	3.03	1.83	3.55	2.75	1.81	2.97	2	4.24	1.22	2.49	3.01	3.77	1.7	2.47	2.93	2.23	2.63	5.3	2.5	1.85	1.57	91	44	36	87	51	102	70	45	89	58	118	40	72	99	104	54	73	83	77	85	162	75	49	44	--
MSTRG.10561	14.63	21.19	27.63	11.47	15.14	19.62	19.42	19.89	20.6	13.78	12.64	17.64	25.84	15.12	17.6	11.79	17.82	13.04	18.13	14.05	13.45	11.95	22.04	16.6	216	272	358	172	221	295	258	259	323	209	184	302	391	260	254	196	275	193	327	237	215	187	305	244	--
MSTRG.10606	0	0	0	0	0	0	0.4	0	0	0	1.09	0.31	0	0	0	0	0	0	0.29	0	0	0	0.38	0	0	0	0	0	0	0	1	0	0	0	3	1	0	0	0	0	0	0	1	0	0	0	1	0	--
MSTRG.10607	0.3	0.86	2.74	7.26	7.76	2.07	12.36	20.46	16.85	27.96	20.89	36.31	1.32	1.16	3.23	6.14	4.03	6.15	11.32	15.4	10.69	25.53	33.04	25.53	2	5	16	49	51	14	74	120	119	191	137	280	9	9	21	46	28	41	92	117	77	180	206	169	--
MSTRG.10626	1.15	1.56	1.54	0.92	0.74	1.84	0.35	0.47	0.69	0.61	0.32	0.54	3.35	1.97	0.85	0.28	2.59	1.14	0.51	0.91	0.29	1.28	0.33	0.63	11	13	13	9	7	18	3	4	7	6	3	6	33	22	8	3	26	11	6	10	3	13	3	6	--
MSTRG.10632	1.55	1.33	1.95	1.65	1.29	1.48	1.06	1.4	1.72	1.05	1.17	1.51	1.51	1.3	1.59	1.38	1.14	1.71	1.3	1.85	1.58	1.99	1.95	2	39	29	43	42	32	38	24	31	46	27	29	44	39	38	39	39	30	43	40	53	43	53	46	50	FHIT
MSTRG.10649	0.7	0.4	0.48	0.52	0.9	0.73	0.26	0.53	0.17	0.56	0.4	0.32	0.14	0.78	0.59	1.6	1.74	2.12	1.58	1.34	1.03	0.27	0.75	1.84	12	6	6	9	15	11	4	8	3	9	6	6	2	14	9	28	30	32	30	23	17	4	12	28	--
MSTRG.10650	12.46	10.43	11.87	16.74	17.2	13.8	12.49	12.37	9.58	12.65	7.25	12.23	15.99	15.89	14.59	8.46	14	12.63	7.56	10.37	11.66	14.84	12.12	13.17	305	222	255	416	416	344	275	267	249	318	175	347	401	453	349	233	358	310	226	290	309	385	278	321	--
MSTRG.10652	1.96	2.4	2	0.86	1.19	2.34	1.47	1.35	1.79	6.21	1.6	3.61	3.31	2.63	2.42	1.81	2	2.5	1.19	2.14	0.89	2.56	1.17	2.98	241.7	255.89	223.62	97.29	141.65	300.35	152.72	149.32	228.49	714.78	200.13	494.6	402.07	403.23	313.11	259.62	264.06	302.5	190.42	312.21	135.18	304.32	119.74	280.75	--
MSTRG.10653	5.64	6.62	5.69	5.37	5.3	6.12	3.96	8.01	3.59	3.53	3.61	2.71	6.99	5.83	4.74	6.63	6.95	4.81	5.88	3.66	5.21	3.16	4.69	3.05	408.3	417.11	361.38	394.71	379.35	451.65	258.28	511.68	276.51	262.22	257.87	227.4	518.93	491.77	335.89	540.38	525.94	349.5	520.58	302.79	408.82	242.68	318.26	220.25	--
MSTRG.10660	12	12.05	9.97	13.9	21.59	14.52	19.91	24.25	18.42	19.26	13.42	19.28	14.6	10.81	10.29	18.77	20.18	18.71	27.98	23.08	19.17	18.17	23.44	22.24	284	248	207	334	505	350	424	506	463	468	313	529	354	298	238	500	499	444	809	624	491	456	520	524	--
MSTRG.10661	3.85	6.38	10.53	11.23	12.78	15.58	20.37	30.4	13.92	23.1	13.91	18.6	6.46	12.17	5.52	16.69	18.72	16.75	28.75	16.85	17.08	19.33	18.74	21.67	25	36	60	74	82	103	119	174	96	154	89	140	43	92	35	122	127	109	228	125	120	133	114	140	--
MSTRG.1067	0	0	0	0	0.23	0	0	0	0	0	0	0	0.23	0.8	0	0	0	0	0	0	0	0	0	0	0	0	0	0	1	0	0	0	0	0	0	0	1	4	0	0	0	0	0	0	0	0	0	0	--
MSTRG.10687	0	0	0	0.15	0.91	0.64	1.28	0.11	0.14	0	0	0.17	0	0	0.05	0.4	0.14	0	0.78	3.58	0.23	0	0.05	0	0	0	0	3	18	13	23	2	3	0	0	4	0	0	1	9	3	0	19	82	5	0	1	0	MDFIC2
MSTRG.10710	0	0	0.12	0.12	0.33	0.49	2.3	3.99	4.43	0.12	0	0.71	0.02	0	0.14	0.17	0.14	0.23	3.06	1.58	1.96	0.67	0.26	0.2	0	0	3	4	15	21	97	152	214	5	0	38	1	0	4	7	6	9	164	79	90	29	10	10	--
MSTRG.10715	9.13	11.2	10.49	5.1	2.39	2.39	2.96	1.38	1.79	2.74	1.23	1.18	7.95	9.15	11.99	0.74	2.99	4.4	2.37	1.13	2.04	0.86	1.3	0.69	120	128	121	68	31	32	35	16	25	37	16	18	107	140	154	11	41	58	38	17	29	12	16	9	Cntn4
MSTRG.10716	13.16	15.09	12.24	5.34	2.82	3.59	3.89	1.84	1.91	3.24	1.91	1.27	8.08	12.15	12.76	1.75	2.92	3.94	1.84	2.06	1.98	1.67	1.61	0.89	609	607	497	251	129	169	162	75	94	154	87	68	383	655	577	91	141	183	104	109	99	82	70	41	Cntn4
MSTRG.10721	2.41	1.07	2.27	1.97	3.48	3.33	1.57	1.64	2.37	0.07	1.76	0.24	1.77	2.11	2.18	2.82	3.22	2.27	4.64	2.97	1.9	0.62	0.29	0.17	73	28	59	59	105	104	42	44	79	2	55	8	54	77	65	96	102	70	177	101	62	20	8	5	--
MSTRG.10727	0.61	0.47	0.52	0.55	2.05	0.4	0.56	0.06	0.19	0.05	0.15	0.09	0.59	0.74	0.57	0.9	0.44	0.61	0.62	0.22	0.09	0.19	0.05	0.05	12	8	9	11	40	8	10	1	4	1	3	2	12	17	11	20	9	12	15	5	2	4	1	1	--
MSTRG.10730	0.87	0.62	0.9	1.51	1.85	0.77	0.28	0.75	0.74	0.73	0.76	0.82	0.4	0.71	0.81	0.74	1.23	0.46	1.6	1.16	0.77	0.27	0.49	0.21	21	13	19	37	44	19	6	16	19	18	18	23	10	20	19	20	31	11	47	32	20	7	11	5	--
MSTRG.10740	3.56	1.55	1.32	1.31	0.21	0.64	0.06	0	0.02	0.04	0	0	0.51	0.47	0.48	0.2	1.5	0.58	0	0	0.03	0.02	0	0	190	72	62	71	11	35	3	0	1	2	0	0	28	29	25	12	84	31	0	0	2	1	0	0	--
MSTRG.10761	0.45	0.22	0.33	0.03	0.26	0.13	0.32	1.64	0.12	0.44	0.36	0.55	1.13	0.25	0.39	0.06	0.18	0.51	0.32	0.37	0.45	0.52	0.07	0.23	14	6	9	1	8	4	9	45	4	14	11	20	36	9	12	2	6	16	12	13	15	17	2	7	--
MSTRG.10763	0	1.01	0.25	0	0	0	0	0	0	0	0	0	0	0	0	0	0	0	0	0	0.2	0	0	0	0	4	1	0	0	0	0	0	0	0	0	0	0	0	0	0	0	0	0	0	1	0	0	0	--
MSTRG.10769	3.3	2.82	3.02	2.85	3.47	1.79	2.6	2.04	2	1.92	1.54	2.42	4.19	2.87	3.68	3.93	3.62	2.78	2.74	2.53	2.97	2.13	1.81	1.46	148	128	132	123.2	160	98	86	68	107	91	70	100	209	146	184	179	169	155	163	131	150.25	86	80	70	--
MSTRG.10774	0.35	0.24	0.72	0.35	0.86	0.41	0.39	0.56	0.93	0.62	0.07	1.21	0.69	1.03	0.86	0.94	1.01	0.91	0.4	0.37	1.24	1.66	1.2	1.06	5	3	9	5	12	6	5	7	14	9	1	20	10	17	12	15	15	13	7	6	19	25	16	15	--
MSTRG.10775	2.08	2.82	4.06	1.81	1.94	0.93	0.08	0.4	0.15	0.38	0.33	0.32	5.87	2.61	2.94	1.87	2.16	0.63	0.09	0.06	1.28	0.15	0.26	0.12	281	315	406	230	238	132	15	44	16	39	37	43	846	382	346	236	286	90	23	15	159	15	23	15	--
MSTRG.10779	29.9	26.15	36.18	11.44	7.71	6.61	1.57	0.36	0.91	0.56	0.38	0.27	72.12	40.19	15.26	8.28	7.62	7.96	0.3	0.12	12.64	0.18	0.16	0.68	1037	838	1057	415	266	216	53	11	32	19	13	10	2579	1693	491	342	274	275	14	4	458	5	5	21	--
MSTRG.10792	0	0	0	0	0	0	0.2	0.21	0	0.18	0	0	0.18	0	0.57	0	0	0	0	0	0	0	0	0	0	0	0	0	0	0	1	1	0	1	0	0	1	0	3	0	0	0	0	0	0	0	0	0	--
MSTRG.1081	0.59	0.34	0.42	0.07	0	0.44	0	0.08	0.14	2.59	1.65	0.7	0.72	0.44	0.6	0	0.57	0.07	0	0	0.89	0.77	0.32	0.59	8	4	5	1	0	6	0	1	2	36	22	11	10	7	8	0	8	1	0	0	13	11	4	8	--
MSTRG.10817	0	0	0.16	0.14	0	0	0	0	0	0	0	0	0	0	0	0	0.14	0	0	0.12	0	0.8	0	0	0	0	1	1	0	0	0	0	0	0	0	0	0	0	0	0	1	0	0	1	0	6	0	0	--
MSTRG.10848	2.13	1.59	3.53	1.5	2.43	3.34	1.46	1.87	1.37	1.99	1.21	1.82	2.95	1.61	1.73	2.38	0.87	1.28	1.57	1.94	1.41	2.16	1.52	1.02	58	51	96	45	78	101	40	48	50	71	44	67	85	63	56	73	29	36	50	62	46	69	40	24	--
MSTRG.10851	0.19	0.86	0.07	1.53	0.19	0.12	0.28	0	0	0	0.06	0.11	0.12	0	0.25	0.22	0.36	0.5	0.05	0	0.4	0.06	0.07	0.38	3	12	1	25	3	2	4	0	0	0	1	2	2	0	4	4	6	8	1	0	7	1	1	6	Celsr2
MSTRG.10864	1.07	0.25	0	0	0	0.35	0.16	0.08	0.27	0.21	0	0.12	0.35	0.55	0.29	0.25	0.27	0.71	0.12	0.31	0	0	0	0.07	15	3	0	0	0	5	2	1	4	3	0	2	5	9	4	4	4	10	2	5	0	0	0	1	--
MSTRG.10866	1.08	0.75	0.82	0.64	0.66	0.49	0	0	0.27	0.07	0	0.06	0.63	0.43	0.59	0.58	0.55	1.08	0.12	0.25	0	0.14	0.31	0.14	15	9	10	9	9	7	0	0	4	1	0	1	9	7	8	9	8	15	2	4	0	2	4	2	--
MSTRG.10867	1.96	0.98	0.7	0.84	0.74	0.36	0.14	0	0	0.24	0.12	0	0.12	0.42	0.38	0.22	0	0.37	0.2	0.32	0.34	0	0.13	0	16	7	5	7	6	3	1	0	0	2	1	0	1	4	3	2	0	3	2	3	3	0	1	0	--
MSTRG.10883	0.7	0.45	1.25	0.08	0.4	0.15	0.17	0.18	0.37	0.23	0.32	0.14	0.92	0.67	0.56	0.63	0.3	0.39	0.26	0.21	0.43	0.37	0.25	0.31	9	5	14	1	5	2	2	2	5	3	4	2	12	10	7	9	4	5	4	3	6	5	3	4	--
MSTRG.10899	0	0	0.12	0.11	0	0	0	0.12	0.21	0.21	0	0.09	0	0.28	0	0	0	0	0.18	0	0.2	0	0	0	0	0	1	1	0	0	0	1	2	2	0	1	0	3	0	0	0	0	2	0	2	0	0	0	BCL2L11
MSTRG.10900	3.77	4.18	4.17	4.65	4.03	4.81	5.81	6.39	7.24	7.76	3.22	6.63	4.86	5.12	4.37	4.01	3.63	4.3	6.18	7.39	5.52	4.53	5.25	4	143	133	131	145	108	149	146	166	206	238	101	183	160	203	157	128	112	129	185	204	156	117	129	101	--
MSTRG.10906	16.46	19.12	12.13	12.56	10.8	12.58	6.86	14.39	3.81	5.39	12.01	7.18	15.75	22.12	15.77	7.12	11.54	10.97	12.48	17.62	17.63	11.97	10.1	6.71	310.76	303.79	206.07	238.21	202.35	242	114	241	79	102	220.17	163	303.31	485.47	285.14	147	225.13	213.23	285.68	382.22	354.34	233.36	180.98	120.8	--
MSTRG.1091	2.26	1.78	2.12	1.26	1.45	1.03	0.7	1.73	0.82	0.79	0.96	1.04	1.5	1.72	1.55	1.03	1.57	1.52	1.32	0.69	1.76	1.36	1.63	0.99	50	31	45	31	34	23	14	37	21	18	23	26	36	46	33	28	37	35	38	18	46	35	37	21	PSMG4
MSTRG.10923	0.18	0.52	0.1	0.27	0.64	0.09	0	0	0	0	0	0	0.18	0.15	0.55	0.24	0.43	1.44	0.07	0.24	0.33	0	0	0.36	2	5	1	3	7	1	0	0	0	0	0	0	2	2	6	3	5	16	1	3	4	0	0	4	--
MSTRG.10929	16.6	19.37	16.2	17.21	27.72	17.76	20.91	24.88	22.99	8.28	14.41	18.58	19.46	16.03	13.93	21.39	22.19	16.68	26.87	23.09	24.84	13.25	24.16	10.25	544.09	552.14	466.15	572.85	898.45	593.08	616.98	719.19	800.45	278.89	465.7	706.54	653.69	612.23	446.3	789.54	760.41	548.46	1076.19	865.14	881.66	460.72	742.59	334.44	KIZ
MSTRG.10930	2.34	4.16	2.57	2.34	3.57	3.06	4.02	9.56	6.81	3.09	2.83	3.61	3.95	4.11	4.92	3	3.77	2.57	3.55	4.8	2.99	2.9	3.55	3.88	83.91	129.86	80.85	85.15	126.55	111.92	130.02	302.81	259.55	114.11	100.3	150.46	145.31	171.77	172.7	121.46	141.59	92.54	155.81	196.86	116.34	110.28	119.41	138.56	KIZ
MSTRG.10933	0.38	0.87	0.86	0	0.38	0	0	0.21	0.18	0	0.19	0.16	0.18	0.65	0.77	0.17	0	0.38	0.15	0.5	0.17	0.54	0.2	0	2	4	4	0	2	0	0	1	1	0	1	1	1	4	4	1	0	2	1	3	1	3	1	0	--
MSTRG.10947	0.54	0.31	0.18	0.21	0.49	0.32	0.9	0.18	0.86	0.42	0.55	0.23	0.32	0	0.11	0.81	0.36	0.32	0.13	0.09	0.25	0.25	0.23	0	10	5	3	4	9	6	15	3	17	8	10	5	6	0	2	17	7	6	3	2	5	5	4	0	--
MSTRG.10964	0	0.31	0	0.27	0	0	0.3	0	0	0	0	0	0	1.39	0.55	0.24	0.52	0	0	0	0	0	0	0	0	1	0	1	0	0	1	0	0	0	0	0	0	6	2	1	2	0	0	0	0	0	0	0	--
MSTRG.10978	13.13	10.9	6.84	12.61	9.86	2.92	3.85	11.36	4.81	2.95	4.19	2.32	10.6	10.21	10.84	11.34	13.2	13.28	2.9	8.64	5.09	2.24	3.17	2.36	187	134	87	177	134	40	50	134	69	41	57	37	151	165	152	177	187	184	48	131	74	33	41	32	COL25A1
MSTRG.10979	18.3	12.06	11.52	13.99	11.95	5.97	6.45	12.25	6.77	4.4	5.19	3.47	12.13	13.03	11.91	14.93	21.63	14.53	5.67	8.88	8	4.02	4.87	3.02	1467	845	795	1145	925	475	450	847	549	350	396	304	989	1199	930	1335	1826	1145	523	787	675	336	346	235	--
MSTRG.10993	0.34	0.26	0	0	0.12	0.11	0.77	0	0.43	0.11	0.12	0	0.45	0.59	0.59	0.31	0	0.34	0.19	0.2	0	0	0	0	3	2	0	0	1	1	6	0	4	1	1	0	4	6	5	3	0	3	2	2	0	0	0	0	--
MSTRG.11009	0.06	0	0.07	0.5	0.71	0.31	0.99	3.91	1.86	0	0	0	0.06	0.05	0.26	0.17	0.18	0.45	0.52	0.73	0.94	0.18	0.07	0	1	0	1	8	11	5	14	54	31	0	0	0	1	1	4	3	3	7	10	13	16	3	1	0	--
MSTRG.11014	12.64	9.49	9.58	5.31	3.48	5.66	3.05	4.39	4.17	1.04	2.11	0.97	14.18	11.17	9.99	1.82	5.93	4.61	3.35	4.19	3.18	1.3	1.57	1.63	1153	753	767	492	314	526	250	353	404	97	190	103	1326	1187	891	187	565	422	373	437	314	126	134	148	--
MSTRG.11015	1.56	1.46	0.94	0.38	0.34	1.1	0.54	0.55	0.37	0.14	0.44	0.13	1.57	1.25	0.95	0.35	0.79	0.87	0.64	0.21	0.4	0.14	0.05	0.1	32	26	17	8	7	23	10	10	8	3	9	3	33	30	19	8	17	18	16	5	9	3	1	2	--
MSTRG.11033	0	0.11	0.32	0	0.1	0.09	0	0	0.18	0	0	0	1.65	0.08	0.1	0	0.36	0	0	0	0	0	0	0	0	1	3	0	1	1	0	0	2	0	0	0	18	1	1	0	4	0	0	0	0	0	0	0	--
MSTRG.11041	0	0.07	0	0.25	0.26	0	0	0.14	0.48	0.31	0.58	0.38	0	0	0.06	0.23	0.06	0.06	0.05	0.89	0.35	0.96	0.68	0.89	0	1	0	4	4	0	0	2	8	5	9	7	0	0	1	4	1	1	1	16	6	16	10	14	C4orf54
MSTRG.11043	2.63	2.15	1.47	11.55	17.73	9.1	22.53	41.76	33.46	25.95	24.86	31.38	3.62	2.71	5	12.11	11.06	8.05	21.83	30.13	13.97	45.71	40.47	50.86	90	64	44	401	599	317	693	1259	1215	911	838	1244	127	108	167	466	395	276	912	1177	517	1657	1297	1731	C4orf54
MSTRG.11055	2.09	2.77	2.26	0.23	0.23	0.1	0.16	0.21	0.08	0.14	0.06	0.14	3.43	1.63	0.43	0.08	0.36	0.19	0.18	0.15	0.06	0.04	0.02	0.06	106	125	102	12	11	6	8	10	4	7	3	8	179	108	25	5	18	10	13	10	4	2	1	3	--
MSTRG.1106	3.35	2.95	4.47	4.7	5.38	3.81	5.32	3.92	5.02	2.29	3.46	1.94	4.74	4.26	5.7	5.79	4.68	4.43	4.99	4.42	3.33	3.08	3.28	2.68	334	256	391	476	530	387	477	345	532	234	340	224	484	495	556	650	488	443	608	503	359	326	307	266	--
MSTRG.11064	6.21	7.08	6.29	6.77	6.26	5.26	11.47	9.82	8.78	3.03	4.79	5.04	6.14	9.81	6.55	9.19	7.09	5.44	10.39	12.44	7.15	5.9	5.09	6.91	273.59	271.17	243.18	302.84	272.32	236.13	454.57	381.12	410.74	137.08	208.08	257.32	277	503.17	281.82	455.47	326.06	240	559	625.98	340.91	275.67	210.23	303.1	--
MSTRG.11074	8.07	5.96	11.78	9.16	6	10.72	8.58	5.71	9.82	5.08	3.96	6.15	10.09	9.73	10.19	6.3	5.52	10.33	7.44	9.31	6.03	12.09	4.15	5.13	313	198	403	359	227	421	301	199	400	200	148	271	402	442	385	267	215	399	351	410	248	491	147	192	FAM174A
MSTRG.1108	1.34	0	0	0.57	0.39	1.5	0.85	0.87	0.36	0.37	0.39	0.66	1.12	0.33	0.2	1.87	3.11	0.38	1.88	1.51	0.88	0.9	0.61	1.92	7	0	0	3	2	8	4	4	2	2	2	4	6	2	1	11	17	2	12	9	5	5	3	10	--
MSTRG.11085	2.3	0.79	2.62	1.5	0.74	1.75	1.86	1.04	1.75	1.9	0.67	1.59	2.2	1.58	1.53	0.84	0.93	1.52	0.84	1.86	0.72	1.58	0.76	0.87	290	87	290	192	93	225	211	116	235	247	84	233	285	232	189	120	123	193	129	268	99	212	90	109	RTase
MSTRG.11095	2	10.7	7.51	4.17	6.19	7.28	4.97	19.63	8.87	8.6	9.91	7.82	5.17	2.83	2.17	3.66	7.32	0.35	12.53	10.3	3.81	6.11	25.37	7.8	17	79	56	36	52	63	38	147	80	75	83	77	45	28	18	35	65	3	130	100	35	55	202	66	--
MSTRG.11097	0.38	0.66	1.31	0	1.16	0.57	0.21	0.44	1.26	0.93	0.19	1.99	1.87	0.16	0.39	1.02	0.55	0	3.61	0.84	1.06	1.63	5.53	1.73	2	3	6	0	6	3	1	2	7	5	1	12	10	1	2	6	3	0	23	5	6	9	27	9	env
MSTRG.11111	0	0.34	0	0	0	0	0	0	0	0	0	0	0	0	0	0	0	0	0	0	0	0	0	0	0	1	0	0	0	0	0	0	0	0	0	0	0	0	0	0	0	0	0	0	0	0	0	0	--
MSTRG.11112	65.83	64.44	35.89	39.64	39.53	18.42	8.87	32.34	44.72	32.81	10.6	38.55	52.7	43.94	42.3	14.44	13.55	35.85	18.01	14.72	3.06	54.51	4.67	4.58	1789	1523	856	1094	1062	510	217	775	1291	916	284	1215	1468	1391	1124	442	385	977	598	457	90	1571	119	124	--
MSTRG.11115	0.32	0	0	0.32	0	0	0	0	0	0	0	0	0	0	0	0	0.62	0	1.59	0	0	0	0	0	1	0	0	1	0	0	0	0	0	0	0	0	0	0	0	0	2	0	6	0	0	0	0	0	--
MSTRG.11124	0	0	0.29	0	0	0	0	0	0.24	0	0	0	0.25	0	0.26	0	0.48	0.25	0	0	0	0	0	0	0	0	1	0	0	0	0	0	1	0	0	0	1	0	1	0	2	1	0	0	0	0	0	0	--
MSTRG.11139	0	0	0	0	0	0	1.7	0	0	0	0	0	0	0	0	0	0	0	0	0	0	0	0	0	0	0	0	0	0	0	4	0	0	0	0	0	0	0	0	0	0	0	0	0	0	0	0	0	--
MSTRG.11140	800.49	383.56	752.7	709.29	244.48	642.53	380.7	236.67	490.65	281.47	196.12	460.25	898.77	829.52	791.93	256.78	390.22	690.58	222.84	442.16	263.29	692.07	193.34	231.11	19823.95	8236.27	16329.07	17865.27	5978.18	16213.81	8473.27	5157.29	12888.51	7120.15	4772.13	13152.32	22794	23950.59	19177	7123.82	10069	17117.39	6718	12452.43	7036	18131.14	4470.89	5659.08	NREP
MSTRG.11141	0.96	0.46	0.47	1.64	0.78	0.54	0.52	2.57	0.37	0.34	0.72	1.23	0	1.46	0	0.49	0	0.4	0	0.55	0	0.5	0.84	0.66	16.05	6.73	6.93	27.73	12.82	9.19	7.73	37.71	6.49	5.85	11.87	23.68	0	28.41	0	9.18	0	6.61	0	10.57	0	8.86	13.11	10.92	NREP
MSTRG.11145	2.58	1.38	2.68	1.72	0.67	2.53	1.86	1.06	2.25	2.1	0.8	2.41	4.8	4.58	2.11	1.25	1.74	2.37	0.77	2.14	1.04	2.94	1.6	0.77	179	83	163	121	46	179	116	65	166	150	55	194	341	370	143	98	126	165	65	170	78	216	104	53	--
MSTRG.11149	0.56	0.46	0.64	0.99	0.28	0.51	0.85	0.23	1.36	1.21	0.2	0.14	1.33	0.45	1.15	0.29	0.23	0.88	0.39	1.97	0.19	0.87	0.3	0.04	14	10	14	25	7	13	19	5	36	31	5	4	34	13	28	8	6	22	12	56	5	23	7	1	RTase
MSTRG.11156	1.23	0.82	1.29	0.63	0.48	0.77	0.95	0.51	1.16	0.55	0.29	2.37	2.07	2.08	1.06	0.4	0.68	1.12	0.92	1.17	0.26	2.58	0.3	1.05	13	7	12	6	5	8	8	4	11	5	3	28	21	24	10	4	7	10	10	13	3	26	3	10	--
MSTRG.11166	0	0	0.86	0	0.19	0.18	0.42	0.21	0.35	0	0	0.81	0	0.65	0	0	0	0.19	1.23	0	0.35	0	0.2	0	0	0	4	0	1	1	2	1	2	0	0	5	0	4	0	0	0	1	8	0	2	0	1	0	PIH1D1
MSTRG.11172	0.09	0	0	0.53	0	0	0.59	0.45	0.97	0.47	0.27	2.17	0	0.08	0	0.08	0.43	0.27	0.58	1.01	0.37	2.46	2.39	1.48	1	0	0	6	0	0	6	5	12	6	3	30	0	1	0	1	5	3	8	13	5	32	26	17	--
MSTRG.11177	8.06	11.75	10.57	11.71	3.38	7.37	9.69	4.45	5.15	4.47	3.64	3.91	9.28	8.82	14.3	2.7	3.55	6.58	2.66	7.16	2.44	5.05	3.47	3.27	265	336	305	391	110	247	287	129	180	151	118	149	313	338	460	100	122	217	107	269	87	176	107	107	--
MSTRG.11182	1.82	1.28	2.33	3.05	2.16	4.3	2.1	0.69	3.09	3.23	0.82	2.59	3.73	3.03	1.63	1.97	2.13	2.95	1.29	2.95	0.64	3.32	2.13	1.09	149	91	168	254	175	359	155	50	269	272	66	246	314	290	131	182	183	243	129	277	57	289	164	89	--
MSTRG.112	8.91	4.94	8	11.7	9.66	11.36	29.85	12.62	32.73	24.19	18.85	21.8	5.37	9.66	7.57	9.6	9.98	10.65	26.59	25.45	15.59	14.96	26.36	12.89	141	68	111	188	151	183	425	176	550	393	294	400	87	178	117	171	165	169	514	460	267	251	391	203	--
MSTRG.1120	0	0.37	0	0	0.16	0.16	0	0.55	0.46	0	0	0.28	0	0	0	0.43	0.31	0.16	0	0.14	2.25	0.61	0.17	0	0	2	0	0	1	1	0	3	3	0	0	2	0	0	0	3	2	1	0	1	15	4	1	0	--
MSTRG.11203	0.53	0.06	0.24	0.05	0.27	0.15	0.06	0	0.1	0.26	0.05	0	1.33	0.99	0.59	0	0	0.1	0	0.14	0	0.2	0	0	10	1	4	1	5	3	1	0	2	5	1	0	26	22	11	0	0	2	0	3	0	4	0	0	--
MSTRG.11206	0.63	0.97	1.59	0.07	1.2	2.2	0.54	0	0.46	1.7	0.43	0.12	2.05	3.9	3.29	0.12	0	0.21	0	0.18	0.19	0.46	0.07	0	9	12	20	1	17	32	7	0	7	25	6	2	30	65	46	2	0	3	0	3	3	7	1	0	--
MSTRG.11210	0	0.27	2.39	2.07	0.24	0.23	0	0.79	0.44	0	1.42	0.8	0.68	1	0.72	0.21	0.45	2.09	0.76	0.41	0.86	0.66	0.5	0	0	1	9	9	1	1	0	3	2	0	6	4	3	5	3	1	2	9	4	2	4	3	2	0	Ess2
MSTRG.1122	1	0.97	0.93	0.98	0.58	1.66	0.97	0.89	0.54	0.5	0.28	0.81	0.77	0.91	0.77	1.55	1.39	2.29	1.38	1.45	2.04	0.57	0.84	0.39	33	28	27	33	19	56	29	26	19	17	9	31	26	35	25	58	48	76	56	55	73	20	26	13	--
MSTRG.11232	2.87	2.3	2.08	1.54	2.37	2.3	1.06	1.77	0.9	1.02	2.73	1.42	2.12	2.76	1.6	2.62	4.24	3.12	2.06	3.12	3.37	1.48	1.48	1.83	33	23	21	18	27	27	11	18	11	12	31	19	25	37	18	34	51	36	29	41	42	18	16	21	--
MSTRG.11273	7.67	4.33	3.44	8.56	10.54	9.01	9.35	14.66	11.51	13.14	7.19	17.39	4.99	5.55	9.68	6.68	12.58	8.64	8.26	6.99	6.12	10.92	13.68	14.71	545	261	209	603	723	640	584	930	875	970	493	1442	367	473	659	544	946	630	699	559	463	806	891	1046	--
MSTRG.11289	12.24	13.33	10.13	2.05	1.81	5.69	0.36	0.18	0.26	0.02	0.02	0.07	20.68	15.62	12.37	2.4	5.12	4.63	0	0.34	0.22	0.14	0.09	0	639.17	605.27	463.96	108.85	93.36	302.79	17.02	8.16	14.26	1	1	4	1106.4	949.75	631.22	140.98	279.42	242.29	0	20.2	12.56	8	4.27	0	--
MSTRG.11290	24.71	25.4	24.4	6.25	2.81	7.81	1.13	0.13	0.11	0	0	0	38.47	30.41	23.21	5.23	10.94	6.15	0.13	0.1	0.62	0	0.12	0.12	1704.83	1523.73	1477.04	438.15	191.64	549.21	69.98	7.84	7.74	0	0	0	2720.6	2444.25	1565.78	406.02	788.58	425.71	11	7.8	46.44	0	7.73	8	--
MSTRG.11307	5.01	6.76	6.67	2.84	3.1	3.14	2.44	2.28	2.86	1.51	1.16	2.72	7.49	4.91	5.21	2.15	3.48	1.78	2.23	1.84	2.22	1.7	1.85	1.45	219	257	256	126	134	140	96	88	133	68	50	138	336	250	223	106	159	78	119	92	105	79	76	63	--
MSTRG.11329	0	0	0	0	0.21	0.07	0	0.48	0.33	0.07	0.64	0.42	0	0	0.07	0.12	0.13	0.28	0.35	0.8	0.39	0.27	1.72	0.78	0	0	0	0	3	1	0	6	5	1	9	7	0	0	1	2	2	4	6	13	6	4	23	11	--
MSTRG.11397	3.1	2.7	8	3.47	4.71	4.47	2.68	2.35	3.42	0.97	2.16	1.34	3.04	4.32	3.01	1.64	1.49	1.97	1.86	2.32	1.32	2.63	1.32	0.88	138.16	104.83	319.63	156.44	212.67	207.3	107.95	93.82	167.74	47	97.31	68	141.8	222.88	133.04	84.85	73.17	92.44	102.87	118.22	65.73	125.24	58.42	38.64	--
MSTRG.11398	2.09	2.61	3.5	4.75	4.51	3.61	5.46	4.91	5.83	5.71	6.26	6.5	3.14	2.39	2.27	5.29	5.8	4.92	6.92	7.21	5.28	5.23	11.15	7.86	52.84	57.17	77.37	121.56	112.33	92.7	124.05	109.18	156.26	148	155.69	190	81.2	70.12	55.96	150.15	152.83	124.56	213.13	207.78	144.27	139.76	263.58	197.36	--
MSTRG.1141	0	0	0	0	0	0	0	0	0	0	0	0	1.61	0	0	0	0	0	0	0	0	0	0	0	0	0	0	0	0	0	0	0	0	0	0	0	6	0	0	0	0	0	0	0	0	0	0	0	--
MSTRG.11411	0.48	0.64	0.97	0.89	0.49	2	0.81	2.81	0.73	1.72	0.9	1.21	0.54	1.16	0.76	0.72	0.73	0.88	2.32	3.32	1.31	0.88	1.02	1.65	28	32	49	52	28	118	42	143	45	102	51	81	32	78	43	47	44	51	164	219	82	54	55	95	--
MSTRG.1145	1.23	0.16	0.38	0.05	0	0.65	0	0	0	0	0	0	0.23	0.41	0.97	0	2.36	0	0.19	0	0	0	0	0	26	3	7	1	0	14	0	0	0	0	0	0	5	10	20	0	52	0	5	0	0	0	0	0	--
MSTRG.11453	506.01	179.76	345.15	191.76	187.89	263.52	288.82	452.49	208.05	170.92	205.19	112.62	242.73	341.15	316.62	253.23	207.23	382.65	549.75	446.02	234.35	339.15	69.62	206.76	5628.95	1738.99	3369.31	2166	2066.2	2986.33	2891.51	4438.93	2458.44	1952.84	2250.72	1452.99	2767.42	4420.77	3443.32	3172	2409.42	4269.04	7472.7	5669.57	2822.45	4000.74	726.13	2289.89	UBB
MSTRG.11454	73.79	138.9	104	195.19	180.9	116.58	95.83	85.5	75.81	40.05	75.68	61.97	79.98	114.96	113.44	199.97	150.81	114.42	84.51	101.77	124.31	46.48	56.98	58.8	1080.39	1766.23	1347.39	2897.81	2596.13	1742.82	1260.3	1072.86	1179.38	598.43	1097.4	1052.95	1206.15	1967.34	1624.8	3326.87	2327.4	1684.49	1515.35	1690.63	1970.73	723.29	780.77	852.52	UBB
MSTRG.11471	0.75	0	0.24	0.38	0.39	0.21	0.23	0.85	0.76	1.43	4.29	1.58	0.21	0.23	0.12	0.59	0.4	0.42	0.64	1.42	0.14	2.32	7.69	1.33	25	0	7	13	13	7	7	25	27	49	141	61	7	9	4	22	14	14	26	54	5	82	240	44	--
MSTRG.11497	0.31	1.23	1.4	0.9	0.77	0.23	1.36	0.69	5.33	1.56	0.62	10.69	0.22	0.99	0.78	0.34	0.44	0.92	1.13	1.14	0.78	2.38	2.94	2.69	4	14	16	12	10	3	16	8	74	21	8	162	3	15	10	5	6	12	18	17	11	33	36	35	--
MSTRG.11499	2.32	1.93	0.55	1.65	0.16	0	0.53	0	0	0.31	0.08	0.07	0.39	0.07	0.24	1.28	1.22	1.91	0.33	0.14	0.37	0	0	0	29	21	6	21	2	0	6	0	0	4	1	1	5	1	3	18	16	24	5	2	5	0	0	0	--
MSTRG.1152	7.92	18.47	20.25	14.83	20.2	22.02	15.78	18.01	16.41	24.66	29.93	31.07	15.88	16.74	15.77	18.86	19.23	17.05	11.24	18.63	20.07	34.03	29.3	38.58	306	621	687	582	772	867	549	614	674	979	1141	1393	629	754	596	821	777	661	531	823	840	1395	1062	1485	TMEM14C
MSTRG.11531	2.83	2.43	1.93	2.28	1.81	1.34	3.19	5.52	2.85	2.03	2.52	2.89	1.73	2.01	1.6	4.05	1.36	2.22	3.66	1.97	1.18	2.09	0.92	3.31	38	30	23	33	26	20	39	69	42	28	33	47	25	32	22	62	21	30	60	30	20	31	13	46	vstm2b
MSTRG.11532	0.72	0	0	0	0	0.23	1.06	0.27	0.22	0.46	0	0.62	0	0	0	0	0	0	0	0	0	0	0.25	0	3	0	0	0	0	1	4	1	1	2	0	3	0	0	0	0	0	0	0	0	0	0	1	0	--
MSTRG.11559	0	0.61	0	0.13	0.13	0.39	1.33	0.76	0	0.13	0	0	0	0.23	0	0	0.13	0.27	0	0	0	0	0.14	0	0	4	0	1	1	3	9	5	0	1	0	0	0	2	0	0	1	2	0	0	0	0	1	0	--
MSTRG.11582	0.19	0.67	0	0.35	0.7	0.85	0.32	1.76	0.7	0.71	1.34	2.41	0.26	0.41	0.03	1.07	1.23	0.02	1.7	0.34	0.64	1.97	0.44	0.81	6.65	20.71	0	12.77	24.59	30.71	10.17	55.23	26.58	25.98	46.96	99.4	9.32	16.9	1.18	42.82	45.67	0.81	73.77	13.74	24.79	74.47	14.51	28.73	--
MSTRG.11583	0.78	1.09	1.05	0.42	0.79	0.76	0.52	0.89	0.62	0.93	0.39	0.6	0.8	0.29	0.72	1.11	0.63	1.01	0.8	0.58	0.72	0.72	0.71	0.39	46.35	56.29	55	25.23	46.41	46.29	27.83	46.77	39.42	57.02	23.04	41.6	48.68	20.1	41.82	74.18	39.33	60.19	58.23	39.26	46.21	45.53	39.49	23.27	--
MSTRG.11585	28.14	30.81	34.27	24.92	29.22	22.42	20.29	19.14	20.31	16.4	23.28	23.01	29.56	28.89	27.22	36.01	32.48	29.88	28.52	25.21	28.74	21.23	26.12	27.44	755	719	807	679	775	613	490	453	579	452	616	716	813	903	714	1088	911	804	935	773	835	604	657	733	SS18L2
MSTRG.11625	4.42	3.83	5.66	3.76	4.03	3.64	2.91	3.03	1.7	1.86	1.27	1.32	4.26	7.12	4.86	3.69	3.5	3.76	2.32	2.48	3.18	1.85	1.46	2.25	81	61	91	70	73	68	48	49	33	35	23	28	80	152	87	76	67	69	52	52	63	36	25	41	maf
MSTRG.11627	1.84	6.58	4.8	9.36	10.43	13.06	11.4	14.38	21.73	20.49	13.75	34.73	4.28	4.96	4.31	10.27	8.74	7.02	17.52	20.59	9.37	24.1	12.97	14.61	34.15	104.25	77.1	174.77	186.19	243.07	190.73	231.28	415.46	373.33	241.8	713.65	79.41	107.95	77.79	206.2	165.65	126.53	388.58	418.88	185.08	452.96	218.57	263.32	V-MAF
MSTRG.11628	0.28	1.58	0.33	2.68	0.8	2.29	1.32	2.38	1.76	0.62	0.39	1.22	0.18	1.01	0.99	1.03	1.21	0.91	1.4	1.22	1.41	0.62	1.28	0.86	3.85	18.75	3.9	37.23	10.81	31.93	16.27	28.72	25.54	8.67	5.2	19.35	2.59	16.05	13.21	15.8	17.35	12.47	23.42	19.12	20.92	9.04	16.43	11.68	--
MSTRG.11629	1.01	2.1	1.53	1	0.92	1	0.65	1.38	2.09	1.27	0.96	1.85	1.76	1.51	1.18	1.33	0.82	0.62	1.25	1.7	1.25	0.84	1.1	1.21	59	106	78	59	53	59	34	71	129	76	55	125	105	102	67	87	50	36	89	113	79	52	60	70	--
MSTRG.11630	0.21	0.25	0.98	0	0	0	0	0	0.61	0	0	0	0	0	0	0.19	0.21	0	0	0.19	0	0.2	0	0.65	1	1	4	0	0	0	0	0	3	0	0	0	0	0	0	1	1	0	0	1	0	1	0	3	--
MSTRG.11632	0	0	0	1.02	0.66	2.1	1.53	0.31	0.67	0.06	1.28	0.16	0	0.07	0.02	0.5	0.32	0.72	2.05	0.33	0.96	0.67	0.64	0.31	0	0	0	53.11	33.66	109.91	70.59	14	36.77	3	64.87	9.48	0	4.38	1	29.02	17.26	37	128.68	19.56	53.18	36.62	30.55	15.85	--
MSTRG.11633	0	0.31	0	1.05	0.56	1.26	1.63	0	0.62	0	0.71	0.3	0	0.07	0	0.43	0.09	0	1.33	0.77	1.97	0.07	0.31	0.01	0	5	0	19.89	10.34	24.09	27.41	0	12.23	0	13.13	6.52	0	1.62	0	8.98	1.74	0	30.32	16.44	39.82	1.38	5.45	0.15	--
MSTRG.11649	0.84	0.54	1	0.69	1.02	1.02	1.16	2.02	0.82	0.62	1.91	1.74	1.28	0.92	0.89	0.54	1.35	1.27	0.88	2.23	1.09	0.95	1.15	1.22	25	14	26	21	30	31	31	53	26	19	56	60	39	32	26	18	42	38	32	76	35	30	32	36	--
MSTRG.11658	0.35	0.51	1.16	0.66	0.97	2.01	1.21	1.38	1.05	0.99	0.74	0.61	1.34	0.44	0.82	1.22	1.4	0.64	0.99	1.15	0.38	0.15	0.2	0.38	11	14	32	21	30	64	34	38	35	32	23	22	43	16	25	43	46	20	38	41	13	5	6	12	--
MSTRG.11660	7.6	7.73	9.13	11.8	14.15	5.94	15.26	17.56	14.89	6.87	8.64	5.47	11.97	8.71	9.86	13.64	13.18	12.4	17.22	20.16	12.92	4.33	3.43	7.34	182	161	192	287	335	145	329	371	379	169	204	152	294	243	231	368	330	298	504	552	335	110	77	175	SDK2
MSTRG.11668	3.99	3.51	3.03	4.7	5.89	3.21	2.43	2.44	2.57	2.1	4.52	0.74	4.24	5.61	5.33	7.21	5.91	10.35	5.56	6.13	2.79	0.64	0.73	2.6	111	85	74	133	162	91	61	60	76	60	124	24	121	182	145	226	172	289	189	195	84	19	19	72	--
MSTRG.11670	2.01	1.47	1.42	0.91	0.93	0.66	0.57	1.77	0.42	2.11	1.96	0.15	1.58	1.25	1.22	0.82	1.05	1.61	0.83	1.82	1.02	0.18	0.09	1.46	113	72	70	52	52	38	29	88	25	122	109	10	91	82	67	52	62	91	57	117	62	11	5	82	--
MSTRG.11672	0.04	0.02	0	0.02	0	0	0.02	0.84	0	0.55	1.72	0	0.08	0	0.02	0.07	0.02	0.16	0.02	0.12	0.05	0	0	0.16	2	1	0	1	0	0	1	38	0	29	87	0	4	0	1	4	1	8	1	7	3	0	0	8	--
MSTRG.11680	0.52	0.14	0.63	1.16	1.71	2.03	1.86	5.39	1.38	16.42	11.12	11.4	0.17	0.32	0.23	1.17	0.45	0.65	1.9	1.72	1.51	6.74	7.35	6	28.02	7.32	27.36	58.99	90.14	114.51	91.36	211.37	70.39	720.34	498.12	538.2	8.63	19.89	13.21	66.55	26.24	34.49	121.44	105.09	83.85	333.93	302.41	276.82	--
MSTRG.11681	1.37	0.3	0.37	2.64	5.44	4.17	5.05	2.4	2.66	2.47	3.14	1.54	0.51	2.29	1.63	4.18	3.51	2.21	7.3	5.14	3.16	1.96	4.43	1.07	35.98	12.68	7.64	75.01	161.86	128.49	147.64	74.63	94.61	91.66	128.88	64.8	17.37	66.11	54.79	139.45	118.76	71.51	284.56	174.91	131.15	79.07	165.59	30.18	--
MSTRG.11689	3.79	1.79	2.8	3.34	4.24	4.75	3.09	3.07	3.77	3.1	1.8	2.43	2.01	2.51	2.81	3.59	3.8	3.46	3.4	4.68	5.94	1.74	2.16	1.92	105	43	68	94	116	134	77	75	111	88	49	78	57	81	76	112	110	96	115	148	178	51	56	53	Rgs9
MSTRG.11721	0	0	0	0	0	0	0	0	0	0.52	0.47	0.35	0	0	0	0	0	0	0	0	0	1.07	1.71	0.54	0	0	0	0	0	0	0	0	0	8	7	6	0	0	0	0	0	0	0	0	0	17	24	8	--
MSTRG.11722	0	0.36	0	0	0	0	0	0	0.3	0	0.64	0.14	0	0	0	0.14	0	0	0	0	0	0	0	0.16	0	2	0	0	0	0	0	0	2	0	4	1	0	0	0	1	0	0	0	0	0	0	0	1	--
MSTRG.11743	1.37	1.05	1.2	3.08	2.64	3.38	1.97	3.54	2.23	1.29	2.9	2.08	0.92	0.99	1.37	2.51	2.36	2.48	1.7	3.36	3.65	2.03	2.41	1.62	84.33	53.83	62.61	223.38	209.22	211.32	116.85	193.96	138.09	80.87	185.54	155.68	61.95	78.99	83.01	237.73	218.78	196.08	146.31	270.61	266.94	119.73	150.71	96.7	--
MSTRG.11744	1.23	0.76	0.95	2.49	2.86	3.47	2.12	4.58	2.19	1.76	2.54	2.86	1.34	0.88	2.16	3.75	5.15	4.11	4.08	4.53	4.72	2.27	3.14	1.72	157.67	85.17	107.39	324.62	362.78	453.68	245.15	518.04	298.91	232.13	321.46	426.32	176.05	132.01	270.99	541.27	690.22	528.92	639.69	664.39	656.06	309.27	377.29	219.3	--
MSTRG.11752	1.31	1.76	1.05	1.62	0.99	2.6	0.62	1.01	1.1	3.5	2.04	1.11	1.31	1.01	1.83	1.73	1.81	1.28	0.94	1.27	2.7	1.92	1.28	1.6	47	55	33	59	35	95	20	32	42	129	72	46	48	42	64	70	68	46	41	52	105	73	43	57	--
MSTRG.11760	11.76	19.85	15.87	15.52	11.26	11.34	7.44	13.65	6.98	10.04	12.69	8.27	18.3	21.9	13.41	13.18	18.3	19.55	14.4	12.4	21.48	13.97	12.13	11.75	54.95	80.64	65.03	73.63	51.99	53.96	31.29	56.24	34.65	48.19	58.43	44.82	87.59	119.15	61.25	69.34	89.34	91.57	82.17	66.2	108.64	69.2	53.11	54.62	--
MSTRG.11781	0	0	0	0	0.22	0	0.95	0.97	0	0	0	0.18	0.42	0	0.22	0	0.61	0	0.17	0	0.39	0	0	0.21	0	0	0	0	1	0	4	4	0	0	0	1	2	0	1	0	3	0	1	0	2	0	0	1	--
MSTRG.11790	1.14	2.43	1.92	1.62	1.71	2.11	1.54	1.38	1.39	1.37	1.12	1.76	2.12	1.51	1.71	1.38	1.81	2.11	2.13	2.98	1.33	1.43	1.54	1.54	61	113	90	88	90	115	74	65	79	75	59	109	116	94	89	83	101	113	139	182	77	81	77	82	--
MSTRG.11793	0.25	0.58	0.47	0.47	0.58	1.09	0.32	0.29	0.33	0.68	0.61	0.35	0.86	0.49	0.29	1.21	2.36	1.61	1.42	1.85	2.34	1.79	1.35	1.49	8	16	13	15	18	35	9	8	11	22	19	13	28	18	9	43	78	51	55	67	80	60	40	47	--
MSTRG.11798	0.66	3.14	2.74	2.2	0.75	1.06	0.74	0.38	0.31	0.64	0.34	0.07	1.94	2.56	2.71	1.62	1.19	2.39	0.34	1.01	1.61	1.25	0.26	0.91	8	33	29	27	9	13	8	4	4	8	4	1	24	36	32	22	15	29	5	14	21	16	3	11	--
MSTRG.11806	0	0	0	0	0	0	1.26	0	0	0	0	0	0	0	0	0	0	0	0	0	0	0	0	0	0	0	0	0	0	0	17	0	0	0	0	0	0	0	0	0	0	0	0	0	0	0	0	0	--
MSTRG.11825	0.42	0.28	0.21	0.41	0.36	0.29	0.47	0.41	0.34	0.12	0.3	0.57	0.18	0.15	0.31	0.69	0.52	0.36	0.34	0.95	0.17	0.57	1.79	1.03	7	4	3	7	6	5	7	6	6	2	5	11	3	3	5	13	9	6	7	18	3	10	28	17	--
MSTRG.11847	19.78	24.62	25.84	16.16	17.39	18.88	17.14	18.79	16.92	13.05	9.4	10.67	30.05	21.79	17.11	13.53	17.32	16.13	13.63	13.15	13.8	8.09	9.94	7.24	862	933	988	715	749	838	672	722	783	584	404	539	1342	1106	729	664	789	705	726	655	651	374	406	314	--
MSTRG.1186	2.63	2.39	3.05	3.58	3.13	4.14	3.62	3.52	3.26	4.43	4.35	3.29	3.41	3.12	3.23	2.67	3.8	3.58	3.17	4.45	6.08	4.08	3.67	3.36	189	149	192	261	222	303	234	223	249	327	308	274	251	261	227	216	285	258	278	365	473	311	247	240	--
MSTRG.11868	0.26	0.7	0.36	0.3	0.13	0	0	0.19	0.64	4.04	0	0.34	0.89	0.67	0.27	0.81	0.49	0.16	0.22	0.52	0.13	0.3	0.15	0.69	2.06	4.86	2.56	2.47	1	0	0	1.32	5.4	33.17	0	3.12	7.33	6.27	2.11	7.33	4.11	1.25	2.17	4.76	1.11	2.58	1.13	5.49	PRPSAP1
MSTRG.11869	6.3	7.66	5.25	4.22	3.98	5.05	3.55	7.09	6.82	51.28	3.59	4.14	5.65	5.12	7.06	5.48	7.43	4.84	3.57	3.62	3.37	3.07	3.33	2.59	443.94	469.14	324.44	301.53	277	362	225	440.68	510.6	3709.83	249	337.88	407.67	419.73	485.89	434.67	546.89	341.75	306.83	291.24	256.89	229.42	219.87	181.51	--
MSTRG.11870	2.49	1.43	1	5.2	17.76	6.97	36.66	75.11	86.24	142.7	75.52	125.58	1.29	1.45	2.04	17.57	9.28	4.28	91.39	49.58	28.96	144.85	126.81	84.95	156	78	55	331	1101	445	2069	4154	5745	9192	4670	9134	83	106	125	1241	608	269	7003	3553	1966	9633	7456	5304	--
MSTRG.11876	6.67	8.25	7.5	6.25	5.49	6.19	5.98	7.62	6.8	10.66	6.02	5.99	8.71	6.99	7.58	4.78	7.66	6.7	4.78	5.52	5.65	5.38	6.67	5.13	145	156	143	138	118	137	117	146	157	238	129	151	194	177	161	117	174	146	127	137	133	124	136	111	--
MSTRG.11890	0	0.62	0.2	0.18	0.18	0	0.4	0.41	1.35	0	0.36	0.62	0.7	0.77	0.37	0.16	0.17	0.18	0.15	0.16	0.17	0.17	0.19	0	0	3	1	1	1	0	2	2	8	0	2	4	4	5	2	1	1	1	1	1	1	1	1	0	--
MSTRG.11918	2.63	1.59	4.52	2.25	1.9	5.44	2.43	6.81	2.09	12.94	4.75	7.1	4.24	3.91	1.9	7.94	4.74	3.6	4.01	4.46	3.83	2.13	1.6	6.33	101	42.32	152	79.38	63.16	176.79	72.8	190	87	413.14	144.31	236.36	149.64	143.16	67.31	226	159.27	123	179	148	126.83	79	58	166.36	--
MSTRG.11927	0.15	0	0.52	0	0.61	0.1	0.56	2	1.14	2.35	1.94	4.34	0.1	0.09	0	0.63	0.24	0.55	0.78	0.35	0.6	5.55	3.92	2.38	3	0	9	0	12	2	10	35	24	48	38	100	2	2	0	14	5	11	19	8	13	117	73	47	--
MSTRG.11930	0	0	0	0	0	0	0	0.22	0	0	0	0.17	0	1.68	0	0	0	0	0	0	0	0	0	0	0	0	0	0	0	0	0	1	0	0	0	1	0	10	0	0	0	0	0	0	0	0	0	0	--
MSTRG.11942	0.07	0	0.49	0.43	0.58	0.28	1.36	1.46	0.75	0.28	0.22	0.19	0.49	0.25	0.07	0.13	0.21	0.43	1.12	1.45	0.4	0.2	0.23	0.22	1	0	6	6	8	4	17	17.93	11.02	4	3	3	7	4	1	2	3	6	19	23	6	3	3	3	--
MSTRG.11946	45.27	39.98	35.36	76.34	77.56	78.97	102.3	122.59	127.54	82.21	106.56	125.97	33.18	51.01	65.57	68.06	70.79	75.89	92.39	120.52	96.38	116.66	97.37	95.87	582	446	392	973	957	1003	1111	1276	1665	1048	1275	1825	436	753	819	959	922	965	1378	1688	1328	1511	1126	1187	--
MSTRG.11949	4.22	2.7	2.43	9.58	9.73	7.46	14.51	19.25	17.15	14.58	14.17	14.8	2.77	4.87	7.22	7.39	7.5	8.52	15.37	16.13	8.64	12.59	14.15	10.18	156	87	79	360	356	281	483	628	673.85	554	516.91	635	105	210	261	307.97	289.97	316	694.94	681.96	345.94	493.9	491	375	AP3B2
MSTRG.11952	4.7	2.92	3.98	9	8.67	4.95	8.52	14.37	10.26	7.01	6.07	9.63	3.24	4.73	4.32	6.54	5.32	5.76	12.91	11.39	7.64	7.8	10.43	7.49	109	59	81	212	199	117	178	294	253	167	139	259.09	77	128	98	171	129	134	366	302	192	192	227	173	--
MSTRG.11987	0.72	1.44	0	0	0	0.18	0	0	0	0	0.36	0	0.52	0.15	0	0	0.51	0.18	0.15	0	0	0	0	0	4	7	0	0	0	1	0	0	0	0	2	0	3	1	0	0	3	1	1	0	0	0	0	0	--
MSTRG.11993	3.14	3.32	4.34	2.62	2.21	2.47	3.91	4.47	3.94	1.42	1.82	1.7	3.9	4.45	3.44	1.16	1.6	1.72	1.46	2.25	1.31	2.3	1.78	1.06	129	120	158	110	89	105	144	163	173	61	75	81	166	213	141	54	70	71	73	105	58	102	69	43	--
MSTRG.12006	2.26	3.06	2.99	2.55	2.02	2.8	1.27	1.22	1.18	0.76	0.68	0.67	3.1	1.97	2.8	1.87	2.3	3.95	0.97	0.45	2.8	0.24	0.16	0.89	61	72	71	70	54	77	31	29	34	21	18	21	86	62	74	57	65	107	32	14	82	7	4	24	C15orf39
MSTRG.12036	4.42	4.9	25.4	5.98	0.73	9.2	0	0	0	1.1	1.98	0	4.15	7.75	17.47	0	3.93	4.71	7.66	1.2	4.21	0.55	1.29	3.74	21.85	21.04	110.12	30.01	3.57	46.29	0	0	0	5.59	9.64	0	21.04	44.59	84.39	0	20.3	23.35	46.24	6.78	22.5	2.86	5.98	18.4	--
MSTRG.12049	1.17	0.97	0.82	0.71	0.46	0.45	1.74	1.92	0.49	0.7	0.53	1.01	0.89	1.51	1.53	0.93	0.81	1.23	1.17	0.8	0.66	0.49	0.14	1.05	18	13	11	11	7	7	24	26	8	11	8	18	14	27	23	16	13	19	22	14	11	8	2	16	--
MSTRG.12065	0	0	0.33	0.43	0.29	1.13	0.64	0.16	0.14	0.14	0.59	0.5	0.28	0.37	0	0.64	0.14	0.29	0.94	0.38	0	0.14	0	0.14	0	0	2	3	2	8	4	1	1	1	4	4	2	3	0	5	1	2	8	3	0	1	0	1	--
MSTRG.12077	1.46	2.5	3.89	0.43	2.29	2.51	1.55	4.5	1.42	3.36	1.2	3.07	2.51	2.02	1.74	2.99	1.29	1.91	1.98	2.11	1.99	1.63	2.54	0.31	56	82	131	17	84	96	52	148	56	129	43	132	97	85	60	118	49	68	92	90	81	63	88	12	--
MSTRG.12080	0.91	0.17	0.69	1.65	0.31	0.15	0.51	0	0.72	0.59	0	0.79	0.3	0.26	0.93	0	0.15	0	0.37	0.4	0	0.57	0.32	0	6	1	4	11	2	1	3	0	5	4	0	6	2	2	6	0	1	0	3	3	0	4	2	0	--
MSTRG.12090	2.23	1.38	1.53	0.28	1.61	1.08	0.79	0.72	1.37	0.72	0.72	0.24	1.69	1.7	2.39	1.51	1.63	2.47	0.61	0.77	0.82	1	0.23	0.82	63	34	38	8	45	31	20	18	41	21	20	8	49	56	66	48	48	70	21	25	25	30	6	23	--
MSTRG.1213	0.99	0.68	1.13	0.39	0.2	0.1	0	0	0	0	0	0	0.58	0.34	0.81	0.44	0.09	0.3	0.16	0.09	0	0	0	0	10	6	10	4	2	1	0	0	0	0	0	0	6	4	8	5	1	3	2	1	0	0	0	0	--
MSTRG.12170	8.35	14.52	16.86	21.25	8.66	24.66	6.35	14.07	7.07	29.88	28.88	9.46	5.32	16.68	7.59	5.52	10.61	7.88	4.76	10.45	1.44	6.06	4.6	12.39	187.11	283.13	331.76	483.85	191.96	563.15	128.18	278.15	168.39	688.18	638.5	246.09	122.25	435.65	166.35	139.4	248.72	177.12	130.29	267.61	34.96	144	96.63	276.66	--
MSTRG.12174	0.28	1.51	0.11	0.19	0.48	0.09	0.31	0.32	0.71	0	0.38	0.16	1.38	0.81	0.77	0.42	0.72	0.66	0.38	0.41	0.61	0	0.1	0.28	3	14	1	2	5	1	3	3	8	0	4	2	15	10	8	5	8	7	5	5	7	0	1	3	pol
MSTRG.12204	0	0	0	0	0	0	0.18	0	0.31	0.16	0	0.28	0	1.55	0	0	0	0	0	0	0	0	0	0	0	0	0	0	0	0	1	0	2	1	0	2	0	11	0	0	0	0	0	0	0	0	0	0	--
MSTRG.12213	1.67	0.41	2.58	1.06	1.09	1.87	0.13	0.81	0.79	0.46	0.73	1.03	3.03	1.54	0.49	1.06	1.48	2.14	1.07	1.77	0.99	2.25	2.16	0.36	14	3	19	9	9	16	1	6	7	4	6	10	26	15	4	10	13	18	11	17	9	20	17	3	SETMAR
MSTRG.12258	3.82	0.53	1.04	1.8	1.7	3.15	2.37	1.9	3.88	4.01	1.24	4.61	1.64	1.7	1.87	0.54	0.58	1.22	4.75	4.27	2.54	6.48	2.44	5.21	25	3	6	12	11	21	14	11	27	27	8	35	11	13	12	4	4	8	38	32	18	45	15	34	--
MSTRG.12272	7.73	3.1	5.8	4.15	3.52	5.48	2.67	1.44	3.36	2.14	0.55	3.04	8.26	8.28	4.61	2.26	2.44	6.2	1.32	3.86	2.12	3.51	1.2	2.21	158	55	104	86	71	114	49	26	73	45	11	72	173	197	92	52	52	127	33	90	47	76	23	45	--
MSTRG.12286	0	0.04	0	0.35	0	0.24	0.71	0.2	1.56	1	0.18	1.19	0.07	0	0	0.25	0	0.04	1.07	1.02	0.62	3.47	0.98	1.07	0	1	0	10	0	7	18	5	47	29	5	39	2	0	0	8	0	1	37	33	19	104	26	30	--
MSTRG.12293	1.5	0.41	1.83	1.16	0.72	1.05	1.35	0.45	1.58	0.38	0.4	1.23	2.85	2.73	2.37	0.89	0.99	1.17	0.7	1.41	0.59	0.67	0.53	0.25	42	10	45	33	20	30	34	11	47	11	11	40	82	89	65	28	29	33	24	45	18	20	14	7	--
MSTRG.12305	0.04	0	0.15	0.4	0.72	0	0	0.15	0.04	0.09	0.14	1	0.09	0.04	0	0.2	0.17	0.62	2.08	1.02	0.45	1.3	0.05	0.85	1	0	3	9	16	0	0	3	1	2	3	26	2	1	0	5	4	14	57	26	11	31	1	19	--
MSTRG.12341	1.21	2.54	0.69	1.78	2.24	0.59	1.56	1.82	0.19	0.2	0.61	1.56	0.59	1.03	1.23	1.43	4.04	2.4	3.12	1.41	2.04	0.38	1.5	1.82	6	11	3	9	11	3	7	8	1	1	3	9	3	6	6	8	21	12	19	8	11	2	7	9	ZNF704
MSTRG.12345	1.07	1.4	1.17	1.29	1.43	1.05	0.92	1.49	2.29	0.57	1.38	1.51	2.14	0.59	0.65	2.25	2.1	1.65	2.39	2.09	1.57	0.87	1.04	0.68	22	25	21	27	29	22	17	27	50	12	28	36	45	14	13	52	45	34	60	49	35	19	20	14	--
MSTRG.12353	0	0.42	0	0.12	0	1.78	0	0	0	0	0	0.31	0	0	0.12	0.32	0.12	0.84	0.1	0.11	0.11	0.11	0.13	0.12	0	3	0	1	0	15	0	0	0	0	0	3	0	0	1	3	1	7	1	1	1	1	1	1	--
MSTRG.12358	0	0	0	0	0.18	0	1.82	0	0	0	0	0.16	0	0	0	0.16	0	0.18	0.3	0	0	0.17	0	0	0	0	0	0	1	0	9	0	0	0	0	1	0	0	0	1	0	1	2	0	0	1	0	0	--
MSTRG.12377	1.17	1.19	1.65	0	0	0	0	0	0	0	0	0	3.83	1.42	1.06	0	0	0	0	0.06	0	0	0	0	17	15	21	0	0	0	0	0	0	0	0	0	57	24	15	0	0	0	0	1	0	0	0	0	--
MSTRG.12382	1.59	1.1	1.7	0.81	1.06	0.62	0.92	1.22	0.66	0.84	0.64	0.38	1.52	0.82	0.49	0.65	1.12	1.11	0.44	0.56	0.73	0.66	0.41	0.57	50	30	47	26	33	20	26	34	22	27	20	14	49	30	15	23	37	35	17	20	25	22	12	18	--
MSTRG.12390	2.37	1.53	2.79	6.51	14.03	6.84	29.29	93.12	54.52	41	41.8	101.94	1.32	1.48	3.3	10.8	9.19	7.49	42.82	58.75	19.33	101.93	101	91.84	42	25	55	130	253	141	492	1350	959	592	605	1753	29	41	73	263	185	119	926	1217	389	1512	1276	1333	--
MSTRG.12410	2.12	2.53	2.73	2.11	1.88	2.3	2.03	2.93	2.46	3.44	2.8	4.61	2.26	1.89	1.65	2.15	1.21	1.31	2.22	2.26	1.13	4.17	4.32	4.85	87	90	98	88	76	96	75	106	107	145	113	219	95	90	66	99	52	54	111	106	50	181	166	198	--
MSTRG.12414	8.99	4.07	6.57	5.27	4.28	3.83	2.74	3.08	4.29	4.27	2.36	2.03	5.59	5.8	5.09	5.98	4.67	6.44	0.56	1.61	2.8	1.88	1.54	1.84	232	108	131	128	98	119	62	49	42	66	71	72	175	188	152	97	113	122	21	56	81	61	44	56	EDN3
MSTRG.12416	1.55	1.8	1.78	2.28	2.76	1.97	1.5	0.87	2.03	1.05	1.09	1.23	1.83	0.98	2.15	1.86	1.87	2.29	1.1	2.13	1.83	0.98	1.35	0.47	96.08	96.73	96.74	143.39	168.74	123.83	83.5	47.42	133.23	66.84	66.47	88.52	116.09	70.57	130.21	129.81	120.64	142.02	83.2	150.75	122.56	64.54	78.16	28.94	--
MSTRG.12417	0.72	0.62	0.86	0.86	0.93	1.15	1.33	0.78	1.05	0.75	0.7	0.51	0.7	0.31	0.81	0.89	1.03	0.46	1.05	0.78	0.76	1	0.92	0.47	30.92	23.27	32.26	37.61	39.26	50.17	51.5	29.58	47.77	33.16	29.53	25.48	30.91	15.43	33.79	43.19	46.36	19.98	54.8	38.25	35.44	45.46	36.84	20.06	--
MSTRG.12473	0.35	0.4	0.3	0.77	4.29	1.02	0.87	0.29	2.93	0	0	0.37	0.08	0.52	0.8	1.08	1.9	0.09	8.07	3.94	2.08	0.49	0.37	0.26	4	4	3	9	49	12	9	3	36	0	0	5	1	7	9	14	23	1	114	52	26	6	4	3	--
MSTRG.12476	0.17	0.29	0	0.08	0.94	0.33	2.54	0.77	1.43	0.49	0.26	0.8	0.08	0.29	0.61	1.2	0.49	0.25	1.04	1.41	0.7	0.72	1.62	0.17	2	3	0	1	11	4	27	8	18	6	3	11	1	4	7	16	6	3	15	19	9	9	18	2	--
MSTRG.12481	3.71	2.62	3.06	2.2	1.37	2.74	1.8	1.7	1.18	1.12	1.41	0.62	2.92	3.32	3.6	0.96	1	2.41	0.56	1.01	0.64	0.43	0.59	0.68	213	131	154	128	78	160	93	86	72	66	80	41	172	222	202	62	60	139	39	66	40	26	32	39	--
MSTRG.12482	0.29	0.11	0.17	0.29	0.1	0.71	0.21	0.22	0.18	0.05	0.1	0	0.05	0.17	0.15	0.04	0.05	1.44	0.2	0.38	0.13	0.09	0.05	0	6	2	3	6	2	15	4	4	4	1	2	0	1	4	3	1	1	30	5	9	3	2	1	0	--
MSTRG.12483	0.78	0.16	0.39	0.5	0.55	0.63	0.6	0.31	0.19	0.49	0.34	0.09	0.96	0.64	0.52	0.57	1.58	1.08	0.19	0.33	0.37	0.25	0.04	0.1	23	4	10	15	16	19	16	8	6	15	10	3	29	22	15	19	49	32	7	11	12	8	1	3	--
MSTRG.12487	8.9	12.61	11.59	4.11	3.97	5.13	3.65	3.9	5.41	4.69	6.16	4.97	15.68	12.27	11.51	3.19	4.22	4.22	5.4	4.65	6.29	5.49	4.58	3.75	460	567	526	216	203	270	170	178	297	249	314	298	831	739	582	186	228	219	341	275	352	301	222	193	--
MSTRG.12489	1.94	1.8	2.21	4.4	3.37	5.21	4.6	3.21	3.53	7.66	9.35	6.34	0.67	1.94	3.24	3.97	6.6	3.7	3.59	4.48	9.49	4.51	3.02	5.35	133	107	133	306	228	364	284	194	257	539	632	504	47	155	217	306	473	254	301	351	704	328	194	365	--
MSTRG.12495	0.83	1.25	1.14	0.86	1.28	0.98	0.97	1.91	1.18	1.25	1.03	0.69	1.36	0.9	0.69	1.42	2.46	2.22	1.11	2.05	1.42	1.04	1.12	1.07	46	60	55	48	70	55	48	93	69	71	56	44	77	58	37	88	142	123	75	129	85	61	58	59	--
MSTRG.12499	57.41	55.12	42.99	38.84	32.42	18.77	9.22	30.16	36.02	33.42	8.63	51.31	50.1	61.11	27.55	28.31	25.17	24.67	25.68	14.11	17.37	62.53	5.04	4.55	822.88	686.96	540.65	565.31	459.27	274.05	118.95	381.2	548.35	491.95	122	852.79	735.91	1020.33	385.96	456.81	377.09	354.67	449.7	231.03	269.57	950.41	67.66	64.88	--
MSTRG.12502	14.22	13.24	16.7	10.44	9.87	12.92	11.29	7.46	7.16	7.08	6.71	6.96	14.66	15.03	10.99	10.52	10.21	9.29	6.49	6.78	7.7	6.1	4.99	4.99	389	315	401	290	267	360	278	180	208	199	181	221	411	479	294	324	292	255	217	212	228	177	128	136	--
MSTRG.12511	1.77	2.83	2.73	1.88	3.15	2.79	2.59	3.35	3.14	4.15	4.02	5.76	3.98	3.5	3.81	3.05	1.97	3.08	4.82	4.22	7.49	7.04	4.04	3.17	79	110	107	85	139	127	104	132	149	190	177	298	182	182	166	153	92	138	263	215	362	333	169	141	SLC37A1
MSTRG.12521	0.13	0.37	0	0	0.13	0.06	0	0	0	0	0.07	0.06	0	39.01	0.4	0	0	0	0	0	0.66	0.12	0	0	2	5	0	0	2	1	0	0	0	0	1	1	0	701	6	0	0	0	0	0	11	2	0	0	--
MSTRG.12526	0	0	0.25	0	0	0	0	0	0	0	0	0	0	0	0.23	2.38	0	0	0	0	0	0	0	0	0	0	1	0	0	0	0	0	0	0	0	0	0	0	1	12	0	0	0	0	0	0	0	0	--
MSTRG.12530	0.37	0.38	0.73	0.34	0.57	0.47	1.85	1.14	0.53	1.43	0.79	2.79	0.43	0.22	0.22	0.74	0.34	0.34	2.29	2.12	1.56	5.96	3.23	2.45	9	9	23	8	15	15	43	29	14	41	22	88	11	6	6	20	9	8	98	75	51	158	73	76	--
MSTRG.12532	0.09	0.06	0	0.16	0.14	0.03	0	0.02	0.08	0	0.07	8.99	0.16	0.02	0.04	0.08	0.02	0.07	1.54	0.31	0.11	11.44	0.09	0.04	5	3	0	9	8	2	0	1	5	0	4	588	9	1	2	5	1	4	106	20	7	684	5	2	--
MSTRG.12545	1.69	0.78	2.1	0.81	0.84	1.77	1.33	1.19	0.99	1.06	1.52	1.49	2.01	1.55	0.73	2.23	2.05	1.95	1.63	2	1.8	1.2	1.44	1.58	45	18	49	22	22	48	32	28	28	29	40	46	55	48	19	67	57	52	53	61	52	34	36	42	--
MSTRG.12548	1.65	6.96	1.32	6.67	8.98	1.97	2	2.89	3.58	2.54	1.65	2.02	1.1	1.31	6.55	1.09	1.31	1.52	1.62	2.53	1.15	1.74	1.78	6.85	58	241	46	277	368	77	70	98	147	92	60	93	48	60	257	49	54	58	77	103	53	70	68	279	--
MSTRG.12556	0.09	1.2	1.49	1.37	2.03	0.68	0	0	0.33	0.08	0.8	0	1.45	0.52	0.18	0.7	1.17	0.78	0.36	0.38	0.24	0	0	0	1	12	15	16	23	8	0	0	4	1	9	0	17	7	2	9	14	9	5	5	3	0	0	0	--
MSTRG.12567	0.88	0.39	0.54	1.4	1.5	0.13	0.45	0.31	0.76	0.13	0	0.76	0.53	0.58	0.48	0.54	0.71	0.81	0.28	0.35	0.19	0.32	0.36	0.07	13	5	7	21	22	2	6	4	12	2	0	13	8	10	7	9	11	12	5	6	3	5	5	1	--
MSTRG.12576	4.27	3.23	3.42	3.46	4.55	2.24	3.23	1.14	2.31	0.95	1.32	1.07	4.55	3.99	2.84	4.62	3.09	1.47	4.74	2.12	2.85	1.98	0.62	2.22	193	127	134	159	202	103	134	45	109	43	59	56	210	211	124	236	145	66	266	108	140	95	27	99	--
MSTRG.12577	0.07	0.08	0.36	0.27	0.48	0.32	0.48	1.08	1.46	2.03	1.9	1.94	0.21	0.06	0.09	0.49	0.14	0.11	0.53	0.55	1.01	1.15	2.74	2.96	4	4	10	9	17	13	24	53	68	105	90	125	12	4	5	22	8	6	36	35	40	51	138	154	--
MSTRG.12585	0.78	0.8	0.89	0.77	1.02	0.77	0.58	1.78	0.82	1.19	0.62	1.43	1.34	0.97	0.8	1.24	1.25	1.3	1.07	1.26	0.96	1.56	0.84	0.87	9	8	9	9	11.6	9	6	18	10	14	7	19	15.77	13	9	16	15	15	15	16.59	12	19	9	10	--
MSTRG.1259	1.35	1.66	0.44	1.43	1.17	0.85	1.61	0.98	2.36	1.03	1.66	2.66	1.41	0.99	1.88	3.34	1.75	1.54	0.87	1.69	1.87	4.28	1.54	2.33	14	15	4	15	12	9	15	9	26	11	17	32	15	12	19	39	19	16	11	20	21	47	15	24	--
MSTRG.12614	0	0	0	0.14	0.21	0.07	0.08	0.08	0.07	0.21	0.07	0.79	0.07	0	0	0.12	0.2	0.49	0.46	0.06	0.32	1.72	0.3	1.48	0	0	0	2	3	1	1	1	1	3	1	13	1	0	0	2	3	7	8	1	5	26	4	21	--
MSTRG.12633	3.56	0.88	4	4.01	3.34	4.69	4.66	1.99	1.72	0.57	0.44	3.27	4.47	3.32	4.06	3.52	4.09	3.63	1.35	3.47	1.13	2.88	1.44	1.3	140	30	138	160	130	188	165	69	72	23	17	149	180	152	156	156	168	143	65	156	48	120	53	51	--
MSTRG.12638	0	0	0	0	0	0	0	0	0	0	0	0.24	0	0	0	0	0	0	0	0	0	0	0	0	0	0	0	0	0	0	0	0	0	0	0	1	0	0	0	0	0	0	0	0	0	0	0	0	--
MSTRG.12655	0.33	0.15	0.7	0.75	1.37	0.66	1.91	0.2	0.39	0.32	0.15	0.38	0.55	0.26	0.09	0.97	0.5	0.93	1.87	1.75	1.39	0.68	0.37	0.35	15	6	28	35	62	31	79	8	19	15	7	20	26	14	4	50	24	43	105	92	69	33	16	16	LIN28A
MSTRG.12705	0.13	0.04	0.02	0.34	0.64	0.55	1.33	1.07	1.04	0.11	0.02	0.67	0.05	0.05	0.15	0.27	0	0.6	2.13	1.89	0.47	0.36	0.04	0.33	7	2	1	19	35	31	66	52	61	6	1	43	3	3	8	17	0	33	144	119	28	21	2	18	--
MSTRG.12713	0.25	0	1.01	1	1.54	0.37	0.14	0.72	0	0.62	0	0.11	0.5	0.22	0.78	0	0.12	0	0.62	1.11	0	0.6	0.27	0.13	2	0	7	8	12	3	1	5	0	5	0	1	4	2	6	0	1	0	6	10	0	5	2	1	--
MSTRG.12718	21.06	11.39	24.32	18.23	17.58	22.06	22.88	20.67	21.62	20.43	13.71	18.12	23.03	21.33	18.21	12.1	22.68	14.89	22.62	20.69	14.12	13.31	17.25	15.67	595	280	603	523	491	635	582	515	649	593	382	594	667	702	503	385	670	422	781	668	432	399	457	441	--
MSTRG.12743	4.78	3.72	4.67	2.91	0.4	3.39	3.17	1.86	2.08	1.41	0.25	1.06	5.68	6.68	6.43	1.9	2.46	5.89	2.15	3.2	0.9	3.41	1.43	0.17	349	236	299	216	29	252	208	120	161	106	18	90	425	568	459	156	188	431	192	267	71	264	98	12	--
MSTRG.12787	0	0	0	0	0	0	0	0	0	0.22	0	0.19	0	0	0	0	0	0	1.85	0.99	0	0	0	0	0	0	0	0	0	0	0	0	0	1	0	1	0	0	0	0	0	0	10	5	0	0	0	0	--
MSTRG.12797	0.84	0.5	0.93	0.34	0.37	0.66	0.57	0.5	1.01	0.51	0.44	0.71	1.42	1.1	1.01	0.11	0.4	0.71	0.37	0.73	0.15	0.98	0.31	0.53	46	24	45	19	20	37	28	24	59	29	24	45	80	70	54	7	23	39	25	46	9	57	16	29	--
MSTRG.12813	0	0	0.67	0	0	0	1.18	0	0.19	0	0	0	0.11	0	0	0	0	0.41	0	0.45	0.22	0	0	0	0	0	2.31	0	0	0	4.14	0	0.77	0	0	0	0.44	0	0	0	0	1.6	0	2	0.93	0	0	0	FGF10
MSTRG.12814	5.11	4.54	4.14	6.55	3.96	13.04	4.04	3.14	3.33	4.8	3.29	2.33	2.48	4.92	6.21	6.34	7	9.26	1.56	1.59	4.65	3.08	3.59	2.82	282	218	200.69	367	216	733	200.86	153	195.23	272	179	149	140.56	316	335	394	404	512.4	105	100	278.07	180	186	155	FGF10
MSTRG.12822	0	0	0.11	0	0.2	0	0	0	0.19	0.68	0.5	0.26	0	0	0	0	0	0.2	0.16	0.78	0	2.34	1.17	1.4	0	0	1	0	2	0	0	0	2	7	5	3	0	0	0	0	0	2	2	9	0	25	11	14	--
MSTRG.12823	0.7	1.1	0.74	0.09	0.75	0.44	1.34	0.5	0.78	2.02	1.25	2.65	1.51	0.2	0.37	0.81	0.56	0.68	1.82	1.68	0.88	3.49	3.55	2.77	38.65	51.73	36.07	4.82	41.35	26.65	65.09	26.57	45.53	112.36	66.5	165.8	83.61	12.76	19.76	49.13	31.47	37.09	120.04	105.59	52.24	200.76	183.62	148.85	--
MSTRG.12824	0.45	0.36	0.82	0.64	0.33	0.68	0.17	2.28	0.85	0.62	0.62	0.76	0.14	0.85	0.71	0.14	0.05	0.15	0.14	0.58	0.09	0.32	0.57	0.08	67.35	47.27	106.93	96.18	48.65	103.35	22.91	300.43	134.47	94.64	91.5	131.2	21.39	147.24	103.24	22.87	7.53	22.91	25.96	99.41	13.76	50.24	79.38	12.15	--
MSTRG.12839	1.85	2.45	0.78	2.64	2.92	2.37	4.15	3.56	4.25	7.55	7.24	3.9	1.17	3.21	2.31	2.47	2.16	1.55	3.36	4.12	5.02	5.04	5.33	6.79	145	167	54	210	226	189	293	246	354	608	560	355	94	293	177	218	177	122	322	369	426	419	392	530	C1orf115
MSTRG.1285	0	0	0	0	0	0	0	0	0	0	0	0.15	0	0.46	0.36	0	0	0.36	0	0.16	0	0	0	0	0	0	0	0	0	0	0	0	0	0	0	1	0	3	2	0	0	2	0	1	0	0	0	0	--
MSTRG.12856	12.35	11.48	19.73	10.22	10.69	9.38	9.43	12.77	7.06	11.74	7.69	9.69	16.43	14.27	13.4	10.9	9.88	5.61	7.21	7.8	11.31	8.63	6.55	6.43	463	374	649	389	396	358	318	422	281	452	284	421	631	623	491	460	387	211	330	334	459	343	230	240	--
MSTRG.1288	1.3	0.32	0.67	1	1.05	1.05	0.73	0.66	0.33	0.42	0.41	0.66	0.4	0.57	0.86	0.43	0.87	0.61	0.79	1	0.75	0.5	0.65	0.2	51	11	23	40	41	42	26	23	14	17	16	30	16	26	33	19	36	24	38	45	32	21	24	8	--
MSTRG.12881	0	0	0.19	0.66	0.34	0	0	0.94	0	0	0	0	0.49	0.14	0	0.3	0.64	0.17	1.91	0.29	1.08	0.47	1.06	1	0	0	1	4	2	0	0	5	0	0	0	0	3	1	0	2	4	1	14	2	7	3	6	6	--
MSTRG.1289	4.92	3.58	3.01	2.65	2.99	4.48	3.05	4.7	3.32	7.47	5.78	6.93	3.54	4.27	3.92	3.22	2.68	2.69	2.71	3.31	3.45	4.89	4.15	5.78	95	60	51	52	57	88	53	80	68	148	110	155	70	96	74	70	54	52	64	73	72	100	75	111	Irf2bp2
MSTRG.12895	0	0	0	0	0	0	0	0	0	0	0	0	0	0	0	0	0	0	0	0	0.94	0	0	0	0	0	0	0	0	0	0	0	0	0	0	0	0	0	0	0	0	0	0	0	5	0	0	0	--
MSTRG.12908	12.04	11.5	13.08	12.9	13.82	10.23	13.77	23.16	24.07	37.37	27.57	65.05	13.26	12.4	12.97	12.14	10.78	9.2	23.17	24.29	13.27	38.66	52.14	35.87	171	142	163	186	194	148	176	290	363	545	386	1071	193	205	180	194	160	131	402	394	204	582	694	507	--
MSTRG.12916	0.56	2.83	2.27	0.48	0.68	0.51	0.88	0.95	2.47	1.11	0.52	1.45	1.78	0.84	0.88	1.18	0.63	0.4	0.82	1.55	0.49	1.77	2.39	2.11	40	177	143	35	48	37	57	60	188	82	37	121	131	70	62	95	47	29	72	127	38	135	161	151	--
MSTRG.12926	0.15	0.18	0.1	0.11	0.11	0.27	1	11.14	1.13	6.12	17.69	6.69	0.05	0.12	0.18	0.23	0.15	0.2	1.33	1.3	0.66	0.82	6.76	1.83	9	9	5	6	6	15	55	574	68	361	1009	447	3	8	10	14	9	12	95.92	83	41	51	363	102	pol
MSTRG.12930	3.64	6.04	5.82	3.65	3.05	4.67	3.03	3.89	3.56	3.82	3.12	4.29	4.17	6.37	5.08	7.52	5.56	7.68	5.9	6.37	6.66	4.69	5.68	4.71	52	75	73	53	43	68	39	49	54	56	44	71	61	106	71	121	83	110	103	104	103	71	76	67	--
MSTRG.12932	22.26	20.39	36.12	21.93	24.19	18.02	13.13	14.54	23.09	10.92	16.57	12.23	25.47	22.71	25.9	66.47	48.88	28.71	28.39	22.34	22.12	18.43	15.84	17.3	517	422	745	557	557	431	304	310	563	264	366	332	657	718	566	1593.47	1207	663	748	574	534	402	356	403	--
MSTRG.12935	0.2	4.22	4.45	0.17	0.26	1.27	0.4	0.38	1.71	1.95	4.68	0.99	0	0.9	1.18	3.53	0.17	3.95	0.29	2.99	3.89	1.52	2.15	5.13	1.45	26.36	28.11	1.24	1.86	9.27	2.61	2.4	13.04	14.43	33.2	8.24	0	7.58	8.33	28.55	1.28	28.46	2.52	24.6	30.31	11.59	14.5	36.74	--
MSTRG.12936	21.95	18.89	24.41	20.25	8.74	19.41	17.14	11.83	14.66	24.88	19.14	15.35	24.57	15.82	29.43	19.88	17.8	23.27	20.52	14.43	20.62	21.71	16.4	15.37	900.79	674.05	879.22	843.79	354.73	811.52	633.16	428.04	639.08	1048.83	774.54	730.5	1033.38	756.34	1180.91	918.85	763.74	957.69	1028.98	676.86	916.19	944.87	631.19	628.13	--
MSTRG.12948	0	0.05	0	0.08	0.04	0.55	0.23	1.09	0.18	1.44	0.83	1.01	0.04	0.07	0	0.04	0.06	0.06	0.03	0.09	0.23	1.46	0.6	1.15	0	2	0	4	2	27	10	46	9	71	39	56	2	4	0	2	3	3	2	5	12	74	27	55	--
MSTRG.12960	0	0.15	0	0.13	0.27	0	0	0	0.13	0	0.14	0	0	0.35	0	0	0	0.13	0	0	0.12	0	0	0.27	0	1	0	1	2	0	0	0	1	0	1	0	0	3	0	0	0	1	0	0	1	0	0	2	--
MSTRG.12963	4.72	0.98	0.42	0.61	0.45	0.75	0.41	0.12	2.34	0.17	3.08	0.17	0.29	1.52	3.4	0.41	1.5	0.69	0.27	0.68	1.66	0.6	0.24	0.48	267	48	21	35	25	43	21	6	141	10	172	11	17	100	188	26	89	39	19	44	102	36	13	27	--
MSTRG.12979	0	0	0.36	0.28	0.87	1.12	3.18	1.79	2.29	0.7	1.31	3.21	0	0.25	0.73	0.64	0.96	0.29	2.11	3.76	1.06	0.68	3.06	1.73	0	0	2.18	2	6	8	20	11	17	5	9	26	0	2	5	5	7	2	18	30	8	5	20	12	--
MSTRG.13059	0.18	0.07	0.14	0	0	0.18	0.14	0.97	1.61	0.06	0.87	0.58	0.06	0.47	0.5	0.27	0.06	0.37	0.5	2.04	0.34	0.23	0.59	0.31	3	1	2	0	0	3	2	14	28	1	14	11	1	9	8	5	1	6	10	38	6	4	9	5	--
MSTRG.13062	0	0.08	0	0.07	0.42	0.07	0.77	2.59	2.48	0.81	0.84	0.84	0	0.06	0.21	0.37	0	0.14	1.42	0.97	0.19	3.66	1.92	1.11	0	1	0	1	6	1	10	33	38	12	12	14	0	1	3	6	0	2	25	16	3	56	26	16	--
MSTRG.13066	2.92	3.07	2.33	0	0	0.39	0.04	0.06	0	0	0	0	2.59	0.84	0.97	0	0	0	0	0.17	0.09	0	0.04	0	62	56	50	0	0	8	1	1	0	0	0	0	68	25	20	0	0	0	0	4	2	0	1	0	--
MSTRG.13068	1.73	0.88	0.71	0	0	0	0	0	0	0	0	0	1.59	0.08	0.1	0	0	0	0	0	0	0	0	0	36	16	13	0	0	0	0	0	0	0	0	0	34	2	2	0	0	0	0	0	0	0	0	0	--
MSTRG.13103	2.29	2.13	2.79	1.78	2.14	2.74	2.31	3.34	1.64	1.66	1.57	1.89	2.34	1.6	1.45	2.46	2.88	2.48	2.56	2.86	3.21	1.91	1.75	1.18	185	151	199	146	179	216	166	228	139	128	131	173	189	149	115	227	242	199	243	257	262	157	128	95	--
MSTRG.13112	3.08	1.72	3.12	0.88	0.96	1.47	0.61	0.91	0.98	0.39	0.18	0.57	2.75	2.84	0.97	0.72	1.21	1.12	1.11	0.4	0.32	0.22	0.34	0.2	107	52	95	31	33	52	19	28	36	14	6	23	98	115	33	28	44	39	47	16	12	8	11	7	--
MSTRG.13120	0.29	1.19	0.27	0.75	3.4	0.19	1.53	0.84	1.44	0.2	0.52	0.57	0.19	0.35	0.96	0.67	1.67	0.66	2.33	1.8	0.12	0.18	0.2	0.04	10	17	8	25	63	5	27	16	40	3	7	22	6	10	23	13	38	22	98	53	3	6	7	1	--
MSTRG.13156	12.89	11.99	10.79	15.53	12.01	13.68	14.08	16.39	14.49	11.89	12.18	11.74	11.45	13.87	15.09	12.1	15.18	14.98	10.52	12.65	13.29	9.6	14.19	15.41	569	460	418	696	524	615	559	638	679	539	530	601	518	713	651	601	700	663	567	638	635	449	587	677	--
MSTRG.1317	11.67	6.84	13.49	25.59	25.16	34.98	18.21	12.35	13.65	5.38	5.31	7.63	8.57	17.64	12.41	26.25	19.48	27.2	18.36	10.56	15.59	4.84	4.99	4.05	359	183	364	799	765	1096	504	335	446	170	161	272	270	632	373	909	626	839	690	371	519	158	144	124	--
MSTRG.13232	2.42	1.72	1.4	3.33	2.2	2.66	1.28	1.93	1.18	1.94	2.74	2.51	1.58	1.46	1.44	1.26	1.41	2.87	2.15	1.87	1.21	1.88	2.84	1.25	55	31	28	70	51	66	26	38	27	47	63	65	41	37	38	33	37	61	58	48	32	50	65	27	--
MSTRG.13239	1.08	2.79	2.54	2.39	3.31	0.56	1.83	3.12	2.27	2.09	2.19	0.98	2.91	2.71	3.1	2.75	4.76	1.63	3.98	1.22	2.69	0.88	0.84	1.95	4	9.02	8.28	9	12.15	2.11	6.12	10.2	8.94	7.98	8	4.21	11.06	11.73	11.24	11.5	18.46	6.08	18.06	5.17	10.8	3.48	2.91	7.2	--
MSTRG.13242	14.75	13.19	12.78	22.66	24.81	20.4	30.24	48.77	30.36	73.13	72.76	45.11	14.09	15.29	19.41	27.12	24.61	28.39	28.45	46.46	32.97	48.04	38.66	70.91	680	529	517	1061	1131	958	1255	1983	1487	3463	3308	2412	666	821	875	1408	1186	1313	1603	2448	1646	2349	1671	3255	--
MSTRG.13243	0.09	0	0	0.04	0.13	0.04	0.68	0.5	0.53	0.34	1.64	0.11	0	0	0.04	0.16	0.08	0.44	0.14	1.45	1.77	0.08	0.23	0.31	2	0	0	1	3	1	14	10	13	8	37	3	0	0	1	4	2	10	4	38	44	2	5	7	--
MSTRG.13244	0.23	0.04	0.04	0.07	0.15	0.07	0.38	0.47	0.14	0.85	0.35	2.32	0.04	0.03	0.12	0.3	0.04	0.49	0.4	0.5	0.49	2.18	1.13	2.21	6	1	1	2	4	2	9	11	4	23	9	71	1	1	3	9	1	13	13	15	14	61	28	58	--
MSTRG.13272	0.35	0.17	0.5	0.33	1.65	1.25	1.34	1.37	0.88	0.98	1.23	1.78	0.39	0.61	0.73	1.56	1.5	1.08	2.01	2.03	0.81	1.02	2.49	1.8	17	7	21	16	78	61	58	58	45	48	58	99	19	34	34	84	75	52	118	111	42	52	112	86	--
MSTRG.13281	0	0.17	0.35	0.15	0.77	1.04	1.18	0	1.29	0.74	0.92	1.44	0.74	0.78	0.47	0.13	0.44	0	1.24	0.8	0.84	0.43	1.62	2.44	0	1	2	1	5	7	7	0	9	5	6	11	5	6	3	1	3	0	10	6	6	3	10	16	--
MSTRG.13282	22.86	19.85	23.73	7.62	1.69	5.44	2.52	2.16	1.47	0.96	2.79	1.05	4.55	15.18	9.17	0.81	2.78	11.71	1.83	1.79	2.11	0.86	1.14	1.26	1199.3	942.66	1039.48	540.41	140	406	194	179	154	103	273	123	385.55	957.78	542	77	240	674.21	216	199	212	81	110.64	119.54	--
MSTRG.13283	14.34	1.3	0.78	0.46	0	0	0	0	0	0	0	0	0.87	1.56	0	0	0	1.77	0	0	0	0	0.07	0.05	726.7	57.34	34.52	23.59	0	0	0	0	0	0	0	0	45.45	92.22	0	0	0	89.79	0	0	0	0	3.36	2.46	--
MSTRG.13287	4.25	2.27	4.09	0.29	0	0.53	0.03	0	0.03	0	0	0.03	0.23	1.77	0.43	0	0.03	0.87	0	0	0.06	0	0	0	142	66	120	10	0	18	1	0	1	0	0	1	8	69	14	0	1	29	0	0	2	0	0	0	--
MSTRG.13291	0	0.19	0.19	0	0	0	0.36	0.19	0.15	0	0.17	0.14	0.32	0	0	0.29	0.16	0.16	0.13	0	0	0	0	0	0	1	1	0	0	0	2	1	1	0	1	1	2	0	0	2	1	1	1	0	0	0	0	0	--
MSTRG.13295	1.3	1.04	1.37	1.14	1.17	1.38	0.22	0.28	0.8	0.39	0.15	0.43	1.71	1.21	1.44	0.94	0.86	0.95	0.53	0.57	0.56	0.33	0.32	0.4	26	18	24	23	23	28	4	5	17	8	3	10	35	28	28	21	18	19	13	13	12	7	6	8	PBX3
MSTRG.13298	4.54	4.5	5.02	3.51	3.68	2.74	3.57	4.44	2.17	1.77	3.12	3.5	5.73	5.04	4.15	2.05	3.48	2.79	3.2	2.94	3.29	1.71	3.43	3.72	65	56	63	51	52	40	46	56	33	26	44	58	84	84	58	33	52	40	56	48	51	26	46	53	--
MSTRG.13304	9.81	9.04	9.32	8.2	8.82	8.18	12.37	11.39	12.68	7.5	7.97	8.79	9.12	9.36	9.64	11.96	8.57	7.45	13.83	16.21	10.64	7.19	9.8	9.23	126	101	105	107	112	107	143	129	173	99	101	131	120	140	121	173	115	96	217	238	148	98	118	118	Arpc5l
MSTRG.1332	3.2	3.48	2.97	4.28	7.15	6.72	5.68	17.93	15.52	1.86	3.73	5.66	6	4.24	3.92	3.33	4.96	3.32	20.16	21.07	3.28	1.62	3.57	1.49	183	173	149	248	404	391	292	903	942	109	210	375	351	282	219	214	296	190	1407	1375	203	98	191	85	--
MSTRG.13344	4.18	4.69	3.72	3.24	6.41	3.79	4.21	5.75	4.68	2.15	1.79	3.92	6.03	5.01	4.57	3.06	4.3	1.91	6.39	2.76	2.94	2.16	2.16	2.06	159	155	124	125	241	147	144	193	189	84	67	173	235	222	170	131	171	73	297	120	121	87	77	78	--
MSTRG.13355	0.08	0.24	0	0.08	0.33	0	0.18	0.23	0	0.4	1.66	0.21	0.16	0.04	0.08	0	0.12	0.12	0	0	0.11	0.12	0.31	0.25	2	5	0	2	8	0	4	5	0	10	40	6	4	1	2	0	3	3	0	0	3	3	7	6	--
MSTRG.13361	2.22	3.84	8.45	2.01	1.69	2.18	2.68	0.42	1.4	1.44	0.19	1.6	1.45	3.34	2.27	2.96	1.77	1.29	0.3	1.46	2.05	1.05	1.19	1.3	12	18	40	11	9	12	13	2	8	8	1	10	8	21	12	18	10	7	2	9	12	6	6	7	--
MSTRG.13377	19.46	25.7	19.18	16.04	14.28	13.24	10.46	14.98	6.73	10.66	10.92	11.24	15.63	21.6	11.11	16.88	14.63	8.93	11.48	7.37	13.29	12.46	11.68	7.82	215	247	186	180	156	149	104	146	79	121	119	144	177	278	120	210	169	99	155	93	159	146	121	86	ENTR1
MSTRG.13390	7.91	8.48	12.25	9.87	8.43	9.35	8.23	10.71	8.39	10.65	7.28	6.02	5.96	6.76	7.85	12.82	7.97	6.05	8.01	7.02	4.61	3.62	5.86	3.78	206	192	280	261	217	248	193	246	232	285	187	182	159	205	200	376	217	158	255	209	130	100	143	98	--
MSTRG.13391	15.06	13.05	12.48	12.45	10.86	6.4	17.85	12.55	12.43	4.05	4.56	8.28	8.61	16.06	13.85	9.88	9.84	13	14.67	15.88	11.16	8.11	12.05	8.75	268	202	195	225	191	116	286	197	235	74	80	171	157	333	241	198	183	232	319	323	215	153	201	155	--
MSTRG.13404	1.73	0.84	0.48	1.4	0.65	1.18	0.43	0.16	0.32	0.22	0.2	0.24	1.06	0.67	1.12	0.5	0.86	1.06	0.3	0.34	0.7	0.11	0.12	0.37	62	26	15	51	23	43	14	5	12	8	7	10	39	28	39	20	32	38	13	14	27	4	4	13	--
MSTRG.13405	1.62	0.97	0.74	0.76	0.82	0.63	0.11	0.48	0.15	0.22	0.03	0.11	0.66	1.03	0.59	0.52	0.56	0.81	0.61	0.28	0.3	0.15	0.07	0	50	26	20	24	25	20	3	13	5	7	1	4	21	37	18	18	18	25	23	10	10	5	2	0	--
MSTRG.13407	14.47	12.41	10.33	17.78	15.32	16.84	12.56	13.1	12.84	13.08	10.12	11.29	14.07	15.29	16.73	10.06	14.68	12.37	9.27	9.38	11.73	8.52	11.41	10.97	645	481	404	805	675	765	504	515	608	599	445	584	643	794	729	505	684	553	505	478	566	403	477	487	--
MSTRG.13408	0.43	0.16	0	0.42	0.14	0	0.16	0.32	0	1.79	0.29	0	0.97	1.22	0.58	1.13	0	0.28	0	0.37	0	0	0	0.14	3	1	0	3	1	0	1	2	0	13	2	0	7	10	4	9	0	2	0	3	0	0	0	1	--
MSTRG.13413	10.08	11.31	12.2	7.23	8.64	6.98	9.7	14.1	10.47	9.64	6.1	13.18	15.32	12.03	10.69	7.11	7.68	6.99	8.03	8.13	6.47	7.85	8.37	11.71	881	860	936	642	747	622	763	1087	972	866	526	1336	1373	1225	914	700	702	613	858	812	612	728	686	1019	BRD3OS
MSTRG.13416	0.81	0.24	0	3.62	11.23	6.77	32.14	54.82	70.25	2.52	2.62	17.97	0.16	0.18	0.76	8.8	5.69	4.02	35.89	52.34	16.58	7.89	8.19	12.8	6	2	0	33	89	59	239	394	554	21	21	153	1	2	7	92	50	34	343	457	144	68	62	109	--
MSTRG.13445	0	0	0	0	0	0	0	0	0	0.39	2.47	1.51	0	0	0	0	0	0.13	0	0	0	0	2.31	1.22	0	0	0	0	0	0	0	0	0	3	18	13	0	0	0	0	0	1	0	0	0	0	16	9	--
MSTRG.13466	0	0	0	0	0	0	0	0	0	0.3	0	0	0	0	0	1.38	1.49	0.31	0	0	1.15	0	0	0	0	0	0	0	0	0	0	0	0	1	0	0	0	0	0	5	5	1	0	0	4	0	0	0	--
MSTRG.13471	2.2	2.57	2.19	3.85	1.58	1.53	1.58	0	0.94	0.03	0.43	0.06	3.19	1.68	1.96	1.92	3.67	2.69	0.2	0.5	1.28	0.13	0	0.14	62	63	54	110	44	44	40	0	28	1	12	2	92	55	54	61	108	76	7	16	39	4	0	4	--
MSTRG.13473	30.11	28.1	23.26	20.98	22.02	21.32	21.53	12.73	14.12	10.09	10.34	5.72	32.26	35.4	20.88	14.19	18.9	18.3	13.21	13.63	15.43	9.14	8.73	13.05	339	281	232	250	252	240	210	123	172	119	118	79	381	458	235	194	224	214	188	182	187	117	100	152	ABL1
MSTRG.13480	0.91	0.28	0.14	0.44	1.05	0.43	0.97	1.12	0.57	0.43	0.51	0	0.24	0.52	0.25	0.7	0.52	0.36	0.4	0.29	0.9	0.31	0.3	0.34	8.45	2	1.01	4	10.01	5.01	8	10.05	5.26	4	4.12	0	2.05	6.28	2.03	7.15	4.45	3	4.06	3.03	8.31	3.03	2.31	3.17	--
MSTRG.13491	2.05	1.93	2.14	1.58	1.6	1.95	0.98	1.32	1.1	1.59	1.28	1.38	1.15	2.92	0.99	1.12	2.39	1.64	1.63	2.19	1.61	1.16	1.92	1.62	132	108	121	103	102	128	57	75	75	105	81	103	76	219	62	81	161	106	128	161	112	79	116	104	--
MSTRG.13492	0.49	2.47	0.56	0.55	0.94	0.78	0.36	0.11	0.26	1.52	0.14	0.24	2.39	0.6	0.17	0.54	1.92	0.42	0.34	1.55	1.83	0.11	0.12	0.98	21	92	21	24	40	34	14	4	12	67	6	12	105	30	7	26	86	18	18	76	85	5	5	42	--
MSTRG.13529	0	0	0	0	0	0	0.57	0.29	0	0	0	0	0	0	0.52	0	0	0	0	0	0	0	0	0	0	0	0	0	0	0	2	1	0	0	0	0	0	0	2	0	0	0	0	0	0	0	0	0	kcnab2
MSTRG.13544	5.66	4.95	5.03	4.46	3.65	3.61	3.51	3.71	3.22	1.97	2.69	2.73	6.17	5.65	5.42	3.79	4.43	3.23	3.79	2.7	2.82	2.01	1.96	1.77	154	117	120	123	98	100	86	89	93	55	72	86	172	179	144	116	126	88	126	84	83	58	50	48	--
MSTRG.13551	1.73	1.04	0.56	0.41	0.17	0.08	0.18	0.09	0.08	0.4	0.34	0.36	0.08	0.71	1.18	0.15	0.16	0.41	0.14	0.14	0.38	0.08	0.44	0	21	11	6	5	2	1	2	1	1	5	4	5	1	10	14	2	2	5	2	2	5	1	5	0	--
MSTRG.13564	7.67	1.95	2.14	6.75	9.65	5.7	4.19	3.11	4.56	2.79	2.13	0.93	2.51	3.5	5.37	5.85	8.86	7.77	3.4	3.63	5.63	3.04	0.96	2.96	1023	226	250	913	1272	774	503	365	646	382	280	144	343	544	700	878	1234	1039	553	553	813	429	120	393	--
MSTRG.13578	0	0.34	0.34	0	0	0	0.33	0.17	0.14	0	1.8	0.13	0.29	0.13	0	0.26	0.14	0	0.48	0.13	0.27	0.14	0.16	0.59	0	2	2	0	0	0	2	1	1	0	12	1	2	1	0	2	1	0	4	1	2	1	1	4	--
MSTRG.13591	1.7	2.56	0.87	1.38	0.84	1.5	1.7	1.5	1.3	0.74	1.08	0.7	1.72	1.67	2.35	0.75	1.13	1.38	0.47	1.3	1.75	0.56	0.32	0.72	107	140	48	88	52	96	96	83	87	48	67	51	111	122	144	53	74	87	36	93	119	37	19	45	--
MSTRG.13632	1.93	1.63	1.43	0.5	0.32	1.07	0.29	0.49	0.1	0.24	0.17	0.06	1.98	1.07	1.11	0.67	0.98	1.4	0.37	0	0.75	0.05	0.07	0.1	125.01	92.07	81.55	33.13	20.48	70.95	17.24	28.03	6.69	15.74	11.04	4.56	131.92	80.6	70.55	49.02	66.71	90.96	29.74	0	52.96	3.78	4.45	6.41	--
MSTRG.13634	0.35	0.4	0	0	0	0.34	0.39	0	0	0	0	0	0	0	0.36	0	0	0	0	0	0	0	0	0	1	1	0	0	0	1	1	0	0	0	0	0	0	0	1	0	0	0	0	0	0	0	0	0	--
MSTRG.13635	1.38	1.53	1.45	1.15	0.88	0.72	0.57	0.41	0.43	0.05	0.57	0.08	2.19	1.8	1.88	0.32	0.83	0.97	0.21	0.89	0.38	0.05	0.11	0.1	114.99	110.93	106.45	97.87	72.52	61.05	42.76	29.97	38.31	4.26	46.96	7.44	188.08	175.4	153.45	29.98	72.29	81.04	21.26	85	34.04	4.22	8.55	8.59	--
MSTRG.1364	0	0	0	0	0.49	0.12	0	2.46	0.11	0.47	0.73	0.31	0.12	0.1	0.12	0.21	0.35	0.36	0	0.11	0.22	0.11	0.51	0.24	0	0	0	0	4	1	0	18	1	4	6	3	1	1	1	2	3	3	0	1	2	1	4	2	--
MSTRG.1366	1.2	0.69	0.47	2.44	1.03	0.3	0.33	0.17	0.21	0	0.31	0.06	0.88	0.81	2.92	2.14	0.94	3.6	0.37	0.46	0.9	0.07	0.08	0.11	32	16	11	66	27	8	8	4	6	0	8	2	24	25	76	64	26	96	12	14	26	2	2	3	--
MSTRG.13664	0	0	0	0.04	0.09	0.29	1.53	4.99	3.7	1.19	4.62	12.07	0	0.08	0.12	0.17	0.21	0.04	1.04	4.72	2.38	5.04	5.26	4.6	0	0	0	1	2	5	29	87	82	21	83	264	0	2	2	4	5	1	27	102	49	105	93	81	--
MSTRG.13665	2.47	2.9	2.1	1.91	1.33	1.23	1.34	2.2	0.54	1.23	1	0.77	5.52	1.31	2.7	2.87	2.39	1.41	2.27	1.31	1.3	0.46	1.32	1.58	221	226	165	174	118	112	108	174	51	113	88	80	507	137	236	289	224	127	248	134	126	44	111	141	--
MSTRG.13688	0	0.17	0.16	0.29	0.15	0.14	0.8	0.33	0.27	0	0.44	0	0.14	0.12	0	0.26	0	0.14	0.47	0.51	0.4	0.27	0.46	0.87	0	1	1	2	1	1	5	2	2	0	3	0	1	1	0	2	0	1	4	4	3	2	3	6	--
MSTRG.13705	4.99	3.47	3.7	1.92	1.69	1.87	1.7	2.2	1.46	0.7	0.36	0.61	2.6	2.5	2.52	0.61	1.56	0.96	0.73	0.82	0.33	0.24	0.32	0.06	196.62	118.99	128	77	66	75.14	60.39	76.43	61	28.28	14	27.93	104.87	115	96.97	27	64.26	38.1	35	37	14.24	10	12	2.23	--
MSTRG.13706	0.44	0.27	0	0	0	0.17	0.11	0.24	0	0.1	0	0.16	0.76	0	0.12	0	0.1	0.23	0	0	0.1	0	0	0.16	7.38	4.01	0	0	0	2.86	1.61	3.57	0	1.72	0	3.07	13.13	0	2.03	0	1.74	3.9	0	0	1.76	0	0	2.77	--
MSTRG.13707	0.89	1.82	1.46	0.39	0.6	0.39	0.22	0.22	0.09	0	0.6	0	1.73	1.19	0.5	0.7	0.94	1.28	0.16	0.6	0.64	0	0	0.1	9	16	13	4	6	4	2	2	1	0	6	0	18	14	5	8	10	13	2	7	7	0	0	1	C1orf196
MSTRG.13708	0	0	0	0.58	0	0.16	0	0	0.28	0	0	0	0	0	0	0	0	0	0	0.52	0	0.89	0	0.63	0	0	0	2	0	0.52	0	0	1	0	0	0	0	0	0	0	0	0	0	2	0	3.2	0	2	--
MSTRG.13709	0.96	0.88	1.6	1.01	1.13	1.33	1.56	0.65	0.54	0.68	0.84	1.19	0.59	0.52	0.85	1.45	0.98	1.12	0.86	0.67	0.8	0.66	0.78	0.9	30	24	44	32	35	42.48	44	18	18	22	26	43	19	19	26	51	32	35	33	24	27	22	23	28	--
MSTRG.13725	0	0	0	0	0	0	0	0.25	0	0	0	0	0	0	0	0	0	0	0	0	0.41	0	0.23	0	0	0	0	0	0	0	0	1	0	0	0	0	0	0	0	0	0	0	0	0	2	0	1	0	--
MSTRG.13745	7.14	7.79	6.95	4.89	4.17	6.09	4	2.16	3.94	1.85	2.8	1.49	9.06	6.92	6.07	3.27	4.9	4.66	3.35	3.72	4.26	1.69	1.67	1.25	466	442	398	324	269	405	235	124	273	124	180	113	606	526	387	240	334	305	267	277	301	117	102	81	--
MSTRG.13769	1.81	1.85	2.75	2.38	1.43	1.78	2.46	1.37	1.52	0.78	1.63	0.87	2.55	4.15	2.68	1.61	2.31	3.61	1.32	4.76	3.35	0.95	2.79	1.01	9	8	12	12	7	9	11	6	8	4	8	5	13	24	13	9	12	18	8	27	18	5	13	5	cplane2
MSTRG.13777	12.94	12.64	11.46	9.15	11.71	10.63	9.31	7.61	9.09	8.07	4.72	8.17	12.73	7.87	10.74	8.46	8.17	10.56	7.97	8.9	7.59	5.25	6.43	5.15	799.4	680.78	624.78	577.58	716.24	669.99	520.48	414.96	596.66	511.99	289.13	587.25	810.52	568.99	651.79	591.06	530.16	655.48	603.7	630.94	510.44	345.65	373.32	318.67	--
MSTRG.13778	23.64	20.12	10.92	21.64	19.64	18.23	16.07	18.05	24.15	13.58	8.49	7.96	18.85	12.65	15.01	17.74	15.36	14.81	9.51	12.08	22.99	12.52	7.66	8.45	301.6	223.22	122.22	280.42	247.76	237.01	184.52	203.04	327.34	178.01	106.87	117.75	246.48	188.01	187.21	254.94	204.84	189.52	148.3	176.06	317.56	169.35	91.68	107.33	--
MSTRG.13779	1.33	1.6	0.81	2.87	2.3	2.23	1.84	1.8	1.31	1.1	0.76	0.48	1.74	2.17	2.62	2.53	2.82	2.17	1.78	1.19	3.2	1.34	0.62	0.65	41	43	22	90	70	70	51	49	43	35	23	17	55	78	79	88	91	67	67	42	107	44	18	20	--
MSTRG.13785	1.83	2.11	3.66	5.19	4.4	1.8	6.62	3.64	4.31	5.35	3.72	5.73	1.79	5.51	1.64	2.85	5.92	4.34	4.69	3.81	3.18	4.97	4.64	7.83	8	8	14	23	19	8	26	14	20	24	16	29	8	28	7	14	27	19	25	19	15	23	19	34	PLEKHM2
MSTRG.13794	16.08	15.7	18.92	13.51	11.29	12.85	9.81	6.44	7.26	4.73	5.42	4.78	20.81	18.99	15.61	10.7	16.36	12.86	7.82	6.52	8.31	3.47	4.52	3.76	490	416	506	418	340	399	269	173	235	148	163	169	650	674	465	367	521	393	291	227	274	112	129	114	--
MSTRG.13800	39.99	43.92	43.76	86.68	91.61	70.3	144.94	118.28	103.87	190.34	202.24	183.72	41.81	55.67	75.53	94.8	84.72	86.39	100.69	116.1	145.01	149.65	157.64	180.96	378	361	363	832	856	677	1233	986	1043	1848	1885	2014	405	613	698	1009	837	819	1163	1254	1484	1500	1397	1703	HSPG2
MSTRG.13801	30.93	32.2	26.89	68.95	73.55	60.1	105.32	94.96	88.56	126.95	169.48	115.16	36.32	47.3	54.95	63.25	66.21	78.67	84.07	111.23	107.01	122.11	111.55	146.8	919	832	701	2080	2160	1819	2816	2488	2795	3874	4965	3968	1106	1637	1596	2116	2056	2344	3052	3776	3442	3847	3107	4342	HSPG2
MSTRG.13802	12.19	11.36	6.47	17.39	27.43	25.38	42.28	40.76	26.32	50.35	48.18	29.55	11.9	10.29	16.34	17.55	19.11	22.64	40.6	38.27	44.66	28.35	43.05	34.84	58	47	27	84	129	123	181	171	133	246	226	163	58	57	76	94	95	108	236	208	230	143	192	165	HSPG2
MSTRG.13810	0.29	0	0	0	0	0	0	0.33	0.28	0	0.59	0	1.43	0.5	0	0.26	0.84	0.29	0.48	0.51	0	1.1	0	0.59	1	0	0	0	0	0	0	1	1	0	2	0	5	2	0	1	3	1	2	2	0	4	0	2	--
MSTRG.13816	1.15	0.76	0.38	2.27	0.67	0.65	1.46	0.75	1.55	2.73	1.67	0.71	1.12	2.54	0.67	2.05	1.58	1.15	1.21	0.72	0.91	1.24	2.28	2.81	7	4	2	14	4	4	8	4	10	17	10	5	7	18	4	14	10	7	9	5	6	8	13	17	--
MSTRG.13837	5.67	6.58	8.13	7.36	6.9	6.77	6.61	7.58	7.83	6.51	6.87	4.39	7.22	5.58	5.97	5.71	7.46	5.66	5.73	6.49	6.92	6.51	5.69	6.19	315	318	396	415	379	383	330	371	462	371	376	283	411	361	324	357	433	315	389	412	416	383	296	342	--
MSTRG.13847	0	0	0	0	0	0	0	0	0	0	0	0	0	0	0	0	0	1.02	0	0	1.26	0	0	0	0	0	0	0	0	0	0	0	0	0	0	0	0	0	0	0	0	3	0	0	4	0	0	0	--
MSTRG.13855	26.25	8.25	7.91	27.51	7.34	35.31	5.17	1.93	2.37	0.87	2.55	0.29	23.85	12.17	20.71	6.66	30.91	37.69	0.48	3.39	9.91	0.51	0.48	1.12	1389	377	367	1478	384	1903	246	90	133	41	133	18	1293	750	1071	397	1701	2000	31	205	562	22	21	59	--
MSTRG.13889	0.73	0	0.85	0.75	1.53	1.46	0.32	1.66	0.36	0.37	1.52	0	0	1.28	0.39	2.35	0.72	2.24	0.91	0.99	1.05	1.42	1.21	1.52	1.93	0	1.96	2	4	3.93	0.76	3.86	1	1	3.97	0	0	3.95	1	7	2	5.94	2.95	3	3	3.97	3	4	--
MSTRG.13891	0.47	0.69	0.41	1.1	0.45	0.79	1.27	0.13	0.23	0.65	0.34	1.45	0.12	0.96	0.69	1.82	0.58	1.07	0.55	0.78	0.98	0.42	0.39	0.79	4	5	3	10	4	7	10	1	2	6	3	15	1	10	6	17	5	9	6	8	9	4	3	7	--
MSTRG.13908	0	0	0	0	0	0	0	1.57	0	0	0	0	0	0	0	0	0	0	0	0	0	0	0	0	0	0	0	0	0	0	0	5	0	0	0	0	0	0	0	0	0	0	0	0	0	0	0	0	--
MSTRG.13943	9.73	10.73	12.54	4.06	5.96	4.73	6	5.01	4.62	4.78	7.07	5.17	9.49	11.05	13.47	3.66	4.04	3.82	3.38	3.01	3.81	3.89	5.03	6.02	99	95	112	42	60	49	55	45	50	50	71	61	99	131	134	42	43	39	42	35	42	42	48	61	--
MSTRG.13951	0.79	1.09	0	0.31	0.16	0.15	0.7	1.25	0.59	0.31	0.64	0.68	0.31	1.49	0.16	0.42	0.75	1.41	1.55	0.96	0.58	0	0.5	0.95	5	6	0	2	1	1	4	7	4	2	4	5	2	11	1	3	5	9	12	7	4	0	3	6	--
MSTRG.13954	8.43	10.06	3.44	6.91	2.21	11.34	2.94	4.91	6.76	3.4	7.52	2.41	8.32	6.19	3.67	4.69	9.53	6.56	7.98	6.85	5.35	3.76	7.48	4.82	30.89	32.06	11.07	25.7	8.01	42.32	9.68	15.87	26.29	12.78	27.15	10.23	31.24	26.43	13.13	19.34	36.47	24.11	35.71	28.68	21.23	14.59	25.7	17.59	--
MSTRG.13956	4.63	3.95	4.7	1.68	0.83	0.67	0.82	0.35	0.86	0.11	0.55	0.29	4.82	3.02	1.66	1.31	0.95	0.91	0.65	0.6	0.55	0.29	0.3	0.09	163	121	145	60	29	24	26	11	32	4	19	12	174	124	57	52	35	32	28	24	21	11	10	3	--
MSTRG.13957	15.16	12.12	13.24	1.96	1.31	1.53	1.02	0.98	0.76	0.73	1.2	0.46	13.17	11.17	5.78	0.62	1.34	2.2	1.01	0.75	0.6	1.01	0.8	0.7	282	196	216	37	24	29	17	16	15	14	22	10	251	242	105	13	26	41	23	16	12	20	14	13	CBLN1
MSTRG.13958	1.16	1.42	1.76	0.15	0	0.04	0	0.04	0	0.04	0.31	0	2.19	0.5	0.16	0	0.15	0.15	0.09	0	0.18	0.11	0.12	0.08	30	32	40	4	0	1	0	1	0	1	8	0	58	15	4	0	4	4	3	0	5	3	3	2	--
MSTRG.13961	0.26	0	0.23	0.19	0.13	0.39	0.73	0.9	0.31	0.39	3.61	0.23	0.13	0.23	0.47	0.18	0.38	0.33	0.05	0.46	0.37	0.12	0.7	1.52	4	0	3	3	2	6	10	12	5	6	54	4	2	4	7	3	6	5	1	8	6	2	10	23	--
MSTRG.13964	0.35	0.79	1.26	0.65	1.01	0.81	0.69	1.29	1.27	1.68	0.32	0.77	2.16	0.36	0.74	0.67	0.4	0.28	0.45	0.91	0.77	0.33	1.14	1.15	10	20	32	19	29	24	18	33	39	50	9	26	64	12	21	22	12	8	16	30	24	10	31	33	--
MSTRG.13966	22.35	14.36	15.03	15.96	15.99	16.9	18.46	19.87	20.47	19.41	11.23	18.14	16.6	18.41	10.4	20.74	21.96	17.67	13.27	19.83	14.97	10.54	18.15	10.92	222	124	131	161	157	171	165	174	216	198	110	209	169	213	101	232	228	176	161	225	161	111	169	108	--
MSTRG.13970	0.2	0.47	0	0.6	0	0.2	0	0	0	0	0.21	0	0.59	0.17	1.86	0	0	0	0.17	0	0	0	0	0	1	2	0	3	0	1	0	0	0	0	1	0	3	1	9	0	0	0	1	0	0	0	0	0	--
MSTRG.13980	0.85	0.91	1.04	0.12	0	0.18	0	0.07	0.23	0.18	0.18	0.26	1.07	0.47	0.06	0.16	0.17	0.18	0.5	0.37	0	0.17	0	0.24	14	13	15	2	0	3	0	1	4	3	3	5	18	9	1	3	3	3	10	7	0	3	0	4	--
MSTRG.1402	1.93	2.68	2.58	1.3	1.36	1.42	1.89	2.53	1.66	2.42	1.48	1.37	2.86	2.22	2.02	1.37	1.54	1.45	1.6	1.95	1.43	1.28	1.67	1.62	159	192	187	109	111	119	140	184	145	205	120	131	242	213	163	127	133	120	161	184	128	112	129	133	--
MSTRG.14020	1.5	1.33	0.89	0.74	2.31	1.25	2.47	1.38	1.45	0.06	0.45	0.22	1.56	1.2	2.28	0.86	1.01	1.25	2.07	1.79	0.75	0.18	0.32	0.75	104	80	54	52	158	88	154	84	107	4	31	18	111	97	154	67	73	87	175	142	56	13	21	52	--
MSTRG.14024	4.89	3.63	2.88	1.26	0.68	1.27	1.4	1.78	1.19	0.6	0.65	0.69	3.75	3.19	1.34	1.74	1.57	1.61	1.7	1.43	1.03	0.69	0.61	0.87	196	124	110	60	36	60	55	72	52	38	25	39	170	155	54	77	62	64	98	61	59	36	26	45	--
MSTRG.14032	15.88	15.53	12.2	11.77	10.19	10.95	10.52	12.32	8.63	8.79	10.69	4.94	15.69	15.17	12.05	7.28	12.1	11.56	8.32	7.85	10.24	5.73	6.39	8.72	1160	987	782	873	736	815	692	794	670	660	770	419	1175	1291	861	599	924	847	743	655	810	444	438	634	--
MSTRG.14044	0.59	1.01	0.59	0.58	0.74	1.08	0.41	0.33	0.07	0.36	0.37	0.19	1.07	0.82	0.53	0.91	1.12	0.59	0.66	0.45	0.2	0.07	0.47	0.22	8	12	7	8	10	15	5	4	1	5	5	3	15	13	7	14	16	8	11	7	3	1	6	3	--
MSTRG.14059	7.5	7.05	6.29	4.73	6.06	7.32	4.91	6.77	5.72	4.48	5.45	5.06	11.01	5.81	5.52	3.67	6.88	5.48	5.2	4.67	4.32	3.82	7.96	4.29	367	300	270	235	293	365	216	292	297	225	263	287	552	331	264	202	352	269	311	261	229	198	365	209	--
MSTRG.14062	0	0.22	0.22	0	0	0.19	0.43	0	0.54	0.19	0.39	0.33	0	0.33	0.39	0	0.92	0.58	0.16	0.51	0	0.36	0.41	0.97	0	1	1	0	0	1	2	0	3	1	2	2	0	2	2	0	5	3	1	3	0	2	2	5	--
MSTRG.14083	0	0.6	0.17	0.44	0.15	0	0.08	0.17	0.21	0.94	1.66	0.71	0.07	0.32	0	0.33	0.57	0.15	0.24	0.26	0.34	0.63	1.03	0.9	0	7	2	6	2	0	1	2	3	13	22	11	1	5	0	5	8	2	4	4	5	9	13	12	--
MSTRG.14088	1.1	3.65	2.52	2.18	2.38	1.49	2	1.25	2.86	0.67	0.7	2.62	0.81	2.13	3.53	2.33	5.02	2.07	4.41	3.38	1.28	1.43	0.88	2.36	8	23	16	16	17	11	13	8	22	5	5	22	6	18	25	19	38	15	39	28	10	11	6	17	--
MSTRG.14093	0.46	1.06	0.26	5.24	6.67	1.93	8.62	6.56	6.86	16.34	15.96	28.34	1.02	1.29	3.43	5.14	6.2	3.81	6.25	10.33	6.09	26.85	13.33	23.83	4	8	2	46	57	17	67	50	63	145	136	284	9	13	29	50	56	33	66	102	57	246	108	205	--
MSTRG.14101	17.71	16.44	16.74	20.05	23.86	17.27	35.37	42.11	40.3	17.11	19.79	21.72	20.76	19.24	18.88	17.19	18.71	18.31	27.43	34.12	24.96	15.72	22.95	20.38	984	794	816	1131	1310	977	1768	2063	2378	976	1084	1399	1182	1245	1025	1075	1086	1020	1862	2166	1501	926	1195	1127	--
MSTRG.14104	0	0.48	0	1.37	0.42	1.51	0	0.47	0.53	0	0	0.12	0.68	0.48	0.14	0.37	0.13	1.11	0.57	1.34	0.52	0.26	0.15	0	0	3	0	10	3	11	0	3	4	0	0	1	5	4	1	3	1	8	5	11	4	2	1	0	--
MSTRG.14121	0	0.41	0	0	0	0	0	0	0.17	0	0	0	0	0	0.18	0.64	0.69	0.72	0.29	1.26	0.33	0	0.38	0	0	2	0	0	0	0	0	0	1	0	0	0	0	0	1	4	4	4	2	8	2	0	2	0	--
MSTRG.14128	91.26	63.11	39.68	57.29	42.81	35.78	41.72	38.76	32.58	7.61	13.64	18.37	35.39	49.09	62.87	31.14	52.07	65.91	25.54	37.25	35.86	13.38	8.57	18.52	2579	1551	984	1644	1196	1030	1061	966	978	221	380	602	1025	1616	1737	991	1538	1868	882	1203	1097	401	227	521	--
MSTRG.14137	0.07	0.21	0.25	0.08	0.27	0.66	0.21	1.04	0.07	3.48	2.32	4.73	0.22	0.79	0.19	0.16	0.25	0.48	0.3	0.32	0.3	1.89	4.83	2.15	2	5	7	3	8	20	7	25	2	106	65	161	8	26	6	5	7	14	11	11	12	58	134	61	--
MSTRG.14184	1.26	3.09	1.15	3.56	3.06	2.55	7.09	4.66	4.35	3.92	3.92	2.82	0.98	2.52	2.49	3.28	3.21	2.01	5.7	5.88	5.66	5.7	4.3	4.98	15	32	12	43	36	31	76	49	55	48	46	39	12	35	29	44	40	24	83	80	73	72	48	59	--
MSTRG.14200	0.3	0	0	0.79	0	0.49	0.11	0	0.09	0	0	0	0.1	0	0	0.53	0	0.1	0.08	0.09	0.28	0	0.21	0	3	0	0	8	0	5	1	0	1	0	0	0	1	0	0	6	0	1	1	1	3	0	2	0	--
MSTRG.14203	1.14	0.66	1.14	0.14	1.01	0	0.63	0.97	0.4	0.69	0.29	0.12	0.14	1.1	1.31	0.38	0.96	0.85	0.47	0.75	0.26	0.81	0	1	8	4	7	1	7	0	4	6	3	5	2	1	1	9	9	3	7	6	4	6	2	6	0	7	--
MSTRG.14227	1.41	2.95	1.44	0.89	1.26	1.02	1.17	0.65	1.68	0.11	0.39	0.16	2.29	1.82	2.16	1.95	1.76	2.13	1.3	0.38	0	2.43	0.23	0.39	23	45	20	14	22	16	17	9	28	2	7	3	41	31	36	32	25	35	29	8	0	32	4	7	--
MSTRG.14239	0	0	0	0	0	0	0	0	0	1.71	0.51	0	0	0	0	0	0	0	0	0	0	0	0	0	0	0	0	0	0	0	0	0	0	7	2	0	0	0	0	0	0	0	0	0	0	0	0	0	--
MSTRG.14267	0	0	0	0.12	0.12	0.73	0.41	0	0.35	0	0.13	0	0.24	0.11	0.13	0	0	0.12	0	0	0.57	1.86	0.26	1.73	0	0	0	1	1	6	3	0	3	0	1	0	2	1	1	0	0	1	0	0	5	16	2	14	--
MSTRG.14294	0.1	0	0	0	0	0.1	0	0	0.19	10.68	0.93	0	0	0.35	0.42	0	0.1	0	0	0	2.44	0.19	0.32	3.88	1	0	0	0	0	1	0	0	2	108	9	0	0	4	4	0	1	0	0	0	26	2	3	38	UPK3BL1
MSTRG.143	0	0	0	0.05	0.05	0.1	0.06	0.12	0	0.05	1.51	0	0	0	0	0	0	0.46	0	0.22	0.85	0.24	0.16	0.26	0	0	0	1	1	2	1	2	0	1	29	0	0	0	0	0	0	9	0	5	18	5	3	5	--
MSTRG.1430	7	10.8	9.78	4.36	5.69	2.82	5.77	4.09	1.46	1.1	2.23	3.17	5.81	6.28	6.8	6.06	6.71	3.16	6.16	4.16	7.52	0.62	2.1	0.81	234	315	287	148	189	97	174	121	52	38	74	123	200	245	223	228	235	106	253	160	273	22	66	27	TDG
MSTRG.14304	1.14	1.4	1.91	0.64	0.97	0.94	0.72	0.52	0.75	0.67	0.31	1.02	1.68	0.92	0.62	0.88	0.37	0.42	0.31	0.33	0.88	0.5	0.81	0.23	30	32	44	17	25	25	17	12	21	18	8	31	45	28	16	26	10	11	10	10	25	14	20	6	--
MSTRG.14310	0.91	1.65	1.2	0.14	0.58	0.28	0.05	0.49	0.22	0.19	0.1	0.08	0.93	0.78	0.88	0.38	0.68	0.52	0.47	0.04	0.57	0.31	0.76	0.14	19	30	22	3	12	6	1	9	5	4	2	2	20	19	18	9	15	11	12	1	13	7	15	3	--
MSTRG.14318	1.88	0.35	1.79	0.24	0.12	0.18	0	0.14	0.11	0.77	1.17	0.63	0.71	0.16	0.68	1.94	0.35	0.06	0.15	0.05	0.45	2.51	0.19	0.06	31	5	26	4	2	3	0	2	2	13	19	12	12	3	11	36	6	1	3	1	8	44	3	1	--
MSTRG.14325	0.34	0	0	0.17	0.35	0.5	0.38	0.19	0.32	0.17	0.35	0.44	0	0.73	0	0.91	0.98	1.19	0.14	0	0.63	0.64	0.36	2.06	2	0	0	1	2	3	2	1	2	1	2	3	0	5	0	6	6	7	1	0	4	4	2	12	--
MSTRG.14330	1.43	2.14	2.24	1.92	1.93	2.94	1.92	1.84	1.61	5.02	3.9	3.53	1.89	1.36	2.31	1.46	2.2	1.67	1.71	1.43	2.4	3.91	3.85	4.86	86	104	106	107	97	145	101	91	89	244	193	208	108	93	129	94	134	84	117	88	142	196	200	278	--
MSTRG.14333	0.99	1.44	0.53	4.46	1.68	3.63	1.5	2.95	1.52	0.76	7.5	0.85	0.66	2.01	2.02	3.28	3.14	4.31	3.58	3.51	6.49	1.47	1.78	2.3	19	24	9	87	32	71	26	50	31	15	142	19	13	45	38	71	63	83	84	77	135	30	32	44	LAT2
MSTRG.14342	9	9.75	8.81	6.94	5.76	6.83	9.44	14.96	11.43	21.62	10.78	13.32	11.16	9.2	8.3	4.99	6.67	7.33	9.02	12.08	6.73	8.4	11.84	4.97	1011	952	868	791	640	781	954	1482	1364	2494	1194	1735	1285	1204	911	631	783	826	1238	1551	819	1000	1247	556	--
MSTRG.14357	0.94	0.43	0	0.19	0.19	0.74	0	0	0.18	0	0	0	0.18	0.32	0.19	0.33	1.26	0.75	0	0.16	0	0	0	0	5	2	0	1	1	4	0	0	1	0	0	0	1	2	1	2	7	4	0	1	0	0	0	0	--
MSTRG.14361	10.93	5.23	7.79	10.45	7.66	6.8	6.79	5.27	4.62	3.66	4.87	2.98	5.02	9.7	5.26	10.87	10.59	9.9	6.2	8.26	8.77	4	6.13	4.32	252	99	159	243	168	159	142	108	114	87	111	78	121	261	115	280	257	230	175	218	219	97	133	100	--
MSTRG.14370	25.4	23.22	18.99	52.32	65.13	50.33	71.35	93.43	98.81	95.78	63.73	90.36	20.19	24.06	34.98	37.06	45.18	42.89	75.29	90.75	73.56	97.79	83.67	88.38	907	721	595	1897	2299	1831	2293	2942	3748	3513	2244	3742	739	1001	1221	1490	1686	1536	3285	3703	2844	3703	2801	3142	--
MSTRG.14372	0.51	0.1	0.1	0.33	0	0.25	0	0.57	0.16	0.08	0.26	0.07	0	0.33	0.17	0.25	0.32	0	0.21	0.15	0	0	0.09	0.42	6	1	1	4	0	3	0	6	2	1	3	1	0	2	2	2	4	0	3	2	0	0	1	5	WWTR1
MSTRG.14373	0.63	0.95	0.36	1.18	1.18	0.62	0.76	1.75	1.24	0.64	0.49	0.57	0.78	1.25	1.34	1.44	2.54	0.46	3.64	1.3	1.05	0.65	0.88	0.57	22	29	11	42	41	22	24	54	46	23	17	23	28	51	46	57	93	16	156	52	40	24	29	20	--
MSTRG.14379	2.91	1.67	3.1	3.04	2.27	2.27	2.12	2.53	1.69	1.36	1.93	1.25	3.64	3.14	2.11	2.15	2.46	2.84	2.12	2.13	0.98	1.56	1.06	1.12	247.95	123.76	231.86	263.5	191.49	197.25	162.57	190.77	153.07	119.09	162.42	124.01	317.63	311.51	175.91	206.75	218.93	243.65	221.17	207.64	90.44	141.63	84.24	95.24	--
MSTRG.14380	0.98	2.29	0.67	0.72	0.92	1.14	0.43	0.24	0.65	0.1	1.38	0.74	0.71	0.51	0.98	0.37	0.65	0.57	0.38	0.35	0.67	0.2	0.11	0.21	84.05	170.24	50.14	62.5	77.51	99.75	33.43	18.23	58.93	8.91	116.58	72.99	62.37	50.49	82.09	35.25	58.07	49.35	39.83	34.36	62.56	18.37	8.76	17.76	--
MSTRG.14381	6.24	6.94	5.61	6.99	7.31	5.84	5.51	5.77	6.04	3.16	6.77	5.53	5.8	7.86	6.91	5.58	7.73	7.17	5.74	7.26	7.35	3.75	5.2	3.27	146	141	115	166	169	139	116	119	150	76	156	150	139	214	158	147	189	168	164	194	186	93	114	76	--
MSTRG.14382	4.91	3.1	2.53	3.05	3.4	1.72	3.07	2.21	1.27	0.98	1.5	1.74	2.56	3.7	2.75	1.61	4.06	1.21	2.2	1.83	2.61	1.65	0.79	0.74	73	40	33	46	50	26	41	29	20	15	22	30	39	64	40	27	63	18	40	31	42	26	11	11	--
MSTRG.14387	17.86	24.65	17.67	15.13	17.86	12.77	16.7	18.19	16.88	12.34	17.36	13.72	22.36	16.14	16.55	15.26	18.25	13.51	16.11	17.75	14.38	9.98	14.45	12.73	265	318	230	228	262	193	223	238	266	188	254	236	340	279	240	255	283	201	292	301	231	157	201	188	--
MSTRG.14388	19.99	17.62	14.73	26.36	27.79	18.09	29.03	23.14	18.15	17.05	16.54	12.67	18.81	24.07	26.58	24.33	23.51	23.8	17.74	20.21	28.57	13.45	9.72	27.45	283	217	183	379	389	261	370	289	273	248	231	208	273	397	368	388	348	338	307	327	438	202	129	387	--
MSTRG.14408	5.55	5.13	4.55	7.66	10.77	9.08	6.15	13.55	11.15	8.52	9.49	9.21	4.95	8.16	8.35	10.57	9.61	7.62	13.68	14.31	7.64	7.42	10.18	7.86	120	87	72	142	184	181	103	198	205	157	162	216	95	191	142	238	213	139	332	322	169	161	177	141	--
MSTRG.14413	1.57	1.13	1.67	2.46	3	2.19	2.89	17.11	4.38	13.73	9.57	17.63	1.63	2.03	2.2	1.72	1.36	1.71	4.26	4.01	4.3	19.14	15.47	20.01	94	59	88	150	178	134	156	905	279	846	566	1226	100	142	129	116	85	103	312	275	279	1217	870	1195	--
MSTRG.14415	0	0	0	0	0	0.06	0.44	1.04	0.42	0.77	0.58	1.24	0	0	0	0.07	0	0.06	0.12	0.3	0.11	1.19	0.18	3.19	0	0	0	0	0	1	7	16.06	7.9	13.87	10	25.19	0	0	0	1.48	0	1	2.65	6.08	2	22.21	3	55.79	--
MSTRG.14416	0	0	0	0	0	0	0	0.74	0.12	0.36	0	0.66	0	0	0.12	0.08	0	0	0.07	0.26	0.11	0.1	0.26	1.27	0	0	0	0	0	0	0	10.94	2.1	6.13	0	12.81	0	0	2	1.52	0	0	1.35	4.92	2	1.79	4	21.21	--
MSTRG.14418	1.99	1.02	1.25	2.29	2.99	0.79	0.8	0.91	1.07	0.82	1.59	1.09	0.91	0.54	2.29	1.99	1.37	2.11	1.83	1.7	1.37	0.8	0.45	0.55	47	21	26	55	70	19	17	19	27	20	37	30	22	15	53	53	34	50	53	46	35	20	10	13	--
MSTRG.14419	13.57	15.43	15.76	12.48	12.52	12.27	11.75	8.44	10.99	3.76	4.93	6.61	12.2	11.24	9.3	15.92	14.85	11.86	18.24	18.14	14.86	6.04	7.55	8.05	625	618	637	584	570	576	487	343	538	178	224	353	576	603	419	826	715	548	1027	955	741	295	326	369	--
MSTRG.14421	0	1.89	0	0	0.18	0	0	0	0	0	0	0	0	0	0	0	0	0	0	0	0	0	0	0	0	9	0	0	1	0	0	0	0	0	0	0	0	0	0	0	0	0	0	0	0	0	0	0	--
MSTRG.14432	0.2	0.32	0.14	1.1	2.83	0.39	0.53	0	0.08	0.08	0.08	0.03	0.51	0.27	0.08	4.05	1.91	0.08	1.05	0.88	0.44	0	0.04	0	5	7	3	28	70	10	12	0	2	2	2	1	13	8	2	114	50	2	32	25	12	0	1	0	--
MSTRG.14445	2.58	4.19	4.15	3.59	3.15	2.91	3.63	2.84	1.71	1.48	1.54	2.88	4.74	2.67	2.56	2.43	3.78	1.44	2.3	2.92	3.5	1.43	2.19	2.21	34	48	48	48	41	39	43	33	24	20	20	44	64	41	33	36	52	19	37	44	50	20	27	29	--
MSTRG.14450	0	0	0	0	0	0	1.68	0	0	0	0	0	0	0	0	0	0	0	0	0	0	0	0	0	0	0	0	0	0	0	4	0	0	0	0	0	0	0	0	0	0	0	0	0	0	0	0	0	--
MSTRG.14455	0.38	0.62	1.3	0.59	0.64	1.12	2.22	0.61	0.78	0.19	0.35	0.41	1.27	0.46	0.62	1.21	0.27	0.63	1.77	2	0.97	0.48	0.75	0.32	12	17	36	19	20	36	63	17	26	6	11	15	41	17	19	43	9	20	68	72	33	16	22	10	--
MSTRG.14465	7.7	11.18	10.55	7.35	8.91	5.67	5.66	8.73	6.91	15.22	11.35	14.09	13.97	11.85	11.46	7.53	7.32	5.84	4.17	5.14	6.72	22.51	17.7	18.72	494	624	594	479	565	371	327	494	471	1003	718	1049	919	886	719	544	491	376	327	377	467	1532	1065	1196	--
MSTRG.14472	0.95	1.64	0.81	0.94	0.96	0.47	1.32	0.27	0.22	0.46	0.48	0	1.39	0.41	2.43	0.42	0.23	0.47	0.39	0.42	0	0.45	0	0.24	4	6	3	4	4	2	5	1	1	2	2	0	6	2	10	2	1	2	2	2	0	2	0	1	FBXL12
MSTRG.1448	0.17	0.59	0.2	0	0	0	0	0	0	0	0	0	0	0	0.18	0	0	0	0	0	0	0	0	0	1	3	1	0	0	0	0	0	0	0	0	0	0	0	1	0	0	0	0	0	0	0	0	0	--
MSTRG.14482	0	0.24	0.24	0.21	0	0.82	0	0	0	0	0	0	0.2	0.54	0	0.19	0	0	0	0	0	0	0.67	0	0	1	1	1	0	4	0	0	0	0	0	0	1	3	0	1	0	0	0	0	0	0	3	0	--
MSTRG.14519	1.9	1.36	1.76	1.97	0.98	2.52	1.45	0.62	1.04	2.46	1.27	0.82	2.2	2.02	2.31	1.39	1.27	1.81	0.47	0.64	1.5	0.7	0.35	0.74	209	130	170	220	106.42	282.54	143	60	121	278	138	105	248.06	258.89	248.69	172	146	200	62.47	80	179	82	36	81	gag-pro-pol
MSTRG.14521	0.31	0.35	0	0	0.02	2.13	0	0	0.29	0	0	0	2.2	0.17	0.1	0	0	0.3	0.85	0.27	0	0	0	0	1	1	0	0	1.58	7.46	0	0	1	0	0	0	9.94	15.11	7.31	0	0	1	3.53	1	0	0	0	0	gag-pro-pol
MSTRG.14522	0.99	0	1.41	0	0.25	1.22	1.52	0.14	0.35	0	0	0.11	0.61	0.53	1.52	0	0	3.46	0.61	0.76	0.11	0	0.13	0	8	0	10	0	2	10	11	1	3	0	0	1	5	5	12	0	0	28	6	7	1	0	1	0	--
MSTRG.14542	0	0	0.33	0	0	0.17	0	0.14	0	0.27	0	0	0	0	0	0.11	0	0	0	0	0	5.23	0	0.12	0	0	2.35	0	0	1.37	0	1	0	2.21	0	0	0	0	0	1	0	0	0	0	0	44.82	0	1	--
MSTRG.14543	0.07	1.12	0.74	0.37	0.53	1.59	0	0.17	0.14	2.9	0.53	0.77	0.07	0	0	0	0.72	0	0.06	0.33	0.62	8.34	0.56	0.38	1	13	8.65	5	7	21.63	0	2	2	39.79	7	12	1	0	0	0	10	0	1	5	9	118.18	7	5	--
MSTRG.1458	21.01	17.05	16.21	17.8	27.24	21.6	29.01	53.53	34.35	46.84	42.66	58.97	17.67	20.71	22.68	22.73	25.44	22.93	38.17	44.22	25.83	64.65	64.83	49.24	486	343	329	418	623	509	604	1092	844	1113	973	1582	419	558	513	592	615	532	1079	1169	647	1586	1406	1134	Ppp1r14c
MSTRG.14600	0	0.36	0.36	0.62	0.48	0.31	0.52	0.18	0.59	0.15	0.32	0.81	0	0.27	0.64	0.14	0	0.16	0.13	0.14	0	0.59	0.17	0.16	0	2	2	4	3	2	3	1	4	1	2	6	0	2	4	1	0	1	1	1	0	4	1	1	CERT1
MSTRG.14618	0.05	0.19	0.93	0.11	0.11	1.01	0.42	0.61	0.41	0	0.11	0.05	0.79	0.65	0.17	0.38	0.47	0.43	0.09	0.05	0.15	0	0.12	0.05	1	3	15	2	2	19	7	10	8	0	2	1	15	14	3	8	9	8	2	1	3	0	2	1	Nox4
MSTRG.14631	0.05	0.12	0.18	0.08	0.08	0.44	0.18	0.18	0.18	0.08	0.11	0.25	0.05	0.02	0.08	0.31	0.08	0.29	0.63	0.09	2.27	0.15	0.09	0.11	2	4	6	3	3	17	6	6	7	3	4	11	2	1	3	13	3	11	29	4	92	6	3	4	--
MSTRG.1464	0.29	0	0	0.1	0.2	0.67	0.22	0.22	0.36	0	0	0.08	0.28	0.83	0	0.77	0.09	0.58	0.48	0.42	0.09	0.09	0.21	0.97	3	0	0	1	2	7	2	2	4	0	0	1	3	10	0	9	1	6	6	5	1	1	2	10	--
MSTRG.14647	1.13	1.19	1.44	1.32	1.32	1.24	1.27	2.42	0.98	1.06	1.58	1.12	1.96	0.59	0.94	1.11	1.52	1.93	1.95	3.14	1.86	1.66	0.99	0.73	188	173	210	224	218	211	191	356	173	182	260	217	335	115	153	209	265	322	397	598	335	293	154	122	--
MSTRG.14650	0.39	0.45	0.33	0	0.49	0.19	1.09	1.22	0.18	0.38	1.19	0.25	0.38	1.01	0.2	0.69	0.47	0.49	1.2	0.77	0.72	0.18	0.94	2.16	4	4	3	0	5	2	10	11	2	4	12	3	4	12	2	8	5	5	15	9	8	2	9	22	PCF11
MSTRG.14655	3.03	6.49	2.98	2.32	2.26	2.11	1.54	1.34	2.06	2.75	2.05	1.71	4.03	4.05	3.1	2.84	2.26	2.39	1.69	1.92	2.02	1.71	1.35	1.44	72	134	62	56	53	51	33	28	52	67	48	47	98	112	72	76	56	57	49	52	52	43	30	34	dlg1
MSTRG.14656	0	0.35	0	0.61	0.62	0.3	0	0	0	0	0	0	0.6	0	0.63	0	0.29	0	0	0	0	0	0	0	0	1	0	2	2	1	0	0	0	0	0	0	2	0	2	0	1	0	0	0	0	0	0	0	--
MSTRG.1466	0.42	0.32	0	0.48	0.07	0.41	0	0.39	0	0	0.7	0.36	0.07	0.06	0.21	0.31	1.06	0.76	0.57	0.61	0.96	1.24	0.67	0.21	6	4	0	7	1	6	0	5	0	0	10	6	1	1	3	5	16	11	10	10	15	19	9	3	--
MSTRG.14663	0.49	0.38	1.3	0.86	0.17	0.59	1.33	1.11	0	0.16	0.55	0.33	1.06	0.05	0	0.48	0.42	0.05	0.62	0.05	0.25	0.87	0.35	0.44	9	6	21	16	3	11	22	18	0	3	10	7	20	1	0	10	8	1	14	1	5	17	6	8	--
MSTRG.14669	1.39	1.71	1.58	2.05	1.11	1.37	1.1	0.9	1.68	0.39	1.21	0.26	2.52	2.3	0.71	1.15	0.95	1.39	1.46	0.87	1.1	1.22	0.53	1.3	14	15	14	21	11	14	10	8	18	4	12	3	26	27	7	13	10	14	18	10	12	13	5	13	RAI1
MSTRG.14670	0.64	0.79	0.66	0.37	0	0.21	0.06	0	0	0	0	0	0.52	0.5	0.11	0.09	0.46	0.48	0.04	0.05	0.29	0	0	0	12	13	11	7	0	4	1	0	0	0	0	0	10	11	2	2	9	9	1	1	6	0	0	0	--
MSTRG.14714	0.54	0.52	0.82	0.57	0.79	0.53	0.65	2.13	1.92	1.49	0.55	2.12	0.61	0.12	0.23	1.04	0.56	0.7	1.03	1.3	1.41	0.55	1.95	0.3	12	10	9	13	11	12	13	26	29	20	9	22	14	3	5	19	13	10	28	26	29	13	20	4	--
MSTRG.14729	0	0	0	0	0	0	0	0	0	0	0	0	0.24	0	0	0	0	0	0	0	0	0	0	0	0	0	0	0	0	0	0	0	0	0	0	0	1	0	0	0	0	0	0	0	0	0	0	0	--
MSTRG.14754	3.31	1.95	3.78	3.05	3.64	3.39	2.04	2.4	1.53	1.99	1.79	3.28	3.92	2.24	2.38	2.13	1.89	1.76	1.44	1.42	1.43	1.13	1.28	1.35	47	24	47	44	51	49	26	30	23	29	25	54	57	37	33	34	28	25	25	23	22	17	17	19	--
MSTRG.14756	0	0.5	0	0	0	0	0	0	0	0	0	0	0.28	0	0	0	0	0	0	0	0	0	0	0	0	3	0	0	0	0	0	0	0	0	0	0	2	0	0	0	0	0	0	0	0	0	0	0	Uncx
MSTRG.14761	0.66	0.66	0.09	0.73	0.67	0.89	0.28	0.47	0.23	2.09	1	0.28	0.81	0.71	1.43	0.07	0.95	0.41	0.07	0.07	0.23	0.23	1.06	0.58	8	7	1	9	8	11	3	5	3	26	12	4	10	10	17	1	12	5	1	1	3	3	12	7	CYP2W1
MSTRG.14769	0	0	0	0	0	0	0	0.84	0.23	0.72	0.5	0.43	0	0	0	0	0	0	0.41	0	0.92	1.64	0	1	0	0	0	0	0	0	0	3	1	3	2	2	0	0	0	0	0	0	2	0	4	7	0	4	--
MSTRG.14777	4.23	2.19	2.65	3.07	2.23	3.12	2.95	2.11	2.42	1.99	1.64	1.33	2.55	2.71	3.09	1.67	2.34	2	1.18	1.9	1.23	1.43	1.58	1.42	209	94	115	154	109	157	131	92	127	101	80	76	129	156	149	93	121	99	71	107	66	75	73	70	--
MSTRG.14778	0.21	0.14	0.06	0.22	0.27	0.22	0.43	1.89	0.58	3.47	5.21	6.08	0.23	0.1	0.27	0.25	0.41	0.25	0.65	0.47	0.3	5.22	4.51	4.32	15	9	4	16	19	16	28	120	44	256	369	507	17	8	19	20	31	18	57	39	23	398	304	309	--
MSTRG.14782	5.88	6.71	2.94	12.91	12.32	15.25	13.08	9.72	10.79	7.14	8.17	4.32	5.29	7.67	8.55	4.54	8.4	9.99	7.22	6.91	8.82	5.45	6	4.77	114	113	50	254	236	301	228	166	222	142	156	97	105	173	162	99	170	194	171	153	185	112	109	92	--
MSTRG.14783	0.96	0.84	0.74	1.29	1.01	1.28	0.26	1.48	0.22	0.45	1.05	0.46	0.49	0.46	1.61	1.06	1.84	1.61	0.76	1.21	0.67	1.12	0.9	0.46	25	19	17	34	26	34	6	34	6	12	27	14	13	14	41	31	50	42	24	36	19	31	22	12	--
MSTRG.14784	2.35	2.33	1.81	4.06	3.08	7.22	2.7	6.16	3.48	2.38	2.07	2.22	2.73	2.92	3.42	2.33	5.95	6.64	3.34	5.14	1.99	3.66	3.54	2.33	182	174	121	319	196	584	167	412	257	168	163	179	202	248	223	226	491	558	318	450	174	286	252	170	--
MSTRG.14807	2.34	2.44	3.87	3.9	2.84	3.73	2.97	3.34	2.85	1.91	3.05	1.3	3.37	3.53	3.31	2.61	1.57	2.65	2.95	3.56	0.46	2.52	1.71	2.32	98	88	145	166	119	154	107	123	117	84	133	65	139	172	133	120	71	113	150	160	22	110	66	102	--
MSTRG.14808	5.81	5.97	4.77	4.83	4.72	5.31	4.65	3.89	3.82	2.81	3.11	2.22	6.74	5.88	6.52	4.44	4.77	4.56	2.33	3.1	3.27	2.03	2.35	2.24	852	762	614	719	685	794	614	504	596	424	450	377	1013	1005	935	734	732	671	418	520	520	316	323	327	--
MSTRG.14814	0.99	0.85	1.8	1.65	0.75	0.63	1.43	1.18	0.56	0.77	0.35	0.68	1.69	1.06	1.26	1.45	0.47	1.53	1.37	0.86	0.41	0.61	0.74	0.64	20	15	32	34	15	13	26	21	12	16	7	16	35	25	25	33	10	31	34	20	9	13	14	13	--
MSTRG.14820	1.79	0.79	1.02	1.15	2.09	1.69	1.76	0.23	1.69	1.61	1.33	0.77	0.81	1.42	1.48	1.9	1.65	1.03	0.85	2.65	1.02	1.3	2.06	0.48	26	10	13	17	30	25	23	3	26	24	19	13	12	24	21	31	25	15	15	44	16	20	28	7	--
MSTRG.14847	0	0	0	0	0	0	0	0	1.77	0	0	0	0	0	0	0	0	0	0	0	0	0	0	0	0	0	0	0	0	0	0	0	7	0	0	0	0	0	0	0	0	0	0	0	0	0	0	0	Loxhd1
MSTRG.14866	4.42	2.52	5.25	5.16	2.28	5.39	3.55	1.64	4.9	5.59	2.54	6.03	5.05	5.49	6.16	1.92	2.64	5.31	1.9	4.47	1.85	4.49	2.61	3.4	141	70	147	167	72	175	102	46	166	183	80	223	165	204	192	69	88	170	74	163	64	152	78	108	--
MSTRG.14879	0.15	0.14	0.21	0.06	0.49	0.26	0.23	1.46	0.4	0.47	0.55	0.75	0.2	0.23	0.15	0.37	0.26	0.36	1.62	0.39	0.47	0.88	0.42	0.57	5	4	6	2	16	9	7	43	14	16	18	29	7	9	5	14	9	12	66	15	17	31.15	13	19	--
MSTRG.14881	0.2	0.15	0.08	0.07	0.61	0.13	0.22	0.83	0.06	0.78	0.14	0.98	0.06	0.29	0.14	0.3	0.19	0.27	0.22	0	0.18	0.38	0.43	0.27	3	2	1	1	9	2	3	11	1	12	2	17	1	5	2	5	3	4	4	0	3	6	6	4	--
MSTRG.14906	0.66	7.43	3.59	2.28	1.84	5.2	6.08	1.13	3.28	9.52	29.74	2.86	2.59	10.81	4.07	2.5	2.06	1.98	3.12	3.92	3.06	2.34	4.24	0.17	4	39	19	14	11	32	33	6	21	59	177	20	16	76	24	17	13	12	23	27	20	15	24	1	--
MSTRG.14929	8.05	9.69	11.42	8.11	7.86	7.81	1.87	2.55	7.14	6.74	7.6	2.99	8.4	4.66	7.57	11.06	6.9	8.87	7.13	8.27	7.52	6.09	3.4	6.39	86	90	107	88	83	85	18	24	81	74	80	37	92	58	79	133	77	95	93	101	87	69	34	68	--
MSTRG.14933	1.4	1.43	1.69	1.77	1.5	1.53	0.61	1.15	0.88	1.14	0.55	0.54	2.43	2.01	1.28	2.98	1.64	2.1	0.77	0.61	0.72	0.51	0.17	1.02	18	16	19	23	19	20	7	13	12	15	7	8	32	30	16	43	22	27	12	9	10	7	2	13	PRMT7
MSTRG.14936	0	0	0.15	0.38	0.39	0.38	0.29	0.73	0.12	0	0	0.22	0	0.11	0.39	0	0.25	0	0.21	1.01	0	0	0	0.52	0	0	1	3	3	3	2	5	1	0	0	2	0	1	3	0	2	0	2	9	0	0	0	4	--
MSTRG.14957	0	0	0	0	0	0	0	0	0	0	1.76	0	0	0	0	0	0	0	0	0	0	0	0	0	0	0	0	0	0	0	0	0	0	0	6	0	0	0	0	0	0	0	0	0	0	0	0	0	--
MSTRG.14983	1.01	1.62	0.69	1.34	3.15	1.14	1.62	0.51	2.51	2.89	3.77	1.82	2.4	1.42	2.01	2.32	0.96	1.86	3.46	2.9	2.18	3.03	1.07	1.62	20	28	12	27	62	23	29	9	53	59	74	42	49	33	39	52	20	37	84	66	47	64	20	32	--
MSTRG.14988	1.2	2.17	0.89	0	0	3.84	0	0	0.12	0	0	0.08	8.69	2.44	2.64	0	0	0	0	0	4.86	0	0	0	23	58	17	0	0	115	0	0	2	0	0	3	210	80	73	0	0	0	0	0	135	0	0	0	--
MSTRG.14996	4.68	3.58	3.55	4.3	3.05	3.67	4.85	2.47	1.86	3.64	2.74	5.2	7	5.71	4.25	4.98	4.18	3.73	4.76	4	4.13	3.72	3.77	2.61	45	30	30	42	29	36	42	21	19	36	26	58	69	64	40	54	42	36	56	44	43	38	34	25	--
MSTRG.15011	8.45	4.62	7.42	7.1	5.89	3.81	9.55	6.91	4.04	5.4	7.87	6.69	5.81	11.42	6.1	7.51	5.44	7.88	4.76	7.4	9.98	5.62	6.36	7.1	61	29	47	52	42	28	62	44	31	40	56	56	43	96	43	61	41	57	42	61	78	43	43	51	--
MSTRG.15019	3.18	2.48	2.24	0.55	0.85	1.1	0.83	0.21	0.35	0.27	0.28	0.16	3.01	3.13	1.24	0.08	0.09	0.37	0.08	0	0.95	0.09	0.2	0.28	34	23	21	6	9	12	8	2	4	3	3	2	33	39	13	1	1	4	1	0	11	1	2	3	Celsr2
MSTRG.15020	0	0	0.3	0	0.54	0	0	0	0	0	0	0	0	0	0	0	0	0	0	0	0	0	0	0	0	0	1	0	2	0	0	0	0	0	0	0	0	0	0	0	0	0	0	0	0	0	0	0	CELSR1
MSTRG.15021	4.11	7.83	2.95	1.49	1.53	0.74	0.84	0.12	0.71	0.21	0.22	0.65	4.74	6.4	4.31	0.77	1.65	0.65	0.27	0.19	1.1	0.71	0.12	0.43	38	63	24	14	14	7	7	1	7	2	2	7	45	69	39	8	16	6	3	2	11	7	1	4	Celsr2
MSTRG.15022	1.66	1.27	0.63	0.14	0	0.54	0.15	0	0.13	0.81	0.14	0	2.03	1.67	0.28	0.12	0.13	0.28	0.23	0.24	0.13	0	0	0.84	12	8	4	1	0	4	1	0	1	6	1	0	15	14	2	1	1	2	2	2	1	0	0	6	CELSR2
MSTRG.15023	0	0.37	1.11	0	0	0	0	0	0	0	0	0	0.32	0	0	0	0	0.32	0	0	0	0	0	0	0	1	3	0	0	0	0	0	0	0	0	0	1	0	0	0	0	1	0	0	0	0	0	0	Celsr2
MSTRG.15060	0.43	0.07	0.21	0.24	0.93	0	0.14	0.35	0.12	0	0	0.11	0.54	0.32	0.31	1.41	0.88	1.59	0.05	0	0.45	0.29	0.39	0.06	7	1	3	4	15	0	2	5	2	0	0	2	9	6	5	26	15	26	1	0	8	5	6	1	--
MSTRG.15066	1.54	4.59	0.64	0.58	0	11.25	1.16	12.11	15.7	13.88	5.89	4.48	2.03	0.31	2.79	0.52	0.37	4.4	0.85	1.26	5.75	10.25	4.61	1	36.35	94	13.31	13.82	0	270	24.56	251.69	393	336	136.9	122.43	49	8.62	64.19	13.77	9.14	103.96	24.56	33.97	146.76	256	101.85	23.36	--
MSTRG.15067	2.18	0	1.69	9.26	12.35	0	12.61	9.97	0	0	8.87	6.8	0	2.46	1.83	6.17	4.95	3.24	9.29	10.41	6.54	0	6.38	10.88	49.65	0	33.69	214.18	278	0	258.44	200.31	0	0	199.1	179.57	0	65.38	40.81	158.23	117.86	74.04	258.44	271.03	161.24	0	136.15	246.64	--
MSTRG.15068	1.01	1.52	0.4	1.4	2.77	1.79	3.94	5	4.82	6.66	2.78	7.21	0.64	0.87	1.3	1.13	0.63	2.83	2.7	1.69	3.42	0.76	8.06	2.85	20	26	7	28	54	36	70	87	101	135	54	165	13	20	25	25	13	56	65	38	73	16	149	56	--
MSTRG.15070	1.97	1.38	1.86	1.59	1.5	0.7	1.59	2.2	1.81	0.3	0.62	0.51	2.33	2.01	2.09	3.01	2.8	1.19	2.71	1.12	1.36	1.19	2.05	1.31	20	12	17	16	15	7	14	19	19	3	6	6	24	23	20	35	32	12	35	14	15	13	20	13	FGD4
MSTRG.15071	0	0	0	0	0	0	0	0	0	0	0	0	0	0	0	0.32	0.34	0	0	0	0	0	0	0	0	0	0	0	0	0	0	0	0	0	0	0	0	0	0	1	1	0	0	0	0	0	0	0	--
MSTRG.15075	4.79	7	5.16	2.75	5.73	6.54	6.23	4.48	3.07	2.69	3.53	4.13	4.16	2.03	4.23	5.36	4.76	5.23	6.53	4.43	4.87	3.9	4.33	2.8	182	231	172	106	215	253	213	150	124	105	132	182	162	90	157	229	189	199	303	192	200	157	154	106	--
MSTRG.15078	0.94	0.99	0.56	0.7	0.83	1.22	0.5	0.6	0.74	0.55	1.45	0.19	0.33	0.64	1.11	1.1	0.68	0.45	1.57	0.82	1.35	0.74	0.72	0.3	25	23	13	19	22	33	12	14	21	15	38	6	9	20	29	33	19	12	51	25	39	21	18	8	--
MSTRG.15080	1.52	1.1	1.55	1.2	2.53	1.42	1.72	1.38	1.65	1	1.07	0.71	1.76	1.37	1.03	2.04	1.54	1.24	1.53	1.62	1.36	0.99	0.97	0.59	65	41	58	52	107	62	66	52	75	44	45	35	77	68	43	98	69	53	80	79	63	45	39	25	--
MSTRG.15083	2.27	1.51	2.9	1.7	2.47	2.52	4.62	6.17	4.18	7.3	9.64	4.53	2.79	2.95	3.31	1.85	1.46	2.27	5.6	4.2	3.06	4.71	3.44	2.67	112.16	65	125.52	85.25	120.5	126.7	205.23	268.51	218.86	370	469.01	259.45	141.01	169.42	159.54	102.99	75.47	112.46	337.81	236.99	163.37	246.49	158.93	131.37	--
MSTRG.15174	130.02	149.91	165.46	139.61	147.57	174.53	111.41	84.23	104.59	48.02	53.83	64.75	159.92	139.9	127.17	141.62	141.62	140.33	129.6	84.76	108.1	55.54	58.85	66.82	5568	5583	6218	6071	6247	7614	4294	3181	4758	2112	2273	3216	7019	6979	5324	6829	6339	6027	6782	4148	5012	2522	2363	2849	--
MSTRG.15188	3.28	4.88	4.35	0.54	0.1	0.41	0.01	0.01	0.01	0.18	0.04	0.02	9.96	4.24	2.62	0.03	0.44	0.57	0.03	0.02	0.42	0.02	0.05	0.07	269	348	313	45	8	34	1	1	1	15	3	2	837	405	210	3	38	47	3	2	37	2	4	6	--
MSTRG.15190	3.27	2.91	7.02	5.03	6.43	5.76	5.3	2.45	3.75	0.19	0	0.67	5.42	3.59	1.24	5.06	4.28	3.24	8.71	4.1	1.44	1.38	0.16	0.32	38	41	67	56	69	70	53.16	26	49	2	0	11	62	45.14	17	68	58	40	121	51	17	18	4	4	--
MSTRG.15191	0	0.24	0	0.21	0	0.21	1.62	0	0	0	0	0	0	0.16	0	0	0	0	0	0.56	0	0	0	0	0	1	0	1	0	1	6.84	0	0	0	0	0	0	0.86	0	0	0	0	0	3	0	0	0	0	--
MSTRG.15229	5.79	6.81	3.77	5.97	6.76	4.73	7.04	4.61	5.64	2.88	2.86	2.08	4.91	9.82	6.83	6.3	4.81	4.6	8.12	7.29	7.76	3.05	2.2	2.91	84	86	48	88	97	70	92	59	87	43	41	35	73	166	97	103	73	67	144	121	122	47	30	42	--
MSTRG.15246	1.16	0.33	0.55	1.86	1.68	1.75	0.32	0.38	0.05	0.15	0.21	0	0.08	0.56	0.32	5.81	3.34	0.68	0.46	0.4	0.45	0	0	0	41	7	12	62	58	65	8	10	2	6	6	0	2	19	12	246	135	20	21	18	21	0	0	0	--
MSTRG.15259	4.34	2.8	4.56	2.31	2.72	2.04	3.25	4.44	2.24	3.75	3.54	3.39	5.78	4.45	4.4	1.5	1.55	3.57	2.27	1.82	2.12	2.98	4.34	1.95	257	144	237	139	159	123	173	232	141	228	207	233	351	307	255	100	96	212	164	123	136	187	241	115	--
MSTRG.15265	0	0	0	0	0	0	0	0	0	0	0	0	0	0	0	0	0	0	0	0	0	1.36	0	0.21	0	0	0	0	0	0	0	0	0	0	0	0	0	0	0	0	0	0	0	0	0	7	0	1	--
MSTRG.15267	0.76	0	0.29	1.25	0	0	0	0	0	0	0	0	0	0.22	0	0	0	0	0	0	0	0	0	0	3	0	1	5	0	0	0	0	0	0	0	0	0	1	0	0	0	0	0	0	0	0	0	0	--
MSTRG.15285	1.02	4.88	2.52	0.38	2.93	2.83	0.73	0.24	0.56	0.9	0.52	0.28	0.58	0.93	0.43	0.77	1.27	0.27	0.6	0.95	0.52	1.96	0.75	0.64	64	265	138	24	181	180	41	13	37	58	32	20	37	68	26	54	83	17	46	68	35	129.97	44	40	--
MSTRG.15299	7.45	8.43	9	6.1	6.33	6.18	4.46	4.38	5.37	4.33	3.86	4.21	8.24	6.94	6.01	5.02	5.34	5.04	4.56	4.65	3.82	4.68	3.31	4.12	432	425	458	359	363	365	233	224	331	258	221	283	490	469	341	328	324	293	323	308	240	288	180	238	MPLKIP
MSTRG.15301	3.01	2.21	2.72	6.45	3.82	5.76	2.96	2.47	2.13	3.88	4	1.75	2.87	4.23	7.77	2.42	4.55	5.49	1.01	2.99	4.47	2.07	0.98	3.6	141	90	112	307	177	275	125	102	106	187	185	95	138	231	356	128	223	258	58	160	227	103	43	168	--
MSTRG.15304	26.46	16.6	10.34	4.52	0	0.32	0.12	0	0	0.21	0	0	21.34	616.53	1.45	0	14.86	6.54	0	0.1	0.2	0	0	0	242	132	83	42	0	3	1	0	0	2	0	0	200	6568	13	0	142	60	0	1	2	0	0	0	--
MSTRG.15308	3.94	8.14	8.2	7.56	4.83	4.41	4.4	4.24	5.61	3.64	4.83	5.6	4.46	5.83	7.85	5.77	4.09	5.58	6.39	5.5	6.17	5.31	5.59	3.91	87.76	153.59	159.67	171.97	106.41	113.21	93.23	95.56	144.88	83.74	106.26	153.26	104.62	154.09	172.76	151.6	99.97	123.85	182.5	157.54	158.5	136.54	129.31	95.12	--
MSTRG.15309	2.9	2.2	5.49	3.42	1.69	1.13	4.68	1.07	2.28	1.41	1.2	0.65	2.76	2.43	3.46	6.71	1.05	5.13	1.32	1.38	0.81	0.52	1.68	0.79	11	7	18	13	8	4	15	6	9	5	5	3	11	18	12	29	7	19	9	10	3	2	6	5	--
MSTRG.15319	0.12	0.07	0.39	0	0.03	0.12	0.52	1.79	0.79	0.91	0	1.74	0.03	0.75	0	0	0	0.68	0	0.62	0.09	0.61	0.96	0	4	2	11	0	1	4	15	51	27	30	0	65	1	28	0	0	0	22	0	23	3	21	29	0	--
MSTRG.1532	3.31	4.13	2.33	3.16	3.83	2.66	2.39	2.99	3.41	1.75	1.9	2.23	2.59	3.15	1.31	2.33	1.97	1.87	2.38	2.41	3.09	1.92	1.21	1.12	39	42	24	38	44	32	25	31	43	21	22	30	31	43	15	31	24	22	34	32	39	24	13	13	FUCA2
MSTRG.15320	0	0	0.35	0.61	0	0.37	0	0	0	0	0.38	0	0	0	0	0.66	0.71	0.37	0.31	0	0	0.7	0	0	0	0	1	2	0	1	0	0	0	0	1	0	0	0	0	2	2	1	1	0	0	2	0	0	Pdcd6ip
MSTRG.15339	1.32	1.23	2.4	1.02	0.33	1.09	0.09	0.23	0.08	0.32	0.46	0.04	1.73	1.03	1.01	0.18	0.32	0.21	0.07	0.04	0.69	0.31	0.09	0.21	32	26	51	25	8	27	2	5	2	8	11	1	43	29	24	5	8	5	2	1	18	8	2	5	--
MSTRG.15349	2.79	2.24	5.42	3.87	3.48	4.88	6.05	4.51	6.14	3.3	2.19	2.63	4.05	3.38	3.45	1.55	1.63	2.95	1.95	3.61	1.3	6.38	1.34	2.67	129	90	220	182	159	230	252	184	302	157	100	141	192	182	156	81	79	137	110	191	65	313	58	123	--
MSTRG.15351	0.77	0.65	1.49	0	0	0	0	0	0	0	0	0	2.49	0.82	0.85	0	0	0	0	0	0	0	0	0	26	19	44	0	0	0	0	0	0	0	0	0	86	32	28	0	0	0	0	0	0	0	0	0	--
MSTRG.15352	0.65	0.38	2.14	0	0	0	0	0	0	0	0	0	1.36	1.26	0.25	0	0	0	0	0	0	0	0	0	8	4	23	0	0	0	0	0	0	0	0	0	17	18	3	0	0	0	0	0	0	0	0	0	--
MSTRG.15355	2.53	0.97	1.58	0	0	0	0	0	0	0	0	0	3.19	2	0.96	0	0	0	0	0	0	0	0	0	51	17	28	0	0	0	0	0	0	0	0	0	66	47	19	0	0	0	0	0	0	0	0	0	--
MSTRG.15363	0	0	0	0.11	0	0	0.36	0.74	0.71	1.37	0	0.65	0	0.19	0	0	0	0.11	0.27	0.76	0.3	0.31	0.81	0	0	0	0	1	0	0	3	6	7	13	0	7	0	2	0	0	0	1	3	8	3	3	7	0	--
MSTRG.15375	0.8	1.57	2.35	0.27	0.02	0.11	0.46	0.2	0.31	0.11	0.1	0.11	1.74	1	0.65	0.09	0.05	0.3	0.26	0.32	0.11	0.05	0.05	0.02	98	168	254	34	3	14	51	22	40	14	12	16	219.16	143	78	12	7	37	39	45	15	7	6	2	--
MSTRG.15376	0.55	0.37	1.43	0.08	0.08	0.16	2.55	0.07	0.07	0.01	0.03	0.01	2.27	0.23	0.44	0.01	0.02	0.14	0.02	0.06	0.02	0.02	0.01	0	24	6	147	9	9	19	31	7	9	1	4	2	230	32	12	1	2	16	3	8	3	3	1	0	--
MSTRG.15403	8.14	2.38	12.36	6.64	3.43	4.82	8.22	5.25	7.88	6.99	9.69	13.66	9.81	5.25	5.09	2.03	4.07	3.46	1.55	7.46	7.55	2.21	3.44	6.95	68	13	102	103	23	51	78	39	91	82	82	162	141	40	52	24	45	46	29	76	67	32	24	53	--
MSTRG.15418	2.23	1.95	2.02	0.98	1.18	1.38	0.88	0.54	0.95	0.26	0	0.16	1.59	1.89	1.72	0.97	0.21	1.72	1.01	0.62	0.73	0.44	0.52	0.58	65.91	50.08	52.37	29.5	34.31	41.64	23.49	13.97	29.72	7.83	0	5.56	48.26	65.16	49.53	32.19	6.53	50.83	36.54	20.82	23.36	13.8	14.36	17.19	--
MSTRG.15419	3.58	4.12	4.27	3.32	2.59	2.94	2.2	1.63	2.49	1.84	1.69	1.08	4.65	3.33	5.69	2.29	2.55	4.36	1.39	1.72	2.15	1.67	1.52	1.2	296.09	295.92	309.63	278.5	211.69	247.36	163.51	119.03	218.28	156.17	138	103.44	393.74	320.84	459.47	212.81	220.47	361.17	140.46	162.18	192.64	146.2	117.64	98.81	--
MSTRG.15432	2.66	1.68	2.65	0.46	0.6	0	0	0.23	0	0	0	0	0.91	2.11	1.15	0.53	1.08	1.79	0	0	0.43	0	0	0	40	22	35	7	9	0	0	3	0	0	0	0	14	37	17	9	17	27	0	0	7	0	0	0	--
MSTRG.15446	33.63	28.25	29.96	34.58	27.17	20.23	21.41	17.27	19.63	17.71	21.23	24.79	24.91	28.9	34.21	26.7	28.53	28.78	22.34	23.98	19.7	20.97	20.46	22.72	697	502	544	717	548	432	400	311	430	375	433	595	535	694	701	630	625	605	572	564	447	466	395	474	RITA1
MSTRG.15456	1.81	2.95	1.41	0.37	0.96	0.09	0.32	2.7	1.43	0.83	0.87	3.61	2.23	3.76	1.65	0.08	0.09	0.19	2.41	0.25	0.44	0.54	2.84	0.57	19	27	13	4	10	1	3	25	16	9	9	44	24	46	17	1	1	2	31	3	5	6	28	6	--
MSTRG.15457	0	0	0	0	0	0	0.59	0	0	0	0	0.15	0	0	0	0.16	0	0	0	0	0	0	0	0	0	0	0	0	0	0	3	0	0	0	0	1	0	0	0	1	0	0	0	0	0	0	0	0	--
MSTRG.15461	0.13	0.06	0.18	0.29	0.27	0.26	1.4	2.1	1.92	0.29	0.33	1.96	0.31	0.09	0.11	0.93	0.8	0.24	0.64	0.87	0.45	0.71	0.66	0.22	5	2	6	11	10	10	47	69	76	11	12	85	12	4	4	39	31	9	29	37	18	28	23	8	--
MSTRG.15463	0	0	0.26	0.45	0	0	0	0.26	2.37	0.67	0	0	0	0.2	0	0.61	0	0	0.75	1.2	0.42	0	0	0.23	0	0	1	2	0	0	0	1	11	3	0	0	0	1	0	3	0	0	4	6	2	0	0	1	--
MSTRG.15535	29.3	28.21	32.5	29.39	26.1	25.96	24.21	19.03	21.44	19.88	17.79	20.46	27.49	31.79	28.04	22.5	25.56	24.23	19.99	19.53	24.75	15.62	16.3	18.04	1346	1127	1310	1371	1185	1215	1001	771	1046	938	806	1090	1294	1701	1259	1164	1227	1116	1122	1025	1231	761	702	825	Cabin1
MSTRG.15536	14	14.07	12.43	10.05	11.67	9.71	10.34	8.56	11.56	7.38	7.77	4.99	12.55	13.42	11.4	7.78	8.68	8.73	7.17	8.55	7.29	5.79	6.67	5.97	358	313	279	261	295	253	238	193	314	194	196	148	329	400	285	224	232	224	224	250	202	157	160	152	CABIN1
MSTRG.15537	13.47	14.48	10.83	10.64	10.98	9.95	8.84	8.04	10.53	6.57	7.29	4.24	14.11	12.84	11	10.11	9.13	8.8	10.15	8.1	7.84	6.19	6.12	5.62	279	261	197	224	225	210	165	147	232	140	149	102	300	310	223	236	198	183	257	192	176	136	119	116	CABIN1
MSTRG.15538	108.01	120.15	105.76	97.64	101.97	74.56	121.36	66.21	85.14	98.08	95.97	108.43	85.45	77.69	97.92	90.35	80.74	111.93	93.4	91.01	76.46	87.63	87.77	111.15	1961	1897	1685	1800	1830	1379	1983	1060	1642	1829	1718	2283	1590	1643	1738	1847	1532	2038	2072	1888	1503	1687	1494	2009	DDT
MSTRG.15542	131.15	115.39	126.28	127.54	89.26	103.49	108.67	40.36	53.64	37.57	80.23	35.72	125.2	76.26	128.8	92.7	110.89	72.17	59.85	72.24	113.54	40.33	27.75	79.01	877	671	741	866	590	705	654	238	381	258	529	277	858	594	842	698	775	484	489	552	822	286	174	526	MIF
MSTRG.15551	0.28	0.49	0.81	0.42	0.57	0.14	0	0	0	0.41	0	0	0.41	0.24	0.43	0.13	0	0.14	0.23	0.99	0.13	0.4	0	0	2	3	5	3	4	1	0	0	0	3	0	0	3	2	3	1	0	1	2	8	1	3	0	0	VPS29
MSTRG.15552	0	0	0	0	0	0	0	0	6.39	5.38	2.8	0.26	0	0	0	0	0	0	0	0	0	0.29	1.96	3.7	0	0	0	0	0	0	0	0	22.1	18	9	1	0	0	0	0	0	0	0	0	0	1	6	12	IGLV2-18
MSTRG.15593	1.09	0.78	0.25	0.09	0	0.11	0.01	0	0	0.01	0.05	0.04	2.73	1.02	0.92	0.01	0.32	0.09	0	0	0.07	0	0.03	0.03	85	53	17	7	0	9	1	0	0	1	4	4	219	93	70	1	26	7	0	0	6	0	2	2	Tmem275
MSTRG.15601	0.25	0.59	0.29	0.13	0.13	0	0.14	0.14	0	0.37	0.39	0.44	0.87	0.66	0.78	0.45	0.37	0.89	0.42	0.11	0.47	0.36	0.81	0.13	2	4	2	1	1	0	1	1	0	3	3	4	7	6	6	4	3	7	4	1	4	3	6	1	--
MSTRG.15620	16.06	19.21	17.64	14.04	10.27	12.09	10.22	8.07	8.8	6.83	6.24	8.19	21.31	17.08	12.92	13.07	18.52	13.13	8.08	8.65	10.13	6.76	7.19	6.91	838.15	872	808	744	530	643	480	371.31	488	366	321	496	1140	1038.48	659	768	1010	687	515.54	516	572.37	374	352	359	--
MSTRG.15624	1.57	1.1	0.93	0.8	0.82	1.38	0.5	1.27	0.71	0.38	0.94	0.51	2.27	1.59	1	0.62	1.21	0.95	0.41	0.76	0.57	0.34	0.42	0.79	56	34	29	29	29	50	16	40	27	14	33	21	83	66	35	25	45	34	18	31	22	13	14	28	AGBL4
MSTRG.15625	0.26	0.29	0	0	0	0	0	0	0	0	0	0	2.25	0.22	0.26	0	0	0	0	0	0	0	0	0	1	1	0	0	0	0	0	0	0	0	0	0	9	1	1	0	0	0	0	0	0	0	0	0	Agbl4
MSTRG.15629	0.24	0.14	0	0	0	0.94	0.13	0.14	0	0	0.12	0.1	0.7	0	0	0	0.69	0.12	0	0.21	0.11	0	0.13	0	2	1	0	0	0	8	1	1	0	0	1	1	6	0	0	0	6	1	0	2	1	0	1	0	--
MSTRG.15632	3.44	1.98	2.85	2.31	1	1.13	3.07	2.84	1.82	3.1	1.43	1.66	1.37	1.57	3.68	2.92	2.19	2.55	2.18	5.38	4	2.41	2.45	1.73	66	33	48	45	19	22	53	48	37	61	27	37	27	35	69	63	44	49	51	118	83	49	44	33	--
MSTRG.15635	0.13	0.31	0.31	0.33	0.14	0.13	0.07	0.23	0	0	0	0	0.39	0.12	0.48	0.3	1.61	0.2	0.11	0.06	0.31	0.13	0	0	2	4	4	5	2	2	1	3	0	0	0	0	6	2	7	5	25	3	2	1	5	2	0	0	--
MSTRG.15639	0	0	0	0	0.07	0.22	0.98	0.25	0.41	0.07	1.04	0.38	0	0	0.15	0	0.14	0	1.74	0.7	0.34	0.21	0.23	0.66	0	0	0	0	1	3	12	3	6	1	14	6	0	0	2	0	2	0	29	11	5	3	3	9	--
MSTRG.1564	0.46	0.42	0.47	2.03	1.27	1.56	0.53	0.3	1	0.93	0.11	0.3	0.42	0.43	1.09	1.7	0.64	1.71	0.39	0.74	1.08	0.74	0.42	0.68	21	17	19	95	58	73	22	12	49	44	5	16	20	23	49	88	31	79	22	39	54	36	18	31	SMIM28
MSTRG.15640	0.77	0.7	1.28	0.55	0.86	1.19	0.86	1.56	0.78	1.46	1.3	1.2	0.74	0.88	0.84	0.86	0.83	0.91	1.28	1.35	1.02	0.82	1.59	0.64	81	64	118	59	89	128	81	145	87	158	135	146	80	108	86	102	91	96	164	162	116	92	157	67	--
MSTRG.15656	1026.65	1159.79	869.08	1342.01	1212.61	1194.62	1099.34	1440.19	885.2	1099.17	1457.24	1875.39	897.03	991.04	1259.75	1199.85	967.16	1116.73	1519.39	1254.15	1288.5	1868.04	1603.11	1342.94	15097.42	15942.15	12303.78	21701.56	18738.89	19446.06	16303.31	19447.58	15117.75	17218.73	23024.41	35499.15	13396.18	18689.93	19240.29	23968.63	16739.26	19109.93	31527.8	20241.02	20112.62	30171.93	25643.88	21243.85	UBC
MSTRG.15657	668.45	478.26	380.06	166.37	541.71	476.87	512.95	702.06	528.02	502.4	503.47	788.82	542.04	593.78	585.71	304.49	312.55	309.53	563.78	724.71	815.24	426.35	562.7	533.91	9048.24	4922.63	4069.52	2348.63	6686.78	6146.79	6065.88	7900.63	7214.43	6992	6754.47	11704.9	7644.25	8578.96	7834.59	4751.5	4635.91	3888.53	8724.16	10535.79	11639.2	6634.04	6738.22	7177.74	UBB
MSTRG.15673	14.55	16.97	16.16	12.42	11.64	22.69	15.34	17.66	18.14	16.84	17.01	33.08	24.06	17.38	19.05	8.85	16.03	11.23	19.73	21.43	21.79	23.05	26.79	23.92	583	591	568	505	461	926	553	624	772	693	672	1537	988	811	746	399	671	451	966	981	945	979	1006	954	--
MSTRG.15678	0	0	0.12	0	0.44	0.11	0.64	0.5	1.13	1.58	1	2.71	0.15	0.27	0	0.21	0.38	0.23	0.22	0.82	0.07	2.5	7.56	1.13	0	0	1	0	4	1	6	4	14	20	9	40	2	4	0	3	5	3	3	12	1	25	74	13	--
MSTRG.15692	4.44	4.93	6.61	3.99	3.55	4.21	2.25	1.75	1.96	2.85	3.22	2.03	8.7	5.66	5.53	2.31	3.06	3.41	2.92	2.59	6.34	3.02	2.55	3.82	147	142	192	134	116	142	67	51	69	97	105	78	295	218	179	86	106	113	118	98	227	106	79	126	--
MSTRG.15709	2.03	2.19	3.1	2.81	2.23	2.54	1.82	0.98	2.07	0.63	1.67	1.38	2.49	2.08	2.7	2.95	3.39	2.8	1.77	1.74	2.95	0.84	1.47	1.56	47	44	63	66	51	60	38	20	50.98	15	38	37	59	56	61	77	82	65	50	46	74	20.67	32	36	--
MSTRG.15713	5.51	4.11	4.21	4.53	3.87	3.49	4.74	4.39	3.75	3.15	5	4.29	4.28	4.63	4.26	2.86	3.47	3.37	2.54	2.73	3.57	2.08	2.78	2.16	279	181	187	233	194	180	216	196	202	164	250	252	222	273	211	163	184	171	157	158	196	112	132	109	--
MSTRG.15716	2.9	2.99	2.89	1.43	2.07	1.6	1.15	1.81	1.02	1.4	1.32	0.67	3.31	2.16	2.63	1.75	1.85	1.81	1.11	1.24	1.14	1.09	0.89	0.75	88	79	80	44	73	51	32	51	33	42	38	29	107	83	82	62	67	57	45	43	36	36	27	24	--
MSTRG.15738	4.35	5.59	2.39	2.82	1.66	4.77	8.87	2.55	6.6	0.85	0.93	1.46	1.2	1.71	2.72	3.27	2.3	1.02	2.09	1.03	1.7	1.01	8.19	0.77	85	95	41	56	32	95	156	44	137	17	18	33	24	39	52	72	47	20	50	23	36	21	150	15	--
MSTRG.15756	0.24	0.28	0	0	0.37	0.12	0.14	0.55	0.69	0	0.12	0.32	0	0	0.12	1.95	0.82	0.49	0.6	0.43	0.79	0	0.26	0.12	2	2	0	0	3	1	1	4	6	0	1	3	0	0	1	18	7	4	6	4	7	0	2	1	--
MSTRG.15758	4.78	4.2	3.38	2.58	4.16	2.84	2.23	1.89	2.42	0.95	0.92	1.06	3.11	2.9	3.36	4.48	5.32	3.81	2.45	2.64	2.81	1.59	1.54	1.43	195	149	121	107	168	118	82	68	105	40	37	50	130	138	134	206	227	156	122	123	124	69	59	58	--
MSTRG.15764	0.65	0.7	1.52	0.86	0.96	0.63	0.68	0.56	0.14	0.96	0.42	0.07	0.56	0.91	0.7	2.03	1.27	1.18	0.87	0.9	0.35	0.36	0.08	0.34	17	16	35	23	25	17	16	13	4	26	11	2	15	28	18	60	35	31	28	27	10	10	2	9	--
MSTRG.15768	12.34	10.68	10.72	8.37	7.9	7.64	7.83	10.19	7.93	8.92	12.16	8.24	15.16	9.77	9.15	8.31	10.91	8.52	7.92	7.44	7.51	8.64	9.98	11.7	501	377	382	345	317	316	286	365	342	372	487	388	631	462	363	380	463	347	393	345	330	372	380	473	--
MSTRG.15786	6.19	8.47	5.49	8.71	4.75	6	4.37	4.69	4.99	4.75	6.17	3.83	6.98	7.36	3.82	9.01	8.17	6.37	5.97	4.07	7.97	5.22	4.53	7.1	156	178	120	220	116	157	96	105	130	120	152	113	178	211	91	254	213	156	177	116	209	138	104	175	tmem97
MSTRG.15792	1.88	0.42	1.56	0.57	1.02	0.5	0.72	2.38	0.27	0.63	0.95	1.37	1.83	2.29	0.96	0.45	0.41	0.86	0.35	0.63	0.4	0.41	0.92	0.36	26	5	19	8	14	7	9	29	4	9	13	22	26	37	13	7	6	12	6	10	6	6	12	5	--
MSTRG.15795	3.06	0.73	1.55	1.28	1.38	0.78	2.51	0.57	1.78	1.78	0.4	1.26	1.04	0.63	0.85	2.36	2.51	1.62	1.12	1.28	1.72	0.78	0.57	0.67	92	19	41	39	41	24	68	15	57	55	12	44	32	22	25	80	79	49	41	44	56	25	16	20	--
MSTRG.15799	0	0.16	0.16	0.21	0.36	0.14	0.4	2.02	0.67	1.04	1.81	2.76	0.07	0.06	0	0.63	0.48	0.14	0.99	0.81	0.72	0.81	2.05	1.36	0	2	2	3	5	2	5	25	10	15	25	45	1	1	0	10	7	2	17	13	11	12	27	19	--
MSTRG.15801	1.78	1.67	1.24	1.78	3.23	1.79	2.25	1.83	2.47	1.68	2.92	1.21	2.08	1.64	1.63	1.49	2.1	2.22	1.97	3.81	1.91	1.27	1.45	2.32	319	260	196	325	574	327	364	289	472	310	517	252	383	342	286	302	394	400	432	781	372	242	244	414	--
MSTRG.15803	0	0	0	0.33	0	0.16	0.37	0	0	0	0	0	0	0	0	0.15	0	0.66	1.49	0	0	0	0.18	0	0	0	0	2	0	1	2	0	0	0	0	0	0	0	0	1	0	4	11	0	0	0	1	0	--
MSTRG.15825	7.19	7.29	6.24	6.77	5.78	5.84	3.45	6.19	4.74	2.93	2.81	4.39	7.76	7.89	9.25	4.32	2.67	4.9	2.15	2.6	5.01	3.44	4.08	1.6	574	506	437	549	456	475	248	436	402	240	221	406	635	734	722	388	223	392	210	237	433	291	305	127	--
MSTRG.15847	1.47	0.41	1.61	1.45	2.56	0.58	0.52	2.54	3.88	0.75	2.93	2.03	1.61	1.37	0.6	2.98	2.48	3.58	1.69	2.63	2.83	2.11	3.33	2.31	25	6	24	25	43	10	8	38	70	13	49	40	28	27	10	57	44	61	35	51	52	38	53	39	--
MSTRG.15885	0	0	0	0	0	0.17	0	0.68	1.61	0.5	0	0	0	0	0	0	0	0.09	0.28	0	0.24	0.97	0.46	0.17	0	0	0	0	0	2	0	7	20	6	0	0	0	0	0	0	0	1	4	0	3	12	5	2	--
MSTRG.15886	0	0	0	0	0	0	0	0	1.47	0	0	0	0	0.38	0	0	0	0	0	0	0.41	0.21	0	0	0	0	0	0	0	0	0	0	7	0	0	0	0	2	0	0	0	0	0	0	2	1	0	0	--
MSTRG.15946	2.09	2.27	1.81	2.21	1.61	2.87	1.08	4.45	1.64	2.87	3.47	2.01	3.05	1.77	1.81	1.15	1.15	0.97	1	1.23	0.73	1.62	2.8	1.96	92	87	70	99	70	129	43	173	77	130	151	103	138	91	78	57	53	43	54	62	35	76	116	86	--
MSTRG.15968	0.67	1.53	2.66	3.28	5.32	3.66	10.22	5.52	7.53	4.15	4.59	2.01	1.24	2.17	2.25	1.66	1.15	2.06	6.27	6.18	14.28	2.51	3.98	4.08	10	20	35	50	79	56	138	73	120	64	68	35	19	38	33	28	18	31	115	106	232	40	56	61	--
MSTRG.15998	0.21	0.24	0.16	0.07	0.35	0.07	1.23	0.47	0.26	0.81	0.07	0.77	0.13	0.12	0.07	0	0.2	0.34	0.73	0.79	0.25	1.17	0.07	0.21	3	3	2	1	5	1	16	6	4	12	1	13	2	2	1	0	3	5	13	13	4	18	1	3	--
MSTRG.16002	0.12	0.05	0.41	0.16	0.4	0.27	0.22	0.63	0.37	0.39	0.24	1.48	0.31	0.38	0.12	0.39	0.34	0.24	0.42	0.38	0.11	0.86	0.64	0.84	3	1	9	4	10	7	5	14	10	10	6	43	8	11	3	11	9	6	13	11	3	23	15	21	--
MSTRG.16008	2.03	1.51	1.43	3.06	1.63	2.52	1.46	0.54	0.22	0.29	0.48	0.67	3.21	2.82	1.83	1.64	1.94	1.37	1.32	0.68	2.43	0.23	0.51	1.08	34	22	21	52	27	43	22	8	4	5	8	13	55	55	30	31	34	23	27	13	44	4	8	18	--
MSTRG.16015	29.69	27.32	27.19	19.61	20.61	23.07	18.68	12.27	17.04	36.95	31.8	48.82	27.45	29.56	26.38	20.02	22.82	19.94	13.3	14.12	19.69	52.68	65.4	57.39	1461	1164	1175	983	997	1160	824	532	895	1871	1546	2766	1376	1680	1260	1108	1169	980	798	794	1041	2749	3012	2802	BPGM
MSTRG.1602	8.33	7.26	8.23	9.4	14.61	7	11.69	7.16	12.62	2.49	4.37	10.29	5.06	5.57	6.81	16.99	11.85	12.1	17.96	13.89	7.91	9.15	11.62	9.87	210	164	184	244	372	180	274	160	327	65	109	307	127	167	179	500	324	324	566	409	228	258	273	257	--
MSTRG.16034	0	0	0	0	0	0	2.15	0	0	0	0	0	0	0	0	0	0	0	0	0	0	0	0	0	0	0	0	0	0	0	5	0	0	0	0	0	0	0	0	0	0	0	0	0	0	0	0	0	--
MSTRG.16037	0.13	0.31	0	0.4	0.41	1.72	0.3	0.15	0	0.39	0.41	0	0.13	0.23	0.28	1.07	0.13	0.4	0.33	0.47	1.12	0.25	0	0.14	1	2	0	3	3	13	2	1	0	3	3	0	1	2	2	9	1	3	3	4	9	2	0	1	--
MSTRG.1604	0.42	0.86	0.47	0.65	0	0.16	0.37	0.94	0.78	0.57	0.25	0.79	0.73	1.14	1.7	0.44	1.43	2.4	0.34	0.51	1	0.55	1.77	1	5	9	5	8	0	2	4	10	10	7	3	11	9	16	20	6	18	29	5	7	13	7	20	12	--
MSTRG.16047	0.06	0.62	0.27	0	0.18	0.18	0	4.5	0.4	5.39	4.21	1.19	0	0	0.06	0.48	0.29	0.06	0.69	1.05	1.06	1.02	1.22	1.21	1	9	4	0	3	3	0	66	7	92	69	23	0	0	1	9	5	1	14	20	19	18	19	20	Togaram2
MSTRG.16052	5.77	4.24	4.88	5.17	6.4	6.9	7.46	13.65	13.85	9.85	11.25	12.36	5.91	6.27	4.38	5.28	7.49	3.23	8.08	9.38	10.12	8.46	12.17	7.79	166	106	123	151	182	202	193	346	423	291	319	412	174	210	123	171	225	93	284	308	315	258	328	223	--
MSTRG.16062	9.71	8.47	12.01	5.85	6.7	5.69	7.26	4.7	3.55	6.36	5.93	5.52	7.18	5.65	8.57	6.54	5.9	6.79	5.54	8.17	6.33	5.29	4.61	5.41	211	160	229	129	144	126	142	90	82	142	127	139	160	143	182	160	134	148	147	203	149	122	94	117	--
MSTRG.16067	1.41	1.98	4.87	0.41	1.06	0	0.69	0.24	0.74	0	0.21	0	2.06	2.68	1.39	1.52	1.05	0.21	0.51	0	0.14	0.2	0	0	9	11	25	2	5	0	4	1	4	0	1	0	11	20	8	10	7	1	4	0	1	1	0	0	SPINK2
MSTRG.16077	1.44	2	1.98	0.22	0.61	0.44	0.34	0.51	0.21	0.29	0.61	0.59	0.96	2.08	2.47	0.07	0.58	0.75	0.06	0.53	0.63	0.28	0.56	0.76	19	23	23	3	8	6	4	6	3	4	8	9	13	32	32	1	8	10	1	8	9	4	7	10	--
MSTRG.16083	0	0	0	0	0	0	0	0.29	0	0	1.31	0	0	0	0	0	0	0.26	0.21	0	0	0	0	0	0	0	0	0	0	0	0	1	0	0	5	0	0	0	0	0	0	1	1	0	0	0	0	0	--
MSTRG.16107	0.36	0.24	0.37	2.82	6.12	4.01	8.82	20.48	15.11	3.48	1.37	5.27	0.28	0.57	0.99	5.24	5.59	3.68	19.89	16.01	6.94	2.98	4.15	2.21	40	15	27	253	510	356	668	1713	1446	337	130	514	19	53	87	520	471	294	2007	1479	664	310	314	189	--
MSTRG.16131	1.81	4.62	2.5	2.19	2.47	1.56	0.82	2.19	0.9	2.44	1.31	1.51	2.9	1.61	2.43	2.01	2.77	2.92	1.39	2.3	3.63	1.01	1.72	1.07	107	229	130	126	137	93	41	118	56	146	71	98	166	106	136	131	168	173	98	163	229	60	91	62	--
MSTRG.16133	0	0	0.28	0	0	0	0	0	0	0	0	0	0	0	0.51	0.66	0	1	0.2	0.22	0	0	0.53	0	0	0	1	0	0	0	0	0	0	0	0	0	0	0	2	3	0	4	1	1	0	0	2	0	--
MSTRG.1616	0	0	0	0.56	1.36	0.56	0	0.56	0.13	0.83	0.22	0.18	0.28	0	0	0.19	0.41	1.34	0.12	0.19	1.11	0.13	0	0.28	0	0	0	8	19	8	0	7	2	12	3	3	4	0	0	3	6	19	2	3	17	2	0	4	--
MSTRG.1618	0.31	0	0.18	0.62	0.16	0	0	0	0	0	0	0.14	0	0.13	0	0.28	0.3	0.47	0.26	0.14	0.43	0	0.17	0	2	0	1	4	1	0	0	0	0	0	0	1	0	1	0	2	2	3	2	1	3	0	1	0	--
MSTRG.16198	1.58	0.96	1.63	1.12	1.05	1.26	0.99	1.29	0.32	0.14	1.25	0.13	1.3	0.89	0.66	0.92	0.94	1.67	0.44	0.65	0.55	0.56	0.63	0.45	32	17	29	23	21	26	18	23	7	3	25	3	27	21	13	21	20	34	11	15	12	12	12	9	--
MSTRG.16211	2.72	0.4	0.83	1.94	1.19	2.08	0.91	0.6	2.4	0.31	0.25	0.45	1.8	1.37	0.62	0.63	2.15	0.85	0.43	1.21	0.28	0.82	0.36	0.15	146.24	18.49	39.04	106.05	63.01	114	44.18	28.63	137.27	17	13	27.89	98.95	85.7	32.57	37.94	120.66	45.62	28	74.55	16.04	47	17.95	8	--
MSTRG.16212	2.28	0.48	1.61	1.04	0.94	2.08	0.68	0.67	1.19	0	0	0.54	1.34	1	1.24	0.08	2.38	0.19	0	1.83	0.2	0	0.43	0	51.76	9.51	31.96	23.95	20.99	48	13.82	13.37	28.73	0	0	14.11	31.05	26.3	27.43	2.06	56.34	4.38	0	47.45	4.96	0	9.05	0	--
MSTRG.16225	2.18	0.88	1.4	2.88	2.32	3.48	4.69	1.53	4	1.99	1.07	3.17	1.97	1.92	3.45	2.1	1.92	3.36	3.55	4.98	1.95	3.14	1.27	1.89	180	63	101	241	189	292	348	111	350	168.36	87	303	166	184	278	195	165	278	357	469	174	274	98	155	--
MSTRG.16229	0.11	0	0	0.26	0.54	0.63	0.06	2.06	2.26	3.28	0.49	3.59	0	0	0.11	0.28	0.26	0.16	1.4	2.25	0.74	6.05	1.88	1.93	2	0	0	5	10	12	1	34	45	63	9	78	0	0	2	6	5	3	32	48	15	120	33	36	--
MSTRG.16246	20.36	13.19	23.35	16.49	11.84	20.69	17.34	11.57	20.58	11.72	5.08	14.35	24.1	17.34	20.67	12.76	14.09	14.89	11.31	14.09	10.02	12.23	8.4	8.1	788	444	793	648	453	816	604	395	846	466	194	644	956	782	782	556	570	578	535	623	420	502	305	312	--
MSTRG.16248	0.99	0.91	1.13	0.73	1	1.07	0.99	0.06	0.23	0.1	0.15	0.26	0.87	1.19	1.57	0.48	0.43	0.74	0.04	0.39	0.27	0.05	0.26	0.05	20	16	20	15	20	22	18	1	5	2	3	6	18	28	31	11	9	15	1	9	6	1	5	1	--
MSTRG.16312	4.57	2.62	5.57	4.96	6.29	4.45	2.41	3.71	4.09	1.75	1.45	1.05	5.45	4.55	2.7	4.66	4.62	6.15	3.87	2.47	3.8	1.37	2.33	2.93	255	124	268	282	344	250	128	178	239	94	81	66	300	297	155	288	273	325	246	164	230	80	128	164	--
MSTRG.16313	1.45	1.29	0.68	1.98	1.06	1.28	1.49	0.59	0.74	0.44	0.23	0.32	1.71	1.6	1.79	0.89	1.35	0.97	0.67	0.72	1.1	0.42	0.12	0.45	39	30	16	54	28	35	36	14	21	12	6	10	47	50.16	47	27	38	26	22	22	32	12	3	12	--
MSTRG.16316	25.52	30.51	22.89	17.27	17.24	18.64	16.89	18.21	16.61	18.97	14.89	15.46	25.35	19.47	23.12	15.39	19.19	15.62	14.8	14.83	17.54	10.59	9.4	15.66	982	1021	773	675	656	731	585	618	679	750	565	690	1000	873	870	667	772	603	696	652	731	432	339	600	--
MSTRG.16320	8.7	7.4	5.54	7.13	7.5	3.44	2.85	1.6	3.23	1.63	2.03	0.29	9.53	6.35	6.32	4.75	4.79	4.53	2.28	1.66	3.07	0.21	0.12	0.88	79	58	46	66	67	32	23	13	31	15	18	3	88	70	58	48	45	43	25	17	30	2	1	8	--
MSTRG.16329	0	0	0.08	0.66	1.01	0.39	3.62	2.04	1.94	1.62	4.32	4.13	0.06	0.06	0.27	0.53	0.57	0.46	1.8	2.68	0.68	2.89	3.55	1.2	0	0	1	10	15	6	49	27	31	25	64	72	1	1	4	9	9	7	33	46	11	46	50	18	--
MSTRG.16332	134.37	134.57	78.84	117.22	182.22	77.21	79.64	54.47	86.61	128.67	107.74	73.66	94.15	167.21	130.87	128.54	148.86	126.19	162.4	195.2	215.66	159.31	131.6	229.32	1944	1693	1001	1722	2606	1138	1037	695	1331	1912	1537	1236	1396	2818	1851	2094	2251	1831	2871	3227	3378	2444	1785	3303	--
MSTRG.16341	0.07	0	0.43	0.56	2.36	2.02	1.16	1.34	0.59	0.74	0.48	0.38	0.15	2.03	0.67	1.29	0.4	0.56	2.72	2.31	3.01	0.62	0.4	2.54	1	0	5	8	26	25	14	17	8	10	5	6	2	13	9	17	5	4	42	32	43	9	5	33	--
MSTRG.1636	0.52	1.32	1.02	1.66	2.12	2.41	1.95	2.52	4.46	2.5	1.64	4.69	0.93	1.37	2.58	1.45	1.4	0.93	4.59	2.14	0.95	4.59	9.81	1.73	12	19	19	31	41	45	36	40	88	45	29	100	17	29	51	36	30	17	115	51	22	88	151	33	--
MSTRG.16366	2.22	0.49	2.29	0.63	2.57	1.66	1.18	0.24	0.8	0.31	0.21	1.46	0.83	1.91	2.38	1.69	1.01	1.37	2.34	0.93	1.76	0.9	0.79	1.38	21	4	19	6	24	16	10	2	8	3	2	16	8	21	22	18	10	13	27	10	18	9	7	13	--
MSTRG.16378	0.25	0	0.28	0	0.25	0.12	0.28	0.57	1.06	0.36	0.38	1.29	0.97	0.75	0.25	0.22	0.12	0.5	0.51	0.55	0.46	0.47	0.4	0.25	2	0	2	0	2	1	2	4	9	3	3	12	8	7	2	2	1	4	5	5	4	4	3	2	--
MSTRG.16407	1.51	0.43	1.6	1.33	1.36	1.85	1.5	2.45	1.07	1.63	1.53	1.39	1.26	0.79	1.16	0.62	1.13	0.91	0.66	1.75	1.89	0.86	1.96	2.22	28	7	26	25	25	35	25	40	21	31	28	30	24	17	21	13	22	17	15	37	38	17	34	41	--
MSTRG.16434	0.51	2.48	1.3	2.62	4.75	1.5	1.41	2.45	2.87	0.74	0.26	0.11	1.24	1.63	1.43	2.93	1.58	3.29	2.6	2.67	1.52	0.6	0.54	0.64	4	17	9	21	37	12	10	17	24	6	2	1	10	15	11	26	13	26	25	24	13	5	4	5	--
MSTRG.16449	0.23	2.89	2.07	0.34	0	0	0.38	0	0	0	0	0	1.46	1.28	0.94	0	0	0.11	0.09	0	0	0	0.12	0	2	22	16	3	0	0	3	0	0	0	0	0	13	13	8	0	0	1	1	0	0	0	1	0	--
MSTRG.16457	0.44	0.5	0.29	0.84	2.3	2.39	10.5	39.85	32.11	49.84	49.68	77.78	1.25	0.79	0.86	1.91	2.3	0.87	17.71	20.85	9.35	54.55	89.65	77.54	40	40	23	78	209	224	868	3228	3133	4702	4500	8286	118	85	77	198	221	80	1988	2189	930	5314	7721	7091	--
MSTRG.16469	0.76	0	0	0	0	0	0	0	0	0.49	0	0.44	0	0	0	0	0	0.25	0	0.22	0	0	0.27	0.51	3	0	0	0	0	0	0	0	0	2	0	2	0	0	0	0	0	1	0	1	0	0	1	2	--
MSTRG.1648	0.77	1.46	0.36	1.56	1.83	0.67	1.26	1.59	0.98	0.71	1.52	1.25	1.15	0.97	2.04	0.68	0.61	2.22	1.08	1.39	1.01	0.94	0.92	1	17	28	7	35	40	15	25	31	23	16	33	32	26	25	44	17	14	49	29	35	24	22	19	22	--
MSTRG.16480	0.5	0.11	0	0.49	1.71	0	0.11	0	0.66	0	0	0	0.49	0.17	0	0.27	0	0.6	0.41	0.44	0.09	0.19	0	0	5	1	0	5	17	0	1	0	7	0	0	0	5	2	0	3	0	6	5	5	1	2	0	0	--
MSTRG.16500	10.32	9.59	10.62	7.7	6.12	9.77	6.05	6.36	5.9	5.48	6.59	5.97	11.02	8.45	10.02	8.27	9.24	7.69	7.17	5.92	6.52	6.63	6.82	6.5	392	317	354	297	230	378	207	213	238	214	247	263	429	374	372	354	367	293	333	257	268	267	243	246	--
MSTRG.16523	0	0	0	0	0.31	0	0	0	0	0	0	0	0	0	0	0	0	0	0	0	0	0	0	0	0	0	0	0	1	0	0	0	0	0	0	0	0	0	0	0	0	0	0	0	0	0	0	0	--
MSTRG.1654	0.22	3.23	0	0	1.94	0	0	0.92	0.14	0.14	0.75	0	0.07	0	0	1.77	0.99	0	1.69	0.13	0.82	0	1.02	0.22	3	38	0	0	26	0	0	11	2	2	10	0	1	0	0	27	14	0	28	2	12	0	13	3	pol
MSTRG.16544	2.2	1.98	2.29	1.23	1.45	1.13	1.17	1.79	1.26	3.26	2.28	1.69	1.68	1.77	1.62	0.68	0.82	1.38	0.43	0.63	1.5	1.49	0.36	1.63	46	36	42	26	30	24	22	33	28	70	47	41	36	43	33	16	18	29	11	15	34	33	7	34	--
MSTRG.16562	3.21	2.69	3.16	1.28	1.23	1.11	0.29	1.38	0.24	0.59	1.23	0.07	3.55	3.72	2.39	1.08	1.49	3.28	0.5	1.21	1.68	0.08	0.28	0.61	37	27	32	15	14	13	3	14	3	7	14	1	42	50	27	14	18	38	7	16	21	1	3	7	Caskin1
MSTRG.16563	0.38	0	0.31	0.54	2.09	1.07	4	8.16	5.44	2.6	1.22	3.19	0.27	0.28	0.45	1.74	1.41	0.54	2.63	3.53	1.51	1.85	4.94	1.81	7	0	5	10	38	20	66	132	106	49	22	68	5	6	8	36	27	10	59	74	30	36	85	33	--
MSTRG.16568	0	0.45	0	0.19	0	0	1.3	1.99	0.18	0.38	0.4	1.01	0	0	0	0	0.37	0	0.64	0.51	0.18	0.37	0.62	0.2	0	2	0	1	0	0	6	9	1	2	2	6	0	0	0	0	2	0	4	3	1	2	3	1	--
MSTRG.1657	2.79	2.76	3.85	0.88	0.87	1.34	0.69	2.06	0.99	2.16	1.79	1.04	2.57	2.77	1.39	1.41	1.02	1.25	0.84	0.65	1.06	1.7	1.2	1.05	75	66	91	23	24	36	16	48	28	60	46	31	71	84	35	43	28	33	27	19	30	49	29	27	Abra
MSTRG.16578	1.31	3.5	1.86	0.48	0.28	0	0	0	0	0	0	0	1.33	1.91	1	0.1	0.16	0	0	0	0.1	0	0	0.11	24	56	30	9	5	0	0	0	0	0	0	0	25	41	18	2	3	0	0	0	2	0	0	2	--
MSTRG.16616	0.21	0	0	0	0	0	0	0.24	0	0	0.22	0	0	0	0	0.76	0	0	0.35	0.37	0.2	0	0	0	1	0	0	0	0	0	0	1	0	0	1	0	0	0	0	4	0	0	2	2	1	0	0	0	--
MSTRG.1664	0	0	0	0.04	0.16	0.04	0.44	5.84	0.1	0.19	0.01	2.49	0	0.01	0	0.01	0.17	0.06	0.07	0.87	0.51	0.18	0.46	0.04	0	0	0	3	10	3	19	351	9	14	1	146	0	1	0	1	11	6	7	62	31	11	31	4	--
MSTRG.16659	0.68	0.69	0.39	0.5	1.38	0.33	1.42	0.19	0.72	0.25	0.09	0.66	0	0.51	0.26	2.65	0.33	0.59	0.49	0.75	0.71	0.32	0.18	0	8	7	4	6	16	4	15	2	9	3	1	9	0	7	3	35	4	7	7	10	9	4	2	0	--
MSTRG.16666	0.89	0.86	0.75	0.73	0.45	2.34	1.65	2.63	1.54	1.77	2.26	2.57	0.23	0.74	0.61	0.11	0.97	0.47	0.34	0.86	0.82	0.65	0.48	2.66	30	25	22	25	15	80	50	78	55	61	75	100	8	29	20	4	34	16	14	33	30	23	15	89	--
MSTRG.1667	2.52	2.12	2.65	2.26	3.01	1.94	1.75	1.55	2.59	1.45	0.63	0.7	2.27	2.95	2.95	2.01	2.64	2.33	2.58	2.09	2.06	0.62	0.89	1.07	102	74	92	91	120	79	66	54	109	59	26	33	93	139	114	94	110	93	128	95	91	26	35	42	--
MSTRG.16683	0.34	0.13	0	0.37	1.24	0.11	2.06	6.02	3.47	0	0.26	0.76	0.17	0.1	0.06	0.53	0.46	0.23	2.62	2.2	0.79	0.38	0.15	0.17	12	4	0	13	43	4	65	186	129	0	9	31	6	4	2	21	17	8	112	88	30	14	5	6	--
MSTRG.16700	9.44	9.25	9.7	20.73	16.24	21.05	7.97	6.66	6.88	9.24	4.86	6.71	10.04	21.42	8.66	8.83	8.91	13.61	6.27	10.53	9.72	10.7	3.21	2.59	683	582	616	1524	1162	1552	519	425	529	687	347	563	745	1806	613	720	674	988	555	871	762	821	218	187	--
MSTRG.16714	2.98	2.77	3.32	2.79	3.12	3.08	3.08	2.34	2.67	1.57	0.92	1.39	4.82	2.69	1.69	3.3	3.73	3.71	3.59	3.32	2.57	1.81	1.93	1	239	193	233	227	247	251	222	165	227	129	73	129	396	251	132	298	312	298	351	304	223	154	145	80	--
MSTRG.16726	0.36	1.74	0.74	0.5	2.18	0.49	2.64	1.85	0.95	0.56	0.29	1.37	0.21	0.31	0.74	0.91	0.83	1.15	1.77	1.26	1.46	1.15	0.69	0.14	5	6	9	7	30	7	33	21	14	8	4	14	3	5	10	12	12	16	30	20	22	17	9	2	--
MSTRG.16734	2.62	1.35	1.85	0.81	0.81	1.13	0.88	1.46	0.58	0.62	0.78	1.03	1.36	0.96	1.24	1.78	1.1	1.85	0.62	0.9	1.14	1.54	1.49	0.76	78.01	31	40	27	20	38	26	29	17	21	20.01	30	46	37	34	48.53	38	54	25	30	31.01	41	33	25	--
MSTRG.16736	11.59	11.86	17.81	15.19	18.5	11.69	27.53	42.81	33.04	22.67	20.49	29.53	11.83	14.79	17.08	11.24	19.74	18.98	18.45	21.87	22.1	32.39	34.48	35.89	109	97	147	145	172	112	233	355	330	219	190	322	114	162	157	119	194	179	212	235	225	323	304	336	ST6GALNAC4
MSTRG.16745	0.45	0.26	0	0	0.68	0	0.75	0.76	0.63	0.87	1.59	0	0.22	0	0	0	0.43	0.89	0.55	1.56	0	0	0	3.14	2	1	0	0	3	0	3	3	3	4	7	0	1	0	0	0	2	4	3	8	0	0	0	14	--
MSTRG.16768	19.76	9.55	24.54	19.61	9.1	21.36	23.75	28.25	30.62	28.37	22.93	30.63	10.88	14.06	19.59	22.94	11.48	11.12	25.99	29.47	23.3	33.72	25.26	43.64	257	108	280	259	117	283	278	324	423	379	294	462	145	213	249	336	156	145	413	438	328	465	308	565	--
MSTRG.16789	1.86	1.44	1.52	2.32	0.94	1.31	1.81	2.17	2.93	2.49	1.89	2.68	1.36	2.29	1.63	2.06	1.42	1.97	2.19	2.34	1.77	1.81	1.8	1.63	64	43	46	81	32	46	56	66	107	88	64	107	48	92	55	80	51	68	92	92	66	66	58	56	--
MSTRG.16845	4.34	3.04	3.36	3.04	4.7	3	4.11	1.77	2.3	1.22	1.81	2.21	2.52	2.65	3.3	4.35	2.56	3.3	3.57	3.41	3.32	1.63	1.04	2.99	156	95	106	111	167	110	133	56	88	45	64	92	93	111	116	176	96	119	157	140	129	62	35	107	--
MSTRG.1688	0.5	0.52	1.71	0.09	0.02	0.4	0.03	0	0	0.02	0	0.02	0.88	0.25	0.05	0.06	1.54	0.11	0.07	0.16	0.04	0	0.02	0.05	22	20	66	4	1	18	1	0	0	1	0	1	40	13	2	3	71	5	4	8	2	0	1	2	--
MSTRG.16892	0.76	0.07	0.13	0	1.12	0.74	2.72	0.59	2.41	0	0	0.15	1.53	0.1	0.24	0.16	0	0.06	1.57	0.31	1.29	0.55	0	0.06	13	1	2	0	19	13	42	9	44	0	0	3	27	2	4	3	0	1	33	6	24	10	0	1	--
MSTRG.16918	7.3	7.66	8.74	6.82	6.14	4.72	6.64	8.62	3.8	7.02	7.03	5.2	7.79	6.6	5.53	4.15	5.29	7.87	9.66	9.14	6.27	7.37	6.47	5.1	25.14	22.94	26.4	23.85	20.9	16.56	20.56	26.17	13.89	24.83	23.85	20.77	27.47	26.45	18.62	16.1	19.04	27.18	40.64	35.95	23.38	26.88	20.89	17.46	--
MSTRG.16927	0	0	0	0	0.1	0	0.22	0	0	0	0	0	0	0	0	0.26	0.19	0	0	0	1.17	0	0	0	0	0	0	0	1	0	2	0	0	0	0	0	0	0	0	3	2	0	0	0	13	0	0	0	--
MSTRG.16932	5.85	8.01	6.15	4.75	4.76	3.41	2.65	1.37	1.68	0.91	1.01	0.44	3.74	4.92	3.58	3.32	4.01	3.97	2.35	3.75	2.42	1.51	0.87	1.67	194	231	179	160	156	115	79	40	59	31	33	17	127	190	116	124	139	132	95	142	87	53	27	55	--
MSTRG.16934	0	0	0	0	0	0	0	0.25	0	0	0	0.19	0.87	0	0.46	0	0.21	0	0	0	0.21	0	0	0	0	0	0	0	0	0	0	1	0	0	0	1	4	0	2	0	1	0	0	0	1	0	0	0	--
MSTRG.16949	5.65	8.02	7.83	5.81	6.03	6.47	6.3	6.8	6.36	7.25	5.79	5.65	8.92	7.57	6.8	4.2	6.75	5.76	5.91	5.86	6.1	3.48	4.24	4.53	277	342	337	289	292	323	278	294	331	365	280	321	448	432	326	232	346	283	354	328	324	181	195	221	--
MSTRG.16964	3.34	4.14	4.08	2.53	1.84	2.06	2.08	3.88	2.86	2.51	3.85	1.06	4.33	3.76	2.43	2.13	2.97	3.31	3.32	4.07	4.96	1.53	2.24	3.21	70.1	75.71	75.21	54.06	38.16	44.21	39.28	71.89	63.8	54.13	79.75	25.78	93.24	92.09	49.89	50.34	65.33	69.69	85.19	97.82	112.8	34.17	44.12	67.08	--
MSTRG.16965	2.63	2.78	2.45	1.95	1.95	2.98	1.75	1.6	1.73	1.34	1.99	1.97	1.83	2.32	2.08	2.71	3.14	2.63	2.27	0.66	1.95	2.1	1.34	1.9	104.9	96.29	85.79	78.94	76.84	120.79	62.72	56.11	73.2	54.87	78.24	91.22	74.86	107.87	81.11	121.65	130.66	105.31	110.77	30.18	83.92	88.86	49.88	75.37	--
MSTRG.16970	0.49	2.35	11.63	0.1	0.88	0.57	0	0	0.09	0	0	0.17	1.99	3.59	5.67	0.26	0.19	0	0	0	1.44	0.09	0	0	5	21	105	1	9	6	0	0	1	0	0	2	21	43	57	3	2	0	0	0	16	1	0	0	--
MSTRG.16976	0	0.1	0.1	0	0.51	0	1.23	14.14	3.19	0.08	0	0.66	0	0	0	0.23	0.24	0.17	2.15	2.23	1.49	0.32	1.18	0.34	0	1	1	0	6	0	13	147	40	1	0	9	0	0	0	3	3	2	31	30	19	4	13	4	GAL12
MSTRG.16977	0.98	0.84	1.12	0	0.12	0.36	0	0	0	0	0	0	1.43	1.05	0.88	0	0	0.37	0	0	0	0	0	0	8	6	8	0	1	3	0	0	0	0	0	0	12	10	7	0	0	3	0	0	0	0	0	0	Cntn5
MSTRG.16989	0	0	0	0.16	0	0	0.53	1.88	0.37	3.7	0.56	0.07	0	0	0	0.07	0	0	0.19	0.42	0.07	2.46	1.1	0.79	0	0	0	2	0	0	6	21	5	48	7	1	0	0	0	1	0	0	3	6	1	33	13	10	--
MSTRG.16992	0.89	0.65	0.09	0.32	0.66	0.56	0.72	0.46	0.38	0	0.16	0.56	0.4	0.28	0.41	0.43	0.54	0.16	0.66	1.84	0.67	0.08	0.52	0.41	11	7	1	4	8	7	8	5	5	0	2	8	5	4	5	6	7	2	10	26	9	1	6	5	--
MSTRG.17021	0.19	0.32	0.69	1.3	3.58	2.15	4.39	6.19	8.39	4.54	2.89	10.66	0.4	0.31	0.28	3	2.1	1.23	5.12	7.75	4.18	10.06	14.1	13.47	7	10	22	48	129	80	144	199	325	170	104	451	15	13	10	123	80	45	228	323	165	389	482	489	--
MSTRG.17026	17.86	25.82	21.18	24.25	13.92	18.96	16.63	12.59	12.73	8.46	7.83	15.4	19.79	26.73	18.77	16.94	17.09	22.63	19.95	14.37	15.39	21.63	11.59	17.22	74	93	77	102	57	80	62	46	56	36	32	74	84	129	76	79	74	94	101	68	69	95	45	71	tma7
MSTRG.17043	0	0	0	0.24	0	0	0.53	0.54	0	0	0	0	0	0	0	0.43	0.23	0	0	1.05	0	0	0	0.24	0	0	0	1	0	0	2	2	0	0	0	0	0	0	0	2	1	0	0	5	0	0	0	1	--
MSTRG.17044	0.32	0.12	0	0.11	0.54	0.32	0	0.24	0	0.1	0.43	0	0.42	0.09	1.2	0.29	0	1.07	0.18	0.09	0.99	0.1	0.23	0.22	3	1	0	1	5	3	0	2	0	1	4	0	4	1	11	3	0	10	2	1	10	1	2	2	--
MSTRG.17048	0.5	0.82	0.81	0.43	0.22	0.65	0.55	0.06	0.47	0.27	0.06	0.33	0.86	0.38	0.28	0.88	0.47	0.38	1.49	0.34	0.3	0.05	0.23	0.44	9	13	13	8	4	12	9	1	9	5	1	7	16	8	5	18	9	7	33	7	6	1	4	8	--
MSTRG.17051	0	0	0	0.2	0	0	0	0	0	0	0	0	0	0.17	0	0	0	0	0	0	1.84	0	0	0	0	0	0	1	0	0	0	0	0	0	0	0	0	1	0	0	0	0	0	0	10	0	0	0	--
MSTRG.17054	0	0.61	0.12	0	0.22	0.52	0.36	0.12	0.1	0	0.11	0	0.63	0.09	0.44	0.28	0.82	1.92	0	0.37	0.49	0.1	0.11	0.21	0	5	1	0	2	5	3	1	1	0	1	0	6	1	4	3	8	18	0	4	5	1	1	2	--
MSTRG.17059	0.89	0.26	0.25	0	0	0.65	0	0	0	0.22	0	0	0	0	0.23	0	0	0	0.55	0	0.21	0	0	0	4	1	1	0	0	3	0	0	0	1	0	0	0	0	1	0	0	0	3	0	1	0	0	0	--
MSTRG.17066	9.11	10.12	10.3	7.2	8.45	6.54	5.18	5.92	5.04	2.47	3.04	3.54	8.87	8.28	7.16	8.17	7.82	6.05	7.09	5.11	7.51	3.56	3.84	3.66	410	396	407	329	376	300	210	235	241	114	135	185	409	434	315	414	368	273	390	263	366	170	162	164	Eefsec
MSTRG.17073	0	0.36	0.72	0	0	0	0.35	0	0	0.15	0	0.14	0.61	0.27	0	1.26	1.05	0.47	2.95	0.14	0.72	0	0.17	4.25	0	2	4	0	0	0	2	0	0	1	0	1	4	2	0	9	7	3	23	1	5	0	1	27	--
MSTRG.17075	1.44	2.49	0.96	3.55	4.74	6.13	7.08	5.45	8.03	3.16	2.32	3.21	2.11	3.71	3.2	2.67	2.76	3.36	5.7	5.47	4.22	6.57	3.08	6.52	12	18	7	30	39	52	53	40	71	27	19	31	18	36	26	25	24	28	58	52	38	58	24	54	--
MSTRG.17083	2.81	2.21	2.82	0.82	1.24	1.24	0.56	1.3	1.3	1.87	0.29	1.86	3.09	2.29	1.56	1.82	1.36	1.04	1.71	1.23	1.64	0.8	0.69	0.88	87	67	80	28	39	35	18	37	42	66	10	61	109	87	48	58	44	36	69	42	51	26	20	25	--
MSTRG.17096	1.56	1.73	4.25	1.24	1.52	1.59	1.6	0.68	1.36	0.94	0.49	1.87	2.64	2.84	2.22	1.92	2.48	1.26	2.27	1.16	1.39	1.42	0.64	1.09	26	25	62	21	25	27	24	10	24	16	8	36	45	55	36	36	43	21	46	22	25	25	10	18	--
MSTRG.17100	8.51	10.15	9.96	8.92	10.27	7.36	8.76	5.93	7.06	7.6	5.62	7.67	6.09	7.57	8.78	5.62	6.87	6.54	9.52	6.97	5.05	9.35	7.49	7.76	109	113	112	116	130	96	101	67	96	100	71	114	80	113	110	81	92	84	149	102	70	127	90	99	TRMT61B
MSTRG.17102	13.89	8.17	17.66	12.06	6.33	9.69	11.26	3.36	7.93	5.51	4.24	7.24	16.86	13.22	12.96	7.92	7.05	13.42	4.9	9.53	3.71	8.69	3.58	6.12	422	216	471	372	190	300	308	90	256	172	127	255	525	468	385	271	224	409	182	331	122	280	102	185	nol6
MSTRG.17115	0	0	0	0	0	0	0	0	0	0	0	0	0	0.99	0	0	0	0	0	0	0	0	0	0	0	0	0	0	0	0	0	0	0	0	0	0	0	5	0	0	0	0	0	0	0	0	0	0	--
MSTRG.17122	0.33	0	0	0	0	0	0	0	0	0	0.33	0	0	0	0	0	0	0	0	0	0	0	0	1.64	1	0	0	0	0	0	0	0	0	0	1	0	0	0	0	0	0	0	0	0	0	0	0	5	--
MSTRG.17127	2.09	1.03	2.56	1.64	1.21	1.46	1.17	2.03	1.68	6.79	0.97	1.24	2.47	1.46	1.01	1.06	0.9	1.48	0.58	1.45	0.87	0.56	6.72	0.61	151	71	132	133	96	118.61	84	143.26	96	491	76	115	126	135	79	95	75	119	57	101	75	47	196	49	--
MSTRG.17128	0.6	0.73	0.4	0.49	0.43	0.46	0.43	0.59	0.5	1.96	0.29	0	0.59	0.64	0.14	0.09	0.2	0.21	0	0.31	0.23	0.03	0.04	0	17	18	10	14	12	13.39	11	14.74	15	57	8	0	17	21	4	3	6	6	0	10	7	1	1	0	--
MSTRG.17137	8.88	11.72	11.34	7.81	7.62	8.21	9.8	8.71	6.46	6.92	5.5	5.54	11.32	10.04	8.49	9.87	9.14	9.71	9.27	8.95	7.86	6.5	4.47	5.41	290	333	325	259	246	273	288	251	224	232	177	210	379	382	271	363	312	318	370	334	278	225	137	176	--
MSTRG.17138	1.37	1.37	1.65	1.17	1.26	0.99	1.38	2.25	1.24	1.47	0.81	1.02	1.56	0.8	0.79	0.67	1.19	1.12	1.48	1.19	0.58	1.07	1.31	0.6	82	68	93	87	87	62	70	124	87	72	47	57	113	68	48	46	91	82	84	80	46	68	75	44	--
MSTRG.17141	0.3	0.46	0.11	0.1	0.81	0	0.55	0.45	0	0.68	1.11	0.26	0.58	0.26	1.53	0.09	0.38	0	0.65	0.7	0.28	0.56	0.21	0.1	3	4	1	1	8	0	5	4	0	7	11	3	6	3	15	1	4	0	8	8	3	6	2	1	--
MSTRG.17143	0.22	0.17	0.44	0.41	0.43	0.47	2.22	7.82	4.35	2.58	0.94	4.65	0.32	0.23	0.36	0.56	0.56	0.79	4.85	3.3	1.77	2.5	2.48	1.65	6	5	10	10	13	14	58	206	132	66	24	128	10	6	9	15	14	19	157	110	47	65	67	40	--
MSTRG.17148	0.28	1.38	0	0	0.09	0	0.2	0	0.26	0.27	0	0	0	0.08	0.09	1.06	0.18	1.47	0.08	0.81	0.77	0.26	0.2	0.19	3	13	0	0	1	0	2	0	3	3	0	0	0	1	1	13	2	16	1	10	9	3	2	2	--
MSTRG.17149	0.67	2.46	0.98	0.3	0.63	0.91	0.69	1.35	0.81	1.44	0.31	1.09	0.67	1.45	2.07	0.91	2.23	2.32	1.63	2.06	1.58	0.67	0.56	1.29	28	90	36	13	26	39	26	50	36	62	13	53	29	71	85	43	98	98	84	99	72	30	22	54	--
MSTRG.1715	0.21	0	0	0	0.15	0.13	0.56	0.16	0.6	0.42	0.21	0.53	0.07	0	0	0.06	0.2	0.07	0.53	0.48	0.06	0.21	0.67	0.26	3.35	0	0	0	2.36	2.09	7.92	2.23	10.05	6.84	3.27	9.67	1.13	0	0	1.05	3.24	1.1	10.13	8.58	1	3.5	9.91	4	--
MSTRG.17159	23.35	29.2	27.37	23.62	25.29	28.4	31.88	17.14	35.18	23.59	20.4	32.66	17.54	17.14	18.1	19.71	27.25	23.18	26.41	18.55	18.81	29.46	27.99	32.47	1064.94	1158.1	1095.22	1093.93	1139.98	1319.5	1308.49	689.28	1704.34	1105.15	917.27	1727.33	820.02	910.29	806.91	1011.88	1298.6	1060.05	1471.48	966.43	928.81	1424.56	1196.87	1474.39	--
MSTRG.1716	0.63	0.26	0.13	1.32	2.44	2.18	4.71	7.42	5.76	1.32	2.45	5.79	0.64	0.19	0.23	2.66	1.68	1.21	6.82	7.35	1.85	2.89	3.69	1.56	5.65	2	1	12	21.64	19.91	38.08	58.77	54.95	12.16	21.73	60.33	5.87	2	2	26.95	15.76	10.9	74.87	75.42	18	27.5	31.09	14	--
MSTRG.17160	9.61	11.08	15.71	17.39	13.11	15.15	12.62	11.28	6.17	10.63	14.92	16.29	18.75	18.98	18.99	19.31	22	17.78	17.27	21.37	15.97	10.8	16.7	13.63	278.06	278.9	398.78	511.07	375.02	446.5	328.51	287.72	189.66	315.85	425.73	546.67	555.98	639.71	537.09	629.12	665.4	515.95	610.52	706.57	500.19	331.44	453.13	392.61	--
MSTRG.17166	1.67	2.19	3.26	3.29	4.1	2.34	3.98	1.08	1.8	0	0.24	1.23	3.26	4.51	2.68	2.75	3.2	3.33	3.12	3.34	2.86	2.25	1.53	0.96	7	8	12	14	17	10	15	4	8	0	1	6	14	22	11	13	14	14	16	16	13	10	6	4	foxred1
MSTRG.17180	0.73	0.37	0	1.28	0.66	1.04	1.35	0.74	0.46	0.32	0.41	0.07	0.24	0.42	1.24	0.65	1.55	1.29	0.4	0.5	1.12	0	0.26	0.33	9	4	0	16	8	13	15	8	6	4	5	1	3	6	15	9	20	16	6	7	15	0	3	4	--
MSTRG.17184	0	0.31	0	0	0	0	0	0	0	0	0	0	0.26	0.7	0	0	0	0	0	0	0.25	0	0	0	0	1	0	0	0	0	0	0	0	0	0	0	1	3	0	0	0	0	0	0	1	0	0	0	--
MSTRG.17185	0.89	1.44	0.3	0.51	0.05	0.31	0.41	0	0	0	0.58	0	0.61	1.43	1.5	0.65	0.3	0.21	0.17	0.18	1.25	0.2	0	0.37	17	24	5	10	1	6	7	0	0	0	11	0	12	32	28	14	6	4	4	4	26	4	0	7	--
MSTRG.17212	14.04	18.91	19.54	12.58	15.49	10.18	13.71	13.27	11.97	12.07	10.84	10.42	15.93	13.9	11.71	13.03	13.68	10.09	10.92	16	13.21	13.66	10.59	14.74	222	260	271	202	242	164	195	185	201	196	169	191	258	256	181	232	226	160	211	289	226	229	157	232	--
MSTRG.17222	0.35	0.35	0.27	0.32	0.33	0.32	0.58	0.77	0.35	1.17	1.06	0.71	0.38	0.37	0.49	0.45	0.13	0.63	0.36	0.93	0.44	1.38	1.09	0.96	16	14	11	15	15	15	24	31	17	55	48	38	18	20	22	23	6	29	20	49	22	67	47	44	--
MSTRG.17235	1.59	3.81	2.67	0.65	0.46	1.27	0.43	0.38	0.42	0.72	0.42	0.37	2.31	2.5	2.25	0.14	0.44	0.53	0.25	0.45	0.67	0.2	0.28	0.18	175	365	258	73	50	143	43	37	49	81	46	47	261	321	242	17	51	58	34	56	80	23	29	20	--
MSTRG.17243	1.14	0.29	0.79	0.44	0.58	0.68	0.49	0.29	0.06	0.19	0.06	0.05	0.68	1.03	0.65	0.62	0.79	1.71	0.21	0.61	0.35	0.3	0.14	0.06	18	4	11	7	9	11	7	4	1	3	1	1	11	19	10	11	13	27	4	11	6	5	2	1	--
MSTRG.17244	1.18	1.92	1.13	0.9	1.32	1.14	1.43	2.85	1.76	2.37	1.44	2.63	1.56	1.4	2.06	0.41	0.8	0.66	1.84	1.88	1.17	5.44	3.56	1.78	50	64	36	34	52	45	49	107	74	88	55	118	70	67	83	23	31	25	85	85	50	226	133	69	--
MSTRG.17262	5.06	3.7	5.66	3.35	4	3.52	2.86	4.27	2.6	3.04	3.17	3.88	3.23	4.73	3.2	3.92	3.87	4.95	3.01	5.63	2.21	3.64	5.39	5.26	55	35	54	37	43	39	28	41	30	34	34	49	36	60	34	48	44	54	40	70	26	42	55	57	--
MSTRG.17293	0.57	0.25	0.15	0.1	1.46	1.26	0.64	0.26	0.84	0.56	0.33	0.14	0.78	0.34	0.69	2.23	1.62	0.96	0.28	0.5	1.2	0.44	0.68	0.67	27.01	10.15	6.22	4.62	68.71	61.04	27.37	10.89	42.59	27.31	15.54	7.86	37.99	19	31.88	119.21	80.2	45.58	16	27.35	61.92	21.96	30.29	31.66	--
MSTRG.17294	0.73	0.34	0.09	0.19	0.58	1.31	1.28	0.4	1.07	0.45	0.98	0.08	0.8	0.96	0.18	1.98	1.77	1.35	0	1.65	0.48	0.73	0.68	0.27	16.99	6.85	1.78	4.38	13.29	30.96	26.63	8.11	26.41	10.69	22.46	2.14	19.01	26	4.12	51.79	42.8	31.42	0	43.65	12.08	18.04	14.71	6.34	--
MSTRG.17295	0.85	1.08	1.82	0.74	0.1	0.28	0.94	0.11	0.89	0.09	0.29	1.38	0.83	1.29	0.77	1.25	0.45	0.47	0.15	0.16	0.17	0.89	0.7	0.76	9	10	17	8	1	3	9	1	10	1	3	17	9	16	8	15	5	5	2	2	2	10	7	8	--
MSTRG.17298	0.78	0.74	0.78	0.61	0.46	0.7	0.36	0.81	0.34	0.47	0.69	0.39	0.6	1.17	1.03	1.04	0.87	0.71	0.64	0.4	0.48	0.82	1.17	0.65	24	20	21	19	14	22	10	22	11	15	21	14	19	42	31	36	28	22	24	14	16	27	34	20	--
MSTRG.17330	1.81	2.22	3.69	1.41	1.03	1.31	3.77	2.19	2.33	1.45	1.36	1.73	6.42	5.95	3.01	1.34	1.89	0.96	1.56	1.41	4.3	0.98	3.88	1.52	73	78	131	58	41	54	137	78	100	60	54	81	266	280	119	61	80	39	77	65	188	42	147	61	CCDC59
MSTRG.17340	0.03	0.15	0.21	0	0.03	0.02	0.13	0.29	0.13	0.78	0.41	0.71	0.02	0	0	0.06	0.02	0.02	0.1	0.09	0.05	1.04	1.11	2.68	2	8	11	0	2	1	7	15	8	48	24	49	1	0	0	4	1	1	7	6	3	66	62	159	--
MSTRG.17341	0	14.77	20.09	0	0	0	0	0	0	0	0	0	0.61	0.22	0	0	0	0	0	0	0	0	0	0	0	102	140	0	0	0	0	0	0	0	0	0	5	2	0	0	0	0	0	0	0	0	0	0	--
MSTRG.17345	0	0	0	0	0	0	0	0.81	0	0.48	0.32	10.28	0	0	0.09	0.08	0.04	0	0	0.04	0.04	1.61	0.43	0.32	0	0	0	0	0	0	0	16	0	11	7	266	0	0	2	2	1	0	0	1	1	38	9	7	--
MSTRG.17367	0.26	2.11	0.9	0	0	0.26	0	0	0	0	0	0.23	2.05	0.9	2.15	0.47	0.5	0.26	0	0	0	0	0	0	1	7	3	0	0	1	0	0	0	0	0	1	8	4	8	2	2	1	0	0	0	0	0	0	--
MSTRG.1737	0.03	0	0	0	0.13	0.03	0	0.07	0	2.39	0.33	0.56	0	0	0.03	0.37	0.15	0	0.05	0	0	0.52	0.55	0.78	1	0	0	0	4	1	0	2	0	76	10	20	0	0	1	13	5	0	2	0	0	17	16	24	--
MSTRG.17382	19.89	17.71	22.7	19.8	14.91	24.71	12.81	13.14	13.54	21.11	11.49	16.03	24.05	22.31	19.11	16.14	16	21.79	13.6	17.84	14.14	19.28	20.46	12.93	2071	1603	2074	2093	1534	2621	1200	1206	1497	2257	1179	1935	2566	2706	1945	1892	1741	2275	1730	2122	1594	2128	1997	1340	--
MSTRG.17384	2.8	0.55	1.56	1.86	1.09	3.28	1.4	1.03	2.02	1.86	1.77	2.29	1.93	0.96	1.15	0.9	0.62	1.1	0.42	1.5	1.03	2.28	1.02	1.08	197	27	83	139	74	240	81	51	115	104	98	125	147	77	72	69	47	73	34	107	58	97	46	54	--
MSTRG.17404	16.22	14.47	15.49	9.52	9.22	11.09	10.01	7.46	7.8	6	6.16	4.72	16.25	13.97	12.39	8.96	9.07	9.23	5.43	5.61	6.55	4.21	4.32	4.42	1061	823	889	632	596	739	589	430	542	403	397	358	1089	1064	792	660	620	605	434	419	464	292	265	288	--
MSTRG.17407	0	0.12	0	0	0.11	0	1.55	1.58	0.4	3.03	2.83	2.5	0	0.28	0.22	0	0.21	0	0.26	0.09	0.2	2.43	2.52	2.05	0	1	0	0	1	0	13	13	4	29	26	27	0	3	2	0	2	0	3	1	2	24	22	19	--
MSTRG.1742	4.63	3.66	4.19	2.75	2.28	1.92	1.14	0.96	0.65	0.56	0.72	0.89	4.77	3.73	3.9	1.32	2.31	2.11	0.47	0.4	0.62	0.35	0.91	0.52	234	161	186	141	114	99	52	43	35	29	36	52	247	220	193	75	122	107	29	23	34	19	43	26	--
MSTRG.1745	3.51	5.44	5.43	7.26	10.11	8.44	7.29	7.64	12.41	1.59	1.76	3.62	7.21	5.86	6.9	10.81	12.81	8.59	15.26	9.26	7	4.4	2.17	2.75	224	302	304	471	638	549	419	430	842	104	111	268	472	436	431	777	855	550	1191	676	484	298	130	175	--
MSTRG.17471	0	0.73	0	0.31	0	0	0	0.72	0	0	0	0.27	0.62	0	0	0	0	0.32	0.26	0	0.88	0	0	0	0	2	0	1	0	0	0	2	0	0	0	1	2	0	0	0	0	1	1	0	3	0	0	0	Scly
MSTRG.17476	0	0.19	0	0	0	0	0	0	0.63	0.66	0	0.15	0	0	0.86	0.3	0	0	0.14	0	0.16	0.16	0	0	0	1	0	0	0	0	0	0	4	4	0	1	0	0	5	2	0	0	1	0	1	1	0	0	--
MSTRG.1748	0	0	0.29	0.06	0.57	1.73	0.7	0.07	0.53	0	0	0	0.06	0	0.39	0	0	0.31	0.26	0.05	0.58	0.12	0	0.38	0	0	4	1	9	28	10	1	9	0	0	0	1	0	6	0	0	5	5	1	10	2	0	6	--
MSTRG.17481	0	0.4	0.2	0.43	0.17	0.17	0.38	1.37	0.41	0.17	0.09	0.15	0.25	0	0	0.54	0.41	0.52	0.78	0.6	0.56	0.49	0	0	0	4	2	5	2	2	4	14	5	2	1	2	3	0	0	7	5	6	11	8	7	6	0	0	--
MSTRG.17482	0.07	0.08	0.39	0.61	0.21	0.14	0.76	4.6	1.36	0.94	0.35	0.89	0	0	0.14	0.31	0.33	0.27	2.48	1.2	0.89	0.13	0.44	0	1	1	5	9	3	2	10	59	21	14	5	15	0	0	2	5	5	4	44	20	14	2	6	0	--
MSTRG.17494	0.44	4	2.85	0.72	0.3	2.21	0.38	0.44	0.51	1.67	1.04	0.55	1.87	2.02	1.4	1.52	0.94	0.78	0.44	1.24	0.18	0.09	0.05	2.86	9	71	51	15	6	46	7	8	11	35	21	13	39	48	28	35	20	16	11	29	4	2	1	58	ERV3-1
MSTRG.17495	0	0.35	1.03	0	0	0	0	0	0	0	0	0	0	0	0	0	0	0	0	0	0	0	0	0	0	1	3	0	0	0	0	0	0	0	0	0	0	0	0	0	0	0	0	0	0	0	0	0	--
MSTRG.17504	0	0	0	0	0.27	0	0	0	0.76	0	0	0	0	0	0	0	0	0	0	0	0	0	0	0.27	0	0	0	0	1	0	0	0	3	0	0	0	0	0	0	0	0	0	0	0	0	0	0	1	pol
MSTRG.17508	0	0.22	0.44	0	0	0	0	0	1.02	0	0	0.33	0	2.4	0.2	0	0.37	0	0	0	0.89	0	0	0	0	1	2	0	0	0	0	0	5.61	0	0	2	0	14.54	1	0	2	0	0	0	5	0	0	0	--
MSTRG.1751	0.12	0.14	0.2	1.37	1.05	1.05	1.02	0.8	2.09	0.12	0.06	0.2	0.23	0.1	0.3	0.84	0.79	0.59	1.33	0.65	0.33	1.12	0.06	0.5	4	4	6	47	35	36	31	24	75	4	2	8	8	4	10	32	28	20	55	25	12	40	2	17	--
MSTRG.17518	0.04	0	0	0.07	0.22	0.14	0.2	5.53	1.21	0.04	0.04	0.44	0.07	0	0.08	0.03	0	0	0.48	1.03	0.24	0.17	0.35	0.22	1	0	0	2	6	4	5	133	35	1	1	14	2	0	2	1	0	0	16	32	7	5	9	6	--
MSTRG.17539	6.59	6.64	8.7	2.89	2.76	4.47	2.35	2.9	3.2	2.46	2.47	1.65	9.54	8.02	6.53	2.63	3.25	3.1	3.4	4.34	2.79	3.07	3	2.54	227	199	263	101	94	157	73	88	117	87	84	66	337	322	220	102	117	107	143	171	104	112	97	87	--
MSTRG.17544	4.09	2.94	11.64	8.26	10.33	7.59	1.14	21.84	6.94	4.26	6.36	7.93	1.07	4.95	0.75	0.71	14.38	4.22	0.66	0.13	3.03	5.85	2.02	11.73	56	35	140	115	140	106	14	264	101	60	86	126	15	79	10	11	206	58	11	2	45	85	26	160	--
MSTRG.17549	1.02	0	0.78	3.83	1.32	0.85	3.03	3.28	1.21	1.12	1.35	1.01	0.42	0.66	0	0.14	0.42	0.74	1.61	0.87	0.7	0.32	0.35	1.61	3.08	0	2.05	11.72	3.92	2.62	8.2	8.7	3.86	3.45	4	3.54	1.31	2.31	0	0.47	1.33	2.22	5.92	3	2.27	1.02	1	4.82	--
MSTRG.17556	0.56	4.32	0.4	0.5	0.52	0.29	0.42	1.7	0.53	3.37	0.82	0.14	0.31	1.68	0.6	0.07	0.49	0.86	0.57	0.26	0.12	0.81	0.92	0.43	21.02	140.04	13	19.01	19.01	11	14.01	56	21.02	129	30	6.19	12.02	72.78	22	3	19.01	32.04	26.03	11	5	32.12	32	16	--
MSTRG.17598	0	0	0	0	0	0	0	0	0	1.7	0	1.21	0	0	0	0	0	0	0	0	0	0.16	2.05	0.35	0	0	0	0	0	0	0	0	0	10	0	8	0	0	0	0	0	0	0	0	0	1	11	2	--
MSTRG.17600	0.07	0.16	0.31	0.27	0.07	0.13	0.61	0.39	0.06	0.46	0.14	0	0.4	0.06	0.42	0.18	0.2	0	0.06	0.42	0.25	0.19	0.43	0	1	2	4.03	4.01	1	2.01	8.07	5	1.01	7	2	0	6	1.02	6	3	3.05	0	1	7.09	4.01	3	6	0	--
MSTRG.17603	2.41	2.74	2.01	2.15	2.27	2.29	0.9	1.55	0.42	0.98	2.13	0.37	3.93	1.09	3.82	0.69	0.84	1.07	1.84	2.45	2.17	0.69	2.13	1.09	175	173	128	158	163	169	59	99	32	73	152	31	292	92	271	56	64	78	163	203	170	53	145	79	--
MSTRG.17605	3.69	4.37	1.58	1.36	1.52	1.81	2.05	4.31	0.98	4.26	2.1	3.58	3.37	2.28	1.65	3.38	1.87	2.76	1.7	2.02	1.28	1.63	3.2	1.04	32	33	12	12	13	16	16	33	9	38	18	36	30	23	14	33	17	24	18	20	12	15	26	9	--
MSTRG.17628	0	0	0	0.08	0	0	0	0.18	0.15	0	0	1.97	0	0.2	0	0	0	0.08	0	0	0	0	0	0	0	0	0	1	0	0	0	2	2	0	0	29	0	3	0	0	0	1	0	0	0	0	0	0	--
MSTRG.17633	0.11	0.08	0.2	0.39	0.53	0.37	0.48	2.53	1.44	3.42	3.32	7.53	0.07	0.12	0	0.35	0.26	0.51	1.14	1.8	0.91	2.32	3.17	3.03	3	2	4	11	13	9	12	56	36	73	82	215	2	4	0	11	6	12	31	47	23	57	76	71	--
MSTRG.17634	0.91	1.08	1.1	0.67	0.62	0.2	0.25	3.2	0.34	3.99	12.53	0.1	0.7	1.13	0.27	0	0.05	0.14	0.37	2.12	0.45	0.28	0.07	0.77	24	24	19	13	9	6	5	54	5	74	267	4	25	25	3	0	2	5	6	44	7	4	1	22	--
MSTRG.1764	0.19	1.62	0.11	2.04	1.62	0.46	0.94	0	1.15	0.64	0	2.19	0.83	1.13	0.58	0.42	0.72	1.41	0.77	0.66	0.87	1.24	1.81	0.38	2	15	1	22	17	5	9	0	13	7	0	27	9	14	6	5	8	15	10	8	10	14	18	4	--
MSTRG.17643	1.68	0.85	1	0.33	0.27	0.99	2.02	1.75	1.71	0.65	1.91	2.9	0.92	1.21	0.89	1.02	0.64	0.67	1.16	2.35	0.87	2.28	1.22	1.96	25	11	13	5	4	15	27	23	27	10	28	50	14	21	13	17	10	10	21	40	14	36	17	29	--
MSTRG.17660	0.34	2.14	0.68	0.83	0.26	0.42	0	0.38	0.32	0.25	1.97	0.95	0.25	0.44	0.78	1.73	2.19	1.35	1.39	1.93	0.86	0.88	0.9	2.89	4	22	7	10	3	5	0	4	4	3	23	13	3	6	9	23	27	16	20	26	11	11	10	34	--
MSTRG.1768	3.03	3	3.24	1.31	1.15	1.72	1.42	1.4	0.8	2.72	2.02	0.98	3.01	2.85	1.45	0.97	1.41	2.36	1.05	0.79	2.1	2.01	1.47	1.62	64	55	60	28	24	37	27	26	18	59	42	24	65	70	30	23	31	50	27	19	48	45	29	34	mfsd4b
MSTRG.17686	1.33	2.56	2.48	3.45	3.02	2.46	2.55	0.91	1.21	1.06	0.52	0.62	3.49	2.15	2.71	2.55	1.28	1.84	2.7	1.98	2.55	0.3	0.69	1.82	19	33	32	54	44	39	34	12	20	17	8	11	55	37	39	44	20	28	51	34	41	5	10	27	--
MSTRG.17688	14.13	14.54	17.26	15.23	18.71	17.23	11.99	17.3	13.81	15.53	21.48	14.92	13.96	18.5	13.88	19.82	17.61	13.99	13.75	11.62	20.15	15.3	10.49	13.18	915	819	981	1002	1198	1137	699	988	950	1033	1371.85	1121	927	1396	879	1445.98	1192	908.98	1088	860	1413	1051	637	850	--
MSTRG.1769	8.54	8.72	15.06	6.98	7.74	8.03	6.54	9.08	5.07	18.63	13.98	11.67	12	9.19	7.58	7.02	7.25	6.04	7.1	3.78	7.43	8.32	5.74	11.46	241	214	373	200	216	231	166	226	152	540	389	382	347	302	209	223	214	171	245	122	227	249	152	322	--
MSTRG.17695	8.97	7.38	8.43	6.38	6.69	6.44	4.66	4.11	3.83	3.84	4.47	3.36	6.04	6.01	5.29	8.22	5.81	7.15	5.3	6.16	6.41	4.52	3.52	4.45	468	335	386	338	345	342	219	189	212	206	230	203	323	365	270	483	317	374	338	367	362	250	172	231	--
MSTRG.17707	0.77	0.24	0.64	1.03	0.28	0.27	0.78	0.64	0.66	0.55	1.14	0.6	1.37	0.3	0.43	0.44	0.33	0	0.74	1.1	0.39	0.33	0.82	0.91	11	3	8	15	4	4	10	8	10	8	16	10	20	5	6	7	5	0	13	18	6	5	11	13	--
MSTRG.1772	0.18	0.21	0	0.36	1.3	0	0.41	0.83	0.87	1.08	0.75	0.79	0.36	0.16	0.19	0	0	0	0.3	0.32	0.17	0	1.96	0	1	1	0	2	7	0	2	4	5	6	4	5	2	1	1	0	0	0	2	2	1	0	10	0	--
MSTRG.17727	0	0	0	0	0	0	0	0.74	0	0	1.65	0.42	0	0	0	0	0	0	0	0	0	0	0.35	0.65	0	0	0	0	0	0	0	4	0	0	10	3	0	0	0	0	0	0	0	0	0	0	2	4	--
MSTRG.17735	1	1.28	1.13	2.31	1.78	1.72	1.56	1.06	1.93	1.2	0.95	1.72	1.14	1.21	1.14	3.02	1.4	0.93	1.1	1.44	2.38	1.44	3.31	1.35	17	19	17	40	30	30	24	16	35	21	16	34	20	24	19	58	25	16	23	28	44	26	53	23	--
MSTRG.17754	0.88	1.38	1.94	1.92	2.03	1.33	1.73	0.97	0.85	0.76	0.99	0.95	0.93	1.12	1	3.6	0.79	1.32	2.6	1.51	1.69	1.58	0.75	1.08	35	48	68	78	80	54	62	34	36	31	39	44	38	52	39	162	33	53	127	69	73	67	28	43	--
MSTRG.17756	0.94	1.15	0.62	2.05	3.17	2.28	2.34	3.25	3.71	0.29	0.14	1.16	0.73	0.73	0.55	5.96	3.1	2.71	6.11	5.37	2.75	1.22	1.92	1.49	21	23	12	47	72	54	50	64	92	7	3	30	17	19	13	155	80	63	177	143	72	28	41	34	--
MSTRG.17762	1.3	0.86	1.36	0.64	0.31	1.78	0.95	0.79	0.27	0.3	0.58	0.38	1.52	0.89	0.88	0.46	0.5	0.7	0.28	0.14	0.46	0.46	0.22	0.29	50	29	46	25	12	70	33	27	11	12	22	17	60	40	33	20	20	27	13	6	19	19	8	11	--
MSTRG.17786	0	0	0.38	0.16	0.5	0	1.47	0	1.4	0	0	0	0.48	0.14	0.34	0.15	0.32	0.16	0.14	0.14	0.15	0	0	0.66	0	0	2	1	3	0	8	0	9	0	0	0	3	1	2	1	2	1	1	1	1	0	0	4	KIAA1257
MSTRG.17794	0	0	0	0	0	0	0	0	0.38	0	1.23	0.52	0	0	0.79	0	2.28	0	0	0.03	0	0	0.43	0	0	0	0	0	0	0	0	0	1	0	3	1.48	0	0	1.92	0	5.9	0	0	0.08	0	0	1	0	--
MSTRG.17796	3.87	3.54	3.68	4.85	5	5.34	4.05	4.83	3.73	4.03	3.94	3.02	4.1	3.24	4.16	5.81	7	7.23	5.81	5.97	4.9	4.86	5.37	3.95	79.66	63.33	66.55	101.38	101.72	112.01	75.03	87.72	81.51	85.12	79.94	72.18	86.56	77.82	83.73	134.63	150.61	149.27	146.05	140.52	109.21	106.12	103.61	80.87	--
MSTRG.17799	3.74	2.79	6.79	3.62	4.59	3.97	1.42	3.75	4.06	2.04	2.92	2.74	2.27	2.28	3.49	4.04	5.94	5.31	5.72	5.07	3.15	7.12	0.83	5.27	14.25	9.26	22.7	14.01	17.3	15.4	4.88	12.6	16.44	8	10.97	12.1	8.87	10.13	13	17.34	23.64	20.3	26.63	22.09	12.99	28.75	2.97	20	--
MSTRG.17802	0.6	0.65	0.98	1.01	0.58	0.84	0.64	0.55	0.52	0.67	0.84	0.43	1.43	0.46	0.36	0.44	0.65	0.37	0.52	0.96	0.37	0.51	0.82	0.85	44.1	41.62	62.93	75.13	42.01	62.8	41.94	35.53	40.69	50.8	60.96	36.32	107.34	39.51	25.89	36.46	50	27.42	46.52	80.32	29.04	39.74	56.66	62.3	--
MSTRG.17803	11.05	8.51	10.51	7.59	7.22	10.57	6.64	9.08	7.45	8.15	7.09	7.47	6.93	7.85	6.7	8.54	9.08	6.92	8.34	6.87	7.46	7.8	7.76	7.42	497.9	338.38	414.07	345.87	320.99	493.2	271.06	363.47	357.31	384.2	326.04	388.68	318.66	410.49	300.11	433.54	429	321.58	460.48	358.68	378.96	381.26	345.34	336.7	--
MSTRG.17805	5.07	3.95	6.12	4.52	2.24	4.73	3.02	1.34	2.28	1.73	0.67	2.8	6.94	4.76	6.25	1.82	1.98	6	1.63	3.07	1.83	2.33	0.71	1	110	73	119	100	47	104	56	24	51	38	15	71	155	123	134	45	46	125	43	78	41	51	15	21	--
MSTRG.17835	17.8	19.67	22.78	18.15	21.5	24.32	27.96	36.4	33.61	61.77	35.53	46.54	22.89	19.77	19.31	23.05	22.41	20.63	28.03	27.92	21.65	50.65	55.43	30.59	1180	1138	1344	1233	1421	1665	1693	2146	2382	4225	2350	3597	1550	1549	1253	1746	1567	1387	2277	2145	1578	3575	3462	2045	--
MSTRG.17843	1.22	0.94	1.25	0.56	0.82	1.88	2.86	3.95	2.83	2.93	1.43	5.73	2.05	0.73	1.28	0.97	1.14	0.88	1.85	1.26	0.67	2.66	2.14	1.29	39	26	35	18	26	61	82	111	96	96	45	212	67	27	40	35	38	28	72	46	23	90	64	41	--
MSTRG.17848	43.72	48.59	51.71	45.79	55.38	47.5	41.02	36.53	42.01	31.91	31.18	30.38	54.59	48.64	43.87	63.55	61.37	47.61	61.16	39.45	48.22	36.35	32.23	38.23	1638	1583	1700	1742	2051	1813	1383	1207	1672	1228	1152	1320	2096	2123	1607	2681	2403	1789	2800	1689	1956	1444	1132	1426	--
MSTRG.17850	1.9	1.91	1.2	1.42	1.46	1.82	2.6	2.08	3.36	1.52	1.29	2.5	0.81	1.35	2.13	1.57	1.22	1.48	4.25	2.32	2.31	1.69	1.47	1.22	44	44	35	35	30	68	72	49	106	43	35	102	23	48	56	42	40	37	148	63	76	51	36	32	--
MSTRG.17884	0.52	0.02	0.48	0.67	1.26	0.56	0.24	2.45	2.93	1.92	1.17	0.66	0.34	0.11	0.12	0.71	0.15	0.37	1.55	1.67	0.52	0.25	1.27	0.09	32	1	27	45	82	36	14	138	199	126	75	50	23	8	7	50	10	24	122	124	35	16	79	6	--
MSTRG.17885	0.39	1.14	0.68	0	0	0.78	0	0	0.19	0	0	0	0.19	0	2.22	0.35	0	0.39	0	0.69	0.36	0	0	0	2	5	3	0	0	4	0	0	1	0	0	0	1	0	11	2	0	2	0	4	2	0	0	0	--
MSTRG.17893	0.24	0.28	0.27	0.47	1.45	0	0	0	0	0	0	0	0	0	0	0.21	0	0	0	0	0.44	0	0	0.24	1	1	1	2	6	0	0	0	0	0	0	0	0	0	0	1	0	0	0	0	2	0	0	1	--
MSTRG.17904	0	0	0	0	0	0	0.26	0.26	0	0	0.23	0	2.03	0	0	0.21	0.66	0.46	0.38	0	0	0.44	0	0	0	0	0	0	0	0	1	1	0	0	1	0	9	0	0	1	3	2	2	0	0	2	0	0	--
MSTRG.1792	0.2	0.82	0	0.7	0.62	0	0.45	0.12	0.19	0.2	0.41	0.88	0.5	0.09	1.36	0.27	0.59	0.3	0.25	0.8	0.19	0.1	0.33	0.2	2	7	0	7	6	0	4	1	2	2	4	10	5	1	13	3	6	3	3	9	2	1	3	2	--
MSTRG.17920	1.51	1.65	0.49	0.64	0.73	0.56	0.64	0.33	0.07	0.07	0.66	0	1.68	1.97	2.13	0.77	1.17	1.36	0.41	0.13	0.46	0	0.38	0.29	21	20	6	9	10	8	8	4	1	1	9	0	24	32	29	12	17	19	7	2	7	0	5	4	CASKIN1
MSTRG.17922	4.87	3.93	4.4	2.2	1.73	1.6	0.54	1.1	0.87	0.98	2.11	0.29	4.17	4.78	3.72	1.45	2.91	3.15	0.52	1.5	0.48	0.25	0.16	0.82	131	92	104	60	46	44	13	26	25	27	56	9	115	150	98	44	82	85	17	46	14	7	4	22	CASKIN1
MSTRG.1793	50.85	53.28	71.06	52.07	55.62	51.99	57.85	43.36	54.86	42.75	35.52	45.14	59.43	54.93	48.42	52.65	62.8	47.17	49.43	42.16	59.16	58.8	51.55	48.02	2229.06	2031	2733.14	2317.4	2410.03	2321.6	2281.9	1676	2554.39	1924.53	1535.06	2294.52	2670	2804.98	2075	2598.61	2876.84	2073.42	2647.58	2111.58	2807.47	2733	2118.37	2095.53	Cd164
MSTRG.17933	1.41	1.25	0.99	1.17	1.21	0.32	0.84	2.58	0.31	0.32	0.66	0.19	1.27	1.86	1.44	0.77	1.14	2.38	0.62	1.04	1.8	0.82	0.46	0.87	13	10	8	11	11	3	7	21	3	3	6	2	12	20	13	8	11	22	7	11	18	8	4	8	--
MSTRG.17938	8.48	10.67	10.88	11.24	8.55	7.1	4.68	4.01	5.83	2.32	2.63	0.82	9.05	10.24	16.95	5.61	8.03	8.55	2.92	5.29	12.63	1.58	1.37	1.62	278	304	313	374	277	237	138	116	203	78	85	31	304	391	543	207	275	281	117	198	448	55	42	53	--
MSTRG.1794	3.5	0	1.59	13.86	19.98	23.1	2.18	0	4.5	2.97	10.4	3.92	0	0.28	0	22.35	22.57	6.54	25.22	6.3	7.03	0	12.02	27.13	119.94	0	47.86	481.6	675.97	805.4	67.1	0	163.61	104.47	350.94	155.48	0	11.02	0	861.39	807.16	224.58	1054.42	246.42	260.53	0	385.63	924.47	Cd164
MSTRG.17958	0.04	0	0.05	0.09	0	0	0	1.17	0.97	0.31	0.27	1.78	0	0	0.05	0	0.21	0	0.59	0.16	0.29	0.25	1.29	0.54	1	0	1	2	0	0	0	23	23	7	6	46	0	0	1	0	5	0	16	4	7	6	27	12	--
MSTRG.17969	0	0	0	0	0	0	0	0	0	0	0	0	0	0	0	0	0	0	0.47	0	0	0	0	0	0	0	0	0	0	0	0	0	0	0	0	0	0	0	0	0	0	0	2	0	0	0	0	0	--
MSTRG.17973	0.63	1.45	1.26	1.56	0.16	0.47	0.18	0	0.15	0.46	0	0	0.31	0.27	0.32	0.42	0.15	0.79	0.13	0.28	0.15	0	0	0.32	4	8	7	10	1	3	1	0	1	3	0	0	2	2	2	3	1	5	1	2	1	0	0	2	--
MSTRG.17989	0.87	0.43	0	0	0.13	0.61	0.14	0.71	0.35	0.12	0.13	0	0.24	0.43	0.38	0.22	0.24	0	0.31	0.22	0.23	0	0	0.25	7	3	0	0	1	5	1	5	3	1	1	0	2	4	3	2	2	0	3	2	2	0	0	2	LLGL1
MSTRG.1799	0	0	0	0	0	1.8	0	0	0	0	0	0	0	0	0	0.23	0	0	0	0	0	0	0	0	0	0	0	0	0	7	0	0	0	0	0	0	0	0	0	1	0	0	0	0	0	0	0	0	--
MSTRG.17999	0	0	0	0.16	0	0	0	0	0	0	0	0.14	0.49	0	0	0	0	0.33	0	0	0	0	0	0	0	0	0	1	0	0	0	0	0	0	0	1	3	0	0	0	0	2	0	0	0	0	0	0	RAI1
MSTRG.18006	0	0.22	1.08	0.83	1.94	0.34	1.17	0.58	0.47	0.19	0.19	0.28	0.32	0.93	0.51	0	0.61	1.35	0	0.36	0	0.31	0.76	0.63	0	1.21	5.93	5.27	11.95	2.18	6.59	3.2	3.09	1.24	1.19	2.03	2.05	6.77	3.11	0	3.95	8.47	0	2.59	0	2.06	4.43	3.94	--
MSTRG.18007	1.73	1.28	1.5	1.48	2.93	0.78	3	2.09	1.68	1.48	1.29	2.91	1.02	1.59	1.36	0.53	0.35	2.2	2.24	1.15	0.47	1.14	0.35	3.15	6.81	4.39	5.2	5.92	11.44	3.12	10.65	7.26	7.04	6	5.02	13.32	4.13	7.3	5.23	2.35	1.43	8.71	10.82	5.19	2	4.78	1.31	12.39	--
MSTRG.18008	8.75	7.12	12.75	11.22	8.86	2.89	19.04	20.74	3.34	5.89	3.34	7.24	12.16	22.37	22.04	12.17	8.6	18.79	9.2	10.32	9.69	2.79	3.35	11.21	69.07	48.86	88.29	89.92	69.14	23.27	135.25	144.36	27.96	47.75	26.01	66.28	98.35	205.63	170	108.18	70.9	148.67	88.76	93.07	82.79	23.34	24.76	88.07	--
MSTRG.18009	22.01	13.36	11.61	16.84	25.05	15.58	11.02	6.24	12.71	10.44	12.6	7.35	38.04	8.88	29.84	16.38	13.69	16.49	18.71	10.01	15.8	9.24	3.7	15.07	158.01	83.41	73.12	122.72	177.73	113.94	71.17	39.5	96.9	76.95	89.22	61.17	279.87	74.27	209.41	132.44	102.7	118.71	164.16	82.14	122.76	70.36	24.93	107.68	--
MSTRG.18010	6.04	6.91	5.02	4.57	4.23	5.07	8.89	0.89	4.34	2.43	8.34	4.39	8.66	4.02	0.92	2.14	10.3	8.52	6.34	4.19	4.16	2.67	3.1	5.65	27.43	26.88	20.42	21.18	18.89	23.35	37.11	3.56	21.31	11.15	37.03	22.84	39.79	21.81	4.19	11.21	49.61	38.26	35.53	21.71	20.37	12.89	13.42	25.22	--
MSTRG.18011	28.64	26.92	30.09	35.52	28.94	26.95	33.73	44.72	22.88	27.96	36.41	27.09	29.62	36.41	36.94	33.89	34.17	41.52	35.27	35.1	41.57	24.43	25.78	30.81	285.5	233.38	263.19	359.55	285.2	273.66	302.61	393.15	242.33	286.3	357.89	313.22	302.62	422.84	359.96	380.39	355.98	415.11	429.57	399.84	448.64	258.24	240.91	305.75	--
MSTRG.18026	0.15	1.19	0.84	0.44	0.45	0.73	0.66	1.01	1.39	0.29	0.15	0.51	0.58	0	0	0.13	0.14	0.15	1.21	1.42	1.5	0.7	0.63	0.45	1	7	5	3	3	5	4	6	10	2	1	4	4	0	0	1	1	1	10	11	11	5	4	3	--
MSTRG.1803	0	0	0.12	0.16	0.16	0.68	0.18	0.3	0.05	0.16	0.05	0.46	0.05	0.05	0.16	0	0.05	0.27	0.75	0.19	0	0.3	0.11	0.16	0	0	2	3	3	13	3	5	1	3	1	10	1	1	3	0	1	5	17	4	0	6	2	3	--
MSTRG.18035	0	0	0	0	0	0	0.19	0	0	0	1.38	0	0	0	0	0	0	0	0	0	0	0	0.18	0	0	0	0	0	0	0	1	0	0	0	8	0	0	0	0	0	0	0	0	0	0	0	1	0	--
MSTRG.18064	7.37	7.13	8.97	5.95	4.76	6.05	6.11	6.56	2.63	3.69	4.73	3.98	6.74	7.58	6.6	6.73	4.62	9.34	6.2	6.19	5.81	5.65	6.57	4.47	177	149	189	145	113	148	132	139	67	91	112	111	166	212	155	182	116	225	182	170	151	144	148	107	--
MSTRG.18065	4.45	2.99	3.67	3.59	1.81	1.52	1.79	1.54	1.63	1.45	2.51	1.33	2.41	4.78	2.72	2.03	3.2	2.96	0.91	1.19	2.46	0.53	1.25	0.93	72	42	52	59	29	25	26	22	28	24	40	25	40	90	43	37	54	48	18	22	43	9	19	15	PDLIM2
MSTRG.18077	0.97	0.85	0.71	1.23	0.83	0.76	0.78	0.26	0.51	0.15	0.16	0.27	1.67	0.83	1.15	0.69	1.53	1.2	0.76	0.44	0.5	0.07	0.21	0.31	25	19	16	32	21	20	18	6	14	4	4	8	44	25	29	20	41	31	24	13	14	2	5	8	--
MSTRG.18079	3.67	2.6	4.6	6.99	8.29	4.14	2.38	8.05	2.53	4.76	9.37	6.86	2.81	6.2	11.26	7.82	7.49	5.92	8.41	8.83	10.23	5.65	4.57	7.19	60	37	66	116	134	69	35	116	44	80	151	130	47	118	180	144	128	97	168	165	181	98	70	117	--
MSTRG.18087	0.58	2.51	3	0	0	0	0	0	0	0	0	0	2.38	1.02	1.6	0	0.09	0	0	0	0	0	0.1	0	7	25	31	0	0	0	0	0	0	0	0	0	28	13	17	0	1	0	0	0	0	0	1	0	--
MSTRG.18089	7.77	6.78	6.72	4.27	5.9	7.82	4.82	4.48	3.84	3.22	1.64	2.74	7.65	5.23	4.84	5.58	5.14	5.3	4.51	2.55	3.65	2.99	3.94	2.15	120	91	91	67	90	123	67	61	63	51	25	49	121	94	73	97	83	82	85	45	61	49	57	33	--
MSTRG.18095	0.6	0	1.37	0	0	0	0	0	0	0	0	0	0.59	0	0.41	0	0	0.4	0	0	0	0	0	0	3	0	6	0	0	0	0	0	0	0	0	0	3	0	2	0	0	2	0	0	0	0	0	0	--
MSTRG.18105	0.78	0.52	0.15	1.28	0.07	2.36	0	0	0	0	0	0	0.25	0.5	0.2	0	0.56	0.26	0	0	0.18	0	0	0	12	7	2	20	1	37	0	0	0	0	0	0	4	9	3	0	9	4	0	0	3	0	0	0	--
MSTRG.18133	0	0.11	0	0.27	0.28	0	0	0.1	0	0	0	0	0	0.16	0.09	0	0	0.18	0	0	1.79	0	0.1	0.19	0	1	0	3	3	0	0	1	0	0	0	0	0	2	1	0	0	2	0	0	21	0	1	2	--
MSTRG.18138	0	0	0	0	0	0.09	0	0	0.12	0.85	1.03	0	0.07	0.09	0	0	0	0	0	0	0	0.16	0	0	0	0	0	0	0	4.37	0	0	6.29	41.47	48.52	0	3.21	5.14	0	0	0	0	0	0	0	8.27	0	0	--
MSTRG.18139	0.44	1.12	0.29	0.37	0.38	0.29	0.1	0.44	0.24	3.17	2.54	1.69	0.23	0.46	0.52	0.19	0.3	0.35	0.2	0.22	0.4	1.7	3.73	1.78	14	34	10	13	14	12.63	4	16	10.71	120.53	92.48	72	10.79	22.86	20	10	11	15	8	9	14	67.73	119	67	--
MSTRG.18144	0.71	0.39	0.23	1.17	0.79	0.67	0.57	2.15	0.89	0.13	0.96	1.61	0.99	0.9	1.74	0.75	1.17	0.74	1.06	0.56	0.91	1.7	0.69	0.55	21	10	6	35	23	20	15	56	28	4	28	55	30	31	50	25	36	22	38	19	29	53	19	16	--
MSTRG.18156	0.6	3.3	0.17	0.45	0.76	0.3	0.34	1.2	0.28	1.33	0.15	0.26	1.33	1.43	0.31	0.27	0.43	0.3	0.25	0.13	0.14	1.14	0	0.46	4	19	1	3	5	2	2	7	2	9	1	2	9	11	2	2	3	2	2	1	1	8	0	3	--
MSTRG.18159	1.44	1.73	0.96	1.61	0.49	1.21	1.05	0.93	0.48	0.3	0.45	0.19	1.08	0.64	2.21	0.18	0.65	0.31	0.81	0.71	0.2	0.23	0.28	0.04	65	68	38	74	22	56	43	37.03	23	14	20	10	50	34	98	9.09	31	14	45	37	10	11	12	2	--
MSTRG.18170	4.59	2.73	4.07	3.05	2.17	3.88	1.11	2.03	1.54	1.85	1.72	1	5.24	3.49	2.91	2.55	2.43	3.28	1.9	2.31	1.15	1.1	1.8	1.57	441	224	341	301	202	365	99	180	152	186	165	112	481	410	279	271	238	306	212.08	247	115	100	164	141	--
MSTRG.18182	15.79	16.72	19.24	12.52	11.89	16.16	12.53	12.39	12.39	13	8.87	14.66	19.84	17.84	15.79	16.44	13.48	11.5	13.08	12.84	13.08	10.87	11.07	9.97	493	454	527	397	367	514	352	341	411	417	273	531	635	649	482	578	440	360	499	458	442	360	324	310	MAP4K3
MSTRG.1819	1.52	0.88	0.95	2.9	4.05	3.14	2.85	2.09	1.63	1.21	1.63	0.65	1.55	1.14	1.45	5.33	3.53	3.78	2.29	2.84	3.05	1.06	0.69	0.82	89	45	49	172	234	187	150	108	101	73	94	44	93	78	83	351	216	222	164	190	193	66	38	48	--
MSTRG.18191	0.27	0.39	0.38	0.66	0.61	0.59	0.22	1.45	0.57	0.39	0.14	0.17	1.05	0.46	0.75	1.13	0.32	0.2	1.26	2.58	0.25	0.76	0.21	0.4	4	5	5	10	9	9	3	19	9	6	2	3	16	8	11	19	5	3	23	44	4	12	3	6	--
MSTRG.18207	2.77	1.59	2.26	3.31	0	0.97	2.2	1.12	1.12	0.58	0.8	0.34	6.76	5.61	3.24	1.76	3.41	2.37	1.13	1.21	2.01	0.75	0.63	0.4	14	7	10	17	0	5	10	5	6	3	4	2	35	33	16	10	18	12	7	7	11	4	3	2	--
MSTRG.1821	0.26	0.38	0.08	1.17	0.94	0.78	1.4	0.45	0.34	0.06	0.47	0.68	0.39	0.17	0.81	1.17	0.7	0.86	0.54	0.29	0.67	0.12	0.07	0.33	4	5	1	18	14	12	19	6	5.39	1	7	12	6	3	12	20	11	13	10	5	11	2	1	5	--
MSTRG.18216	1.52	1.16	1.15	0.59	0.45	0.53	0.56	0.78	0.08	0.67	0.45	0.33	2.26	2.81	1.55	0.34	0.34	0.59	0.17	0.62	0.38	0.17	0.1	0.33	51	34	34	20	15	18	17	23	3	23	15	13	78	110	51	13	12	20	7	24	14	6	3	11	--
MSTRG.1822	0.63	1.54	1.81	1.07	1.99	1.32	1.73	1.67	1.4	1.31	1.32	1.2	1.27	1.61	0.99	1.98	1.69	1.34	1.75	0.77	1.28	1.13	1.17	1.38	13	30	36	24	44	32	37	35	32.61	32	31	33	31	40	23	53	42	28	50	21	32	27	26	32	--
MSTRG.18233	1.58	2.52	3.75	1.79	1.81	0.66	2.58	5.77	4.2	1.13	1.05	1.33	3.56	2.9	3.32	1.11	1.54	1.77	2.05	3.66	1.08	1.1	1.68	1.92	91.75	127.77	191.47	105.99	103.84	39.11	134.97	296.24	259.55	67.74	59.99	89.43	212.37	196.42	189.06	72.78	93.57	103.16	145.99	243.58	68.11	67.89	91.55	111.48	--
MSTRG.18255	0.33	0.66	0.17	0.69	0.45	0.66	0.15	1.97	1.03	0.22	0.75	1.03	0.4	0.2	0.35	0.76	0.72	0.41	1.46	0.67	0.7	0.83	0.77	1.97	20	35	9	43	27	41	8	106	67	14	45	73	25	14	21	52	46	25	109	47	46	54	44	120	--
MSTRG.18257	2.63	3.96	5.42	6.61	4.99	4.26	4.79	3.98	1.73	2.32	4.88	3.14	2.91	6.59	6.13	2.16	5.07	6.89	2.77	3.2	5.57	4.21	2.99	2.02	13.23	17.32	23.89	33.74	24.79	21.82	21.66	17.63	9.25	12	24.2	18.29	14.98	38.58	30.15	12.24	26.62	34.74	17	18.38	30.31	22.43	14.11	10.12	--
MSTRG.18259	36.43	38.65	40.4	29.4	28.85	28.55	27.2	22.35	24.03	19.26	19.74	16.6	47.29	37.44	33.17	28.53	33.09	32.18	24.34	25.02	23.46	20.68	19.71	20.89	2626	2423	2556	2152	2056	2097	1765	1421	1840	1426	1403	1388	3494	3144	2338	2316	2493	2327	2144	2061	1831	1581	1332	1499	--
MSTRG.1826	55.01	57.26	42.66	17.98	14.78	21.5	3.12	2.53	1.8	11.22	22.04	0.24	60.66	76.12	42.84	20.62	38.78	18.95	3.92	4.51	10.3	1.34	0.41	4.74	2564	2321	1745	851	681	1021	131	104	89	537	1013	13	2898	4133	1952	1082	1889	886	223	240	520	66	18	220	--
MSTRG.18263	0.72	0	0	0.36	0	0	0.8	0.41	0.68	0	0	0.31	0	0.62	0.37	0.32	0	0	1.18	0	0	0.45	0	0.73	2	0	0	1	0	0	2	1	2	0	0	1	0	2	1	1	0	0	4	0	0	1.33	0	2	--
MSTRG.18269	0.48	0.67	1.54	1.85	0.93	1.42	0.7	1.09	0.73	0.85	1.27	1.21	0.71	0.87	0.99	3.08	3.51	2.89	2.92	3.55	3.12	3.46	2.83	2.57	10	12	28	39	19	30	13	20	16	18	26	29	15	21	20	72	76	60	74	84	70	76	55	53	--
MSTRG.1828	1.45	0.39	1.36	0.76	1.64	1.51	0.57	0.29	0.72	0.33	1.38	0.88	1.58	1.76	1.57	0.53	0.65	0.93	1.05	0	0.16	1.37	0.09	1.71	17	4	14	9	19	18	6	3	9	4	16	12	19	24	18	7	8	11	15	0	2	17	1	20	--
MSTRG.18288	0.6	0.69	0.76	4.07	7.22	7.2	15.19	25.71	21.59	8.44	10.21	14.43	1.17	1.26	1.77	5.92	3.96	4.26	18.17	24.28	11.39	12.26	11.38	11.72	9	9	10	62	107	110	205	340	344	130	151	251	18	22	26	100	62	64	333	416	185	195	160	175	ABLIM3
MSTRG.18292	13.22	15.57	15.72	16.89	13.39	14.23	14.67	15.15	11.5	11.21	9.37	10.21	18.91	16.4	14.27	14.09	16.56	16.69	10.9	11.85	12.62	13.07	11.22	10.63	831	851	867	1078	832	911	830	840	768	724	581	744	1218	1201	877	997	1088	1052	837	851	859	871	661	665	--
MSTRG.183	2.09	3.47	3.03	2.27	2.24	2.21	1.74	2.73	2.29	2.38	1.36	2.85	2.51	1.92	2.35	1.3	1.6	1.35	1.26	2.29	1.4	0.86	1.45	1.52	171	247	218	189	181	184	128	197	199	200	110	271	211	183	188	120	137	111	126	214	124	75	111	124	--
MSTRG.18305	0.12	0.27	0	0.68	1.05	0.34	0.39	0	0	0.23	4.58	0.7	0.34	0.1	0	0.92	0.33	0.35	0.57	0.81	0.32	0.33	0.49	0.58	1	2	0	6	9	3	3	0	0	2	39	7	3	1	0	9	3	3	6	8	3	3	4	5	--
MSTRG.18306	0.17	0.49	0.54	1.06	2	0.38	0.33	0.19	0.44	1.04	1.18	1.37	0.25	0.66	0.26	1.3	0.94	0.98	0.53	0.79	0.16	0.93	1.14	0.47	4	10	11	25	46	9	7	4	11	25	27	37	6	18	6	34	23	23	15	21	4	23	25	11	--
MSTRG.18308	0.05	0.15	0.24	0.11	0	0.03	0.03	0.73	0.18	1.58	0.73	0.25	0	0.07	0.05	0.21	0.05	0	0.39	0.33	0.02	0.03	1.19	0.19	2	5	8	4	0	1	1	24	7	61	27	11	0	3	2	9	2	0	18	14	1	1	42	7	--
MSTRG.18327	1.03	0.79	2.53	2.02	0.35	1.17	0	1.16	0.8	0.67	1.73	0.88	2.33	1.32	2.1	1.06	1.64	1.7	0.42	0.6	1.58	0.81	0.91	0	6	4	13	12	2	7	0	6	5	4	10	6	14	9	12	7	10	10	3	4	10	5	5	0	RGS14
MSTRG.18335	0.83	0.81	0.47	0.98	0.46	0.04	0.28	0.66	0.04	1.86	4.1	0.11	0	0.5	0.81	0.52	0.6	0.87	0.27	0.55	0.08	0	0.04	0.92	20	17	10	24	11	1	6	14	1	46	97	3	0	14	19	14	15	21	8	15	2	0	1	22	--
MSTRG.18345	3.57	5.54	3.93	6.27	9.24	8.1	3.87	3.82	5.57	6.88	6.11	9.93	7.52	5.66	10.09	10.98	5.04	8.4	2.78	5.79	4.69	7.2	7.29	7.52	75	104	71	130	190	174	70	66	122	137	119	229	164	134	206	253	107	175	66	138	104	162	139	157	--
MSTRG.18346	0	0	0	0	0	0.37	0	0	0	0	0	0	0	0	0	0	0	0	0	0	0	0	0	0	0	0	0	0	0	1	0	0	0	0	0	0	0	0	0	0	0	0	0	0	0	0	0	0	--
MSTRG.18355	1.12	0.75	0.87	1.66	0.84	0.9	0.85	0.77	1.11	0.34	0.36	0.9	0.98	0.3	1.03	0.89	1.21	0.68	1.2	1.03	0.82	0.78	0.63	0.5	38	22	26.01	57.03	28.21	31	26	23	40	12	12	35.17	34	12	34	34	43	23	49.52	40	30	28	20	17	--
MSTRG.18358	0.14	0.08	0.08	0.34	0.21	0	0.08	2.12	0.26	0.13	0.14	0.24	0	0.06	0.07	0.18	0.07	0.28	0.17	0.36	0.58	0.33	1.7	0.42	2	1	1	5	3	0	1	27	4	2	2	4	0	1	1	3	1	4	3	6	9	5	23	6	--
MSTRG.18359	0.12	0.14	0	0	0.12	0	0	0	0.46	0.24	0.86	0.63	0	0	0	0	0	0	1.59	2.03	0	0.57	0	0.24	1	1	0	0	1	0	0	0	4	2	7	6	0	0	0	0	0	0	16	19	0	5	0	2	--
MSTRG.18371	0.01	0.07	0.12	0.11	0.07	0.02	0.08	0.19	0.19	11.29	0.71	0.48	0.09	0.07	0.03	0.15	0.22	0.18	0.26	0.65	0.19	0.52	1.22	0.31	1	7	11	12	7	2	8	18	22	1252	76	60	10	9	3	18	25	20	34	80	22	60	123	33	--
MSTRG.18377	3.71	4.38	4.77	2.9	1.93	2.54	1.54	1.44	1.07	1.19	1.29	0.99	3.95	3.66	2.56	0.92	1.65	1.91	0.9	0.94	0.97	0.68	0.58	0.55	225	231	254	179	116	157	84	77	69	74	77	70	246	259	152	63	105	116	67	65	64	44	33	33	--
MSTRG.1839	0	0	0	0	0	0	0	0	0.16	12.61	7.63	0.28	0	0	0	0	0	0	0	0	0	1.74	0	3.35	0	0	0	0	0	0	0	0	1	78	45	2	0	0	0	0	0	0	0	0	0	11	0	20	--
MSTRG.18393	13.82	9.72	13.89	13.67	14.47	11.2	16.83	22.04	13.92	15.51	15.06	17.22	10.07	17.41	12.66	17.31	13.4	15.35	22.42	16.21	12.82	21.17	16.87	20.07	229	140	202	230	237	189	251	322	245	264	246	331	171	336	205	323	232	255	454	307	230	372	262	331	RPL29
MSTRG.18394	1.92	1.34	1.39	1.64	1.6	1.34	1.02	1.29	1.46	0.7	0.99	0.79	0.81	1.38	1.25	1.16	1.51	1.86	0.84	1.02	1.33	0.89	0.86	0.47	69	42	44	60	57	49	33	41	56	26	35	33	30	58	44	47	57	67	37	42	52	34	29	17	--
MSTRG.18395	0.2	1.16	0.11	0.1	0.31	0	0.22	0.11	0	0	0.1	0	0	0.09	0.21	0.09	0.19	0.1	0.25	0.18	0.09	0	0.11	0	2	10	1	1	3	0	2	1	0	0	1	0	0	1	2	1	2	1	3	2	1	0	1	0	--
MSTRG.18406	0.83	1.23	1.58	1.1	0.89	0.36	1.49	0.74	0.44	0.23	0.47	0.28	0.77	0.44	0.57	0.54	0.49	0.79	0.38	1.05	0.64	0.39	0.4	0.88	18	23	30	24	19	8	29	14	10	5	10	7	17	11	12	13	11	17	10	26	15	9	8	19	--
MSTRG.18409	0.13	0	0.46	0.26	0	0.79	0.45	0.91	0.76	0.26	0.54	0.12	0.13	0.34	0	0.12	0	0	0.55	1.41	0.37	0.25	0	0.4	1	0	3	2	0	6	3	6	6	2	4	1	1	3	0	1	0	0	5	12	3	2	0	3	--
MSTRG.18422	8.54	8.32	8.01	11.23	10.3	6.36	9.11	6.2	7.25	3.77	5.33	6.24	8.33	10.54	8.65	7.55	11.91	8.3	8.3	5.89	9.25	4.01	2.87	5.7	203	172	167	271	242	154	195	130	183	92	125	172	203	292	201	202	296	198	241	160	238	101	64	135	DNAAF2
MSTRG.1844	0.96	1.06	1.34	0.11	0.1	0	0	0.02	0.02	0	0	0	1.2	1.87	1.32	0.03	0.06	0.13	0	0	0	0	0	0	50	48	61	6	5	0	0	1	1	0	0	0	64	113	67	2	3	7	0	0	0	0	0	0	--
MSTRG.18445	1.44	0.13	0.34	2.36	2.59	2.3	1.7	1.64	0.07	0.32	0.19	0.75	0.29	1.5	1.83	2.36	2.06	3.15	1.85	1.1	2.89	0.2	0.29	0.57	45	3	8	78	73	71	45	44	2	11	6	25	9	52	52	74	71	87	63	36	89	7	9	17	--
MSTRG.18447	0	0	0	0	0.26	0	0	0	0.25	0	0	0.23	0	0	0	0	0	0	0.43	0.23	0	0	0	0	0	0	0	0	1	0	0	0	1	0	0	1	0	0	0	0	0	0	2	1	0	0	0	0	--
MSTRG.18448	0	0.21	0	0.55	0.38	0.37	0	1.06	0.88	0.73	0.38	0.48	0.54	0.16	0.95	0.66	0.53	0.19	0.76	0.16	0.34	0.7	0.6	0.75	0	1	0	3	2	2	0	5	5	4	2	3	3	1	5	4	3	1	5	1	2	4	3	4	--
MSTRG.18455	1.82	1.16	1.3	0.51	0.46	0.73	0.32	0.11	0.15	0.41	0.3	0	1.3	1.06	1.69	0.29	0.44	1.43	0.05	0.28	0.69	0.09	0.07	0.03	56	31	35	16	14	23	9	3	5	13	9	0	41	38	51	10	14	44	2	10	23	3	2	1	--
MSTRG.18457	2.09	1.24	1.15	1.52	1.36	0.99	1.12	1.37	0.19	0.2	0.55	0	0.98	1.85	1.03	1.31	1.42	0.67	1.71	1	1.24	0	0	0.14	31	16	15	23	20	15	15	18	3	3	8	0	15	32	15	22	22	10	31	17	20	0	0	2	Asic2
MSTRG.18458	1.01	1.43	0.88	0.59	0.42	0.84	0.38	0.43	0.32	0.04	0.08	0	1.39	1.03	0.31	1.73	1.49	0.52	0.38	0.1	0.55	0	0.04	0.08	27.01	33.03	20.52	16	11	22.71	9	10.01	9.01	1	2	0	38	32	8	52	41.39	14	12.22	3	16	0	1	2	--
MSTRG.18470	0.76	0.55	1.28	1.15	1.25	0.79	0.12	0.15	0.06	0.4	0.9	0.47	1.63	1.12	0.6	0.44	1.1	0.69	0.34	0.19	0.64	0.39	0.23	0.5	35	22	52	54	57	37	5	6	3	19	41	25	77	60	27	23	53	32	19	10	32	19	10	23	--
MSTRG.18478	0.86	1.3	1.35	0.53	2.02	0.95	1.38	4.4	1.42	1.36	0.93	0.84	1.58	0.42	1.27	1.2	0.67	1.13	1.23	1.08	0.75	1.63	1.84	2.22	16	21	22	10	37	18	23	72	28	26	17	18	30	9	23	25	13	21	28	23	15	32	32	41	--
MSTRG.18480	15.19	22.4	24.48	11.33	9.32	9.81	7.2	9.84	9.05	3.2	2.01	3.12	22.86	17.56	13.1	12.84	15.73	14.36	10.34	11.12	8.12	3.18	4.28	2.43	596	759.9	841	452	361	389	255	340.64	383.42	128	77	141.78	920.48	800.72	499	561	639	564.04	501.75	500	343	131.71	164.85	93.25	--
MSTRG.18481	0	6.33	0	0	0	0	0	1.57	0.61	0	0	0.54	1.16	10.39	0	0	0	7.78	1.13	0	0	0.02	1.31	1.01	0	81.1	0	0	0	0	0	20.36	9.58	0	0	9.22	17.52	178.28	0	0	0	114.96	20.25	0	0	0.29	18.15	14.75	--
MSTRG.1849	0	0	0.18	0.15	1.26	0.76	1.04	0.88	1.17	0	0.47	0.27	0	0	0	0.28	0	0	0.51	0.68	0.57	0.88	0.5	0.62	0	0	1	1	8	5	6	5	8	0	3	2	0	0	0	2	0	0	4	5	4	6	3	4	--
MSTRG.18495	5.14	6.57	8.96	4.75	3.68	4.28	3	4.56	3.13	4.98	4.24	2.75	26.48	13.25	9.56	2.44	3.2	6.93	2.95	4.07	7.07	1.66	4.59	3.49	198	220	303	186	140	168	104	155	128	197	161	123	1046	595	360	106	129	268	139	179	295	68	166	134	--
MSTRG.18524	20.97	22.88	25.2	19.45	22.39	19.3	21.3	21.48	20.97	17.65	13.72	16.71	25.17	24.67	21.37	23.94	24.43	16.74	23.81	21.98	19.1	14.19	18.61	16.61	1012	960	1067	953	1068	949	925	914	1075	875	653	935	1245	1387	1008	1301	1232	810	1404	1212	998	726	842	798	NPEPPS
MSTRG.18528	1.22	2.55	2.86	0.65	0.6	0.55	0.12	0	0	0.42	0	0	2.27	2.28	0.67	0.75	0.45	0.09	0.09	0.28	0	0	0.11	0	12	23	26	7	6	6	1	0	0	4	0	0	23	27	7	9	5	1	1	3	0	0	1	0	GPR179
MSTRG.18530	0.59	0	0.53	0.12	0	0	0.13	0	0	0	0	0	0.23	1	0	0	0	0.12	0	0	0	0	0	0	5	0	4	1	0	0	1	0	0	0	0	0	2	10	0	0	0	1	0	0	0	0	0	0	GPR179
MSTRG.18533	0	0	0.4	0	0	0	0.59	0	0.17	0	0.36	0	0	0	0	0.31	0	0	0.43	0.15	0.16	0.17	0	0	0	0	2	0	0	0	3	0	1	0	2	0	0	0	0	2	0	0	3	1	1	1	0	0	--
MSTRG.1856	0	0	0	0.31	0	0	0	0	0	0	0	0	0	0	0.32	0	0	0.62	0	0	0	0	0	0	0	0	0	1	0	0	0	0	0	0	0	0	0	0	1	0	0	2	0	0	0	0	0	0	--
MSTRG.18560	16.22	12.78	23.27	19.33	14.11	13.21	6.35	12.74	7.94	11.37	20.4	11.24	24.89	22.55	21.74	35	31.85	32.33	17.84	28.99	34.44	12.2	14.01	15.69	180	123	232	218	155	148	65	127	96	134	227	148	288	292	237	438	375	362	246	379	419	146	144	173	--
MSTRG.18571	1.86	1.75	0.71	1.45	1.19	1.31	0.82	1.82	0.99	1.82	1.84	0.88	1.18	2.44	1.01	1.83	0.9	3.51	2.67	3.94	2.52	1.26	2.17	2.13	12.74	10.41	4.24	10.06	8.05	9.14	5.04	10.99	7.2	12.81	12.37	6.96	8.28	19.43	6.73	14.12	6.44	24.08	22.32	30.78	18.66	9.11	13.91	14.52	--
MSTRG.18586	0.9	0.75	1.49	0.89	1.49	0.96	0.91	0.83	0.69	0.08	3.57	0.07	1.44	1.54	0.67	1.02	0.7	3.99	0.74	1.65	1.51	0.69	0.09	0.49	11	8	16	11	18	12	10	9	9	1	43	1	18	22	8	14	9	49	11	23	20	9	1	6	--
MSTRG.18587	0.86	0.79	1.17	0.17	0.35	0	0.95	0.19	0.32	0	0.17	0.59	0.84	1.03	1.05	0.46	0.49	1.03	0.28	0.3	0.63	0.97	0	0.52	5	4	6	1	2	0	5	1	2	0	1	4	5	7	6	3	3	6	2	2	4	6	0	3	NRGN
MSTRG.18588	4.2	3.45	2.33	7.9	5.38	2.18	26.07	19.23	10.75	1.53	3.86	5.44	5.75	5.42	6.5	5.19	4.18	9.5	9.24	19.98	14.74	5.64	3.31	9.34	27	19	13	51	34	14	150	109	72	10	24	40	38	40	40	36	27	61	71	145	102	38	20	59	--
MSTRG.18593	1.37	0	0.39	0	0	0	0	0	0	0	0	0	1	0	0	0.1	0.11	0	0	0	0	0	0	0	12	0	3	0	0	0	0	0	0	0	0	0	9	0	0	1	1	0	0	0	0	0	0	0	ROBO3
MSTRG.18596	0.06	0.14	0.35	0.18	0.06	0	0	0.35	0	0	0.62	0.32	0	0.05	0.19	0.11	0.18	0	0.05	0	0.06	0.99	2.29	0.56	1	2	5	3	1	0	0	5	0	0	10	6	0	1	3	2	3	0	1	0	1	17	35	9	--
MSTRG.18598	1.27	0	0.05	0.94	0.41	2.19	0.3	0.1	0.13	0.13	0	0.51	0.31	1.09	0.28	0.16	0.04	2.04	3.05	1.83	0.17	0.86	0	3.33	28	0	1	21	9	49	6	2	3	3	0	13	7	28	6	4	1	45	82	46	4	20	0	73	--
MSTRG.18615	23.68	23.83	24.17	11.71	13.29	16.74	10.98	9.9	11.93	5.19	6.8	7.32	26.59	22.08	16.14	10.52	13.51	11.69	10.61	9.04	8.43	10.22	6.45	9.58	968	847	867	486	537	697	404	357	518	218	274	347	1114	1051	645	484	577	479	530	422	373	443	247	390	--
MSTRG.18622	3.98	2.5	2	2.25	3.99	3.37	2.35	1.06	1.52	0.36	0.74	0.29	6.49	3.41	2.76	2	4.46	4.8	7.21	3.62	2.17	0.98	0.91	0.9	256	140	113	147	254	221	136	60	104	24	47	22	428	256	174	145	300	310	567	266	151	67	55	58	SERTM2
MSTRG.18651	0.16	0.09	0.22	0.76	0.27	0.45	0.56	0.76	0.75	1.84	1.84	1.4	0.12	0.36	0.12	0.29	0.17	0.25	0.51	0.63	2.12	1.5	0.7	0.45	21	10	26	103	36	61	67	89	106	251	241	216	17	56	16	43	23	34	83	96	306	211	87	59	--
MSTRG.18657	1.12	2.48	0.45	0.31	1.05	0.86	0.27	0.27	0	0	0	0.27	3.34	2.19	1.47	0.99	0.76	1.11	0.59	0.14	0.22	0.45	0.42	0.08	14	27.08	5	4	13	11	3	3	0	0	0	4	43	32	18	14	10	14	9	2	3	6	5	1	--
MSTRG.18660	2.01	2.46	0.85	1.4	1.08	1.2	0.29	0.3	0.45	0.26	0.05	0.09	1.97	2	1.24	0.33	1.06	1.42	0.31	0.89	1.31	0.1	0.5	0.6	38.67	41.17	14.36	27.38	20.46	23.43	5.07	5.04	9.19	5.05	1.03	2.06	38.74	44.68	23.35	7.08	21.36	27.34	7.17	19.58	27.34	2.03	9	11.54	KIF4
MSTRG.18664	0.31	0.36	0.18	0.62	0.16	1.23	0.35	0	0.15	1.37	0.48	0.67	0.31	0.4	0.96	0.97	0.6	0.16	0.26	0	1.45	0.74	0	0.79	2	2	1	4	1	8	2	0	1	9	3	5	2	3	6	7	4	1	2	0	10	5	0	5	inppl1b
MSTRG.18665	1.13	1.04	0.65	1.67	0.92	1.22	1.13	0.26	0.21	0.33	0.23	0.1	0.44	0	0.46	2.01	0.33	1.02	0.56	1.49	0.84	0.53	0.36	1.14	10	8	5	15	8	11	9	2	2	3	2	1	4	0	4	20	3	9	6	15	8	5	3	10	INPPL1
MSTRG.18679	0.3	0.17	0.18	0.53	0.46	0	0.09	0.36	0.43	1.81	1.05	0.79	0	0	0.21	0.35	0.15	0.37	0.25	0.13	0.42	0.71	2.4	0.4	2	1	2	4	3	0	1	4	3	19	13	7	0	0	2	5	1	3	2	1	3	6	18	5	--
MSTRG.18696	44.37	6.92	1.19	195.01	70.94	34.18	87.1	494.56	64.73	1109.6	979.74	0.28	2.66	29	134.84	69.9	69.93	277.84	51.15	255.29	118.12	4.69	1.71	286.08	553	75	13	2468	874	434	977	5436	857	14205	12041	4	34	421	1643	981	911	3473	779	3636	1594	62	20	3550	--
MSTRG.18697	0.9	0.15	0.18	1.83	1.74	0.91	0.26	1.08	0.51	0.38	2.73	0.12	0.3	0.71	2.61	1.63	1.39	2.21	0.7	2.33	3.18	0.99	0	0.31	13	2	2	24	24	12	3	13	7	5	40	2	4	11	33	25	21	29	13	38	48	14	0	4	--
MSTRG.18700	0.22	0.18	0.05	0.09	0.22	0.07	0.72	3.79	0.91	1.16	4.74	5.93	0.19	0.04	0.1	0.08	0.2	0.11	0.13	0.18	0.13	1.59	2.98	2.85	8	6	2	4	9	3	27	136	44	50	170	301	8	2	4	4	11	6	6	9	6	69	118	119	--
MSTRG.18702	5.22	2.48	2.14	3.12	2.74	2.46	1.42	9.6	2.93	2.79	4.48	4.47	2.81	2.24	4.7	1.2	2.79	1.92	1.41	4.55	3.17	4.89	4.07	4.05	73	30	26	44	38	35	18	119	44	40	62	73	40	36	65	19	41	27	24	73	48	73	54	57	--
MSTRG.18710	2.14	3.13	3.01	3.04	2.68	3.42	2.96	4.32	3.53	3.14	4.61	3.46	2.97	3.37	2.81	2.72	2.53	2.9	2.71	2.91	4.15	3.46	3.83	3.06	107	136	132	154	132	174	133	190	187	161	227	200	152	196	137	153	132	145	165	166	224	183	179	152	--
MSTRG.18718	3.88	2.42	3.01	2.91	2.45	2.75	1.94	2.72	2.94	5.07	6.07	3.4	1.73	3.15	1.52	4.7	2.55	2.43	4.27	4.95	2.98	3.78	6.56	3.4	43	23	30	33	27	32	20	28	36	60	69	46	20	42	17	58	30	28	58	64	37	45	69	39	--
MSTRG.18721	4.09	3.25	4.63	3.71	4.35	3.15	3.3	3.87	2.72	3.35	2.9	3.55	3.85	2.68	2.53	5.23	3.91	4.7	4.5	4.2	3.21	3.41	4.36	2.9	139	96	138	128	146	109	101	116	98	117	97	140	134	106	84	200	139	160	187	163	118	123	139	98	YTHDF2
MSTRG.1873	1.19	0.22	0.98	0	0.1	0.09	0.16	0	0	0.05	0.05	0	2.18	0.69	0.73	0.17	0.05	0.19	0	0	0.09	0.09	0	0	25	4	18	0	2	2	3	0	0	1	1	0	47	17	15	4	1	4	0	0	2	2	0	0	--
MSTRG.18738	1.16	0.17	0.49	0.36	1.83	0	0.48	0.66	0.68	0.28	0.51	0.31	0.14	0.12	0.3	0.19	0.21	0.29	0.65	0.38	0.2	0.14	0.39	0	16	2	6	5	25	0	6	8	10	4	7	5	2	2	4	3	3	4	11	6	3	2	5	0	--
MSTRG.18741	1.26	1.07	0.97	1.62	3.73	2.37	4.12	3.49	3.56	0.7	1	1.29	1.12	1.53	0.87	4.9	3.06	1.99	5.15	5.02	1.72	1.96	1.63	1.42	91	69	62	116	240	168	254	209	254	50	69	103	82	132	63	366	220	139	417	399	134	140	104	102	--
MSTRG.18743	77.35	51.29	57.28	58.26	56.64	61.48	50.13	43.79	36.46	32.71	28.53	30.88	50.29	61.35	53.58	47.84	73.54	62	33.77	31.68	37.8	26.57	24.5	25.85	3531	2036	2291	2696	2557	2874	2061	1760	1767	1529	1274	1635	2361	3266	2397	2470	3523	2853	1876	1661	1877	1288	1054	1181	--
MSTRG.18753	16.59	19.03	15.14	7.68	6.13	4.36	3.07	2.36	3.75	1.71	2.29	1.87	29.24	18.87	15.27	5.64	8.42	9.04	2.92	4.37	4.35	1.53	1.31	1.34	758	756	607	356	277	203	126	95	182	80	103	99	1369	1004	682	290	402	414	163	228	215	74	56	61	--
MSTRG.18754	0.85	0	0.97	1.54	0.29	0.42	0.32	0.64	0.27	0.83	0.14	0.12	0.69	0.37	0.29	0.38	0.68	0.28	0.7	0.75	0.26	0.4	0.91	0.29	6	0	6	11	2	3	2	4	2	6	1	1	5	3	2	3	5	2	6	6	2	3	6	2	--
MSTRG.18756	0.4	0.8	0.79	0.29	0.5	0.2	0.33	0.45	0.56	0.48	0.6	0.09	0.87	0.26	1.93	0.35	1.24	0.79	0.65	1.04	0.83	0.37	0.11	0.7	4	7	7	3	5	2	3	4	6	5	6	1	9	3	19	4	13	8	8	12	9	4	1	7	--
MSTRG.18765	0	0	0	0	0	0	0	0	0	0.17	0.33	0	0	0	0	0	0	0	0	0	0	0	0	0.18	0	0	0	0	0	0	0	0	0	1	2	0	0	0	0	0	0	0	0	0	0	0	0	1	FOXO6
MSTRG.18777	0	0	0	0	0	0.03	0	1.83	0.27	0.27	0.46	0.97	0	0	0	0	0	0	0.06	0.06	0.13	0.23	0.86	0.46	0	0	0	0	0	1.01	0	46.05	8.05	8.01	13.02	32.1	0	0	0	0	0	0	2.01	2.01	4.02	7.05	23.14	13.05	--
MSTRG.18789	20.23	26.92	18.98	15.96	21.83	19.13	18.49	18.11	13.4	11.24	9.39	14.71	23.18	28.52	19.95	20.56	23.7	20.36	18.49	18.71	14.83	16.35	11.38	10.19	238	273	199	190	257	226	192	187	168	138	108	202	278	387	230	270	286	238	267	249	185	206	124	117	--
MSTRG.188	11	8.24	6.06	18.65	7.13	5.08	3.17	3.81	2.27	5.64	2.65	2.82	10.76	16.05	22.29	9.48	11.72	22.44	1	3.28	5.88	2.07	3.61	2.42	370	241	179	637	237	174	96	113	81	195	88	110	371	629	733	359	412	757	41	126	214	74	114	81	Rspo2
MSTRG.18830	0.21	0.19	1.18	0.73	1.43	1.3	1.7	3.48	1.83	2.26	8.62	7.08	0.49	0.82	1.44	1.03	0.87	0.08	2.54	1.56	6.39	6.64	9.64	5.08	5	4	25	18	34	32	37	74	47	56	205	198	12	23	34	28	22	2	75	43	167	170	218	122	--
MSTRG.18832	0.45	0	0.99	2.62	1.51	2.01	0.68	3.69	0.39	0	0.21	0.89	0.6	0.18	0.73	2.01	0.78	0	0.84	1.18	1.7	1.93	1.31	1.08	2	0	4	13	7	10	3	14	2	0	1	5	3	1	3	10	4	0	5	6	9	10	6	5	--
MSTRG.18837	0.49	1.86	0.99	1.6	0.55	1.17	0.72	0.06	0.15	0	0.6	0.14	1.27	2.32	2.32	1.39	1.19	0.7	0.31	0.24	0.85	0.2	0.06	0.38	9	30	16	30	10	22	12	1	3	0	11	3	24	50	42	29	23	13	7	5	17	4	1	7	DLGAP3
MSTRG.18844	5.27	6.33	8.61	4.89	5.47	5.19	5.32	4.1	4.76	6.99	6.14	4.57	10.78	7.08	6.37	4.87	6.47	4.63	3.86	4.65	5.22	5.27	5.68	5.82	550	575	789	519	565	552	500	378	528	750	632	554	1154	861	650	573	706	485	492	555	590	583	556	605	--
MSTRG.18868	0	0.14	0.14	0.48	0.49	0.71	0.54	0	0.11	0.35	0.12	0	0.35	0.1	0.37	0.43	0.46	1.08	0	0.85	1.56	0.11	0.26	0.24	0	1	1	4	4	6	4	0	1	3	1	0	3	1	3	4	4	9	0	8	14	1	2	2	--
MSTRG.1887	0.16	0.06	0.09	0.05	0	0	0	0	0	1.61	0.14	7.49	0.27	0.09	0	0.05	0.03	0	0	0	0	4.43	12.28	7.02	6	2	3	2	0	0	0	0	0	62	5	325	10	4	0	2	1	0	0	0	0	173	431	262	--
MSTRG.18877	64.64	69.66	59.91	47.58	29.68	41.84	27.23	32.2	31.54	14.58	17.99	17.58	84.28	78.73	59.93	37.81	69.33	46.63	17.63	26.69	33.25	14.51	17.5	15.21	2340	2193	1903	1749	1062	1543	887	1028	1213	542	642	738	3127	3320	2121	1541	2623	1693	780	1104	1303	557	594	548	--
MSTRG.18880	1.85	0.75	0.35	1.73	0.83	0.6	0.29	0	0	0.21	0.21	0.18	0.71	1.67	1.63	2.52	4.06	2.74	0.13	0.04	0.19	0.2	0.45	0.19	79	28	13	75	35	26	11	0	0	9	9	9	31	83	68	121	181	117	7	2	9	9	18	8	--
MSTRG.18884	0	0.2	0	0.34	0.52	0.17	0.38	0.39	0.65	1.17	0.52	0.89	0	0	0.18	0.3	0	0.51	0	0.15	0.16	0.32	1.65	1.72	0	1	0	2	3	1	2	2	4	7	3	6	0	0	1	2	0	3	0	1	1	2	9	10	--
MSTRG.18888	0.59	0.11	0.11	0.19	0.4	0.1	0.22	1.68	0	0	0.1	0.09	0.67	0.17	0.1	0.18	0.09	0.29	0.24	0.09	0.36	0.37	0	0.4	6	1	1	2	4	1	2	15	0	0	1	1	7	2	1	2	1	3	3	1	4	4	0	4	--
MSTRG.18900	0.48	0.86	0.39	1.76	1.33	1.13	1.42	0.95	0.54	2.4	6.9	1.45	0.48	0.82	0.72	1.35	1.42	1.25	1.12	1.55	1.1	1.05	0.5	0.77	20	27	14	76	48	51	38	37	28	85	257	58	23	40	31	55	53	48	52	67	58	54	21	29	--
MSTRG.18914	1.52	2.09	1.88	1.44	1.7	1.23	2.84	1.72	1.99	0.72	1.44	1.34	1.5	1.47	1.2	1.89	0.66	1.52	2.33	1.63	1.77	0.97	1.57	1.28	31	37	33.62	29.73	34.15	25.46	52	31	43	15	29	31.57	31.41	35	24	43.4	14	31	58	38	39	21	30	26	--
MSTRG.18915	0.2	0.91	1.42	1.22	0.56	0.82	0.41	0	0.17	0	0	0.71	1.37	1.89	0.57	2.82	0.39	0.96	2.07	0.18	0	0	0	0	1	4	6.38	6.27	2.85	4.54	2	0	1	0	0	4.43	7.59	11	3	16.6	2	5	13	1	0	0	0	0	--
MSTRG.18922	2.18	2.23	1.66	0.95	0.98	1.66	1.35	1.92	0.46	0	1.72	1.25	1.18	2.08	1.49	2.15	1.85	1.21	0.59	1.91	0.45	1.83	0.52	1.46	9	8	6	4	4	7	5	7	2	0	7	6	5	10	6	10	8	5	3	9	2	8	2	6	--
MSTRG.18959	0.32	1.23	0.37	0.21	0	0.1	0.12	0.12	0	0.1	0.11	0	0.42	0.09	0	0	0.41	0.21	0.52	0.09	0.49	0.3	0.23	0.32	3	10	3	2	0	1	1	1	0	1	1	0	4	1	0	0	4	2	6	1	5	3	2	3	--
MSTRG.18977	1.65	1.37	3.2	1.62	0.85	1.97	1.16	3.04	1.63	2.85	1.67	1.36	1.33	0.99	1.95	1.32	1.06	2.02	1.7	2.32	1.85	1.34	0.91	0.68	20.18	13	32	19.38	10	23.25	13	31.41	19.61	37	22.67	17.26	17.64	14	24.84	17.12	13	24	26	34	24	16.11	12.14	8	--
MSTRG.18978	0.92	1.52	0.53	0.79	0.6	1.38	1.93	4.57	1.08	2.09	1.28	4.1	0.75	1.22	1.55	1.22	0.96	0.52	2.58	2.7	2.88	1.61	5.49	2.25	13.82	18.92	7	13.62	10	23.75	27	61.59	15.39	34	19.33	70.74	10.36	19	21.16	19.88	15	7	49	44	44	28.89	74.86	35	--
MSTRG.19	0.45	1.09	0.74	0.49	0.86	0.59	1	1.69	3	1.99	0.4	0.43	0.58	0.86	0.36	1.55	1.33	0.75	0.57	0.78	2.99	1.32	3.88	1.9	9	19	13	10	17	12	18	30	64	41	8	10	12	20	7	35	28	15	14	18	65	28	73	38	--
MSTRG.19001	0.12	0.08	0.12	0.25	0.77	0.98	0.88	3.82	2.09	0.72	0.77	1.81	0	0.24	0.24	0.2	0.16	0	2.78	1.17	0.9	1.06	1.1	1.58	9	5.48	8	19.48	58	75.88	60.42	257.06	169.52	56.28	57.71	160.68	0	21	18.13	17.56	12.91	0	259.19	101.94	74.42	86.21	79	119.96	--
MSTRG.19002	0	0.17	0	0.1	0	0.37	0.57	1.84	0.7	0.67	0.44	0.62	0.07	0	0.18	0.32	0.04	0.04	1.18	0.7	0.37	0.79	0.72	1.74	0	8.52	0	5.52	0	21.12	28.58	90.94	41.48	38.72	24.29	40.32	4	0	9.87	20.44	2.09	2	80.81	45.06	22.58	46.79	38	97.04	--
MSTRG.1902	0.04	0.25	0.24	0	0	0	0.1	0.34	0.28	0.33	0.74	2.26	0.13	0.29	0.61	0	0	0	0	0.04	0.08	0.77	2.11	0.99	1	5	5	0	0	0	2	7	7	8	17	61	3	8	14	0	0	0	0	1	2	19	46	23	--
MSTRG.19023	0.92	0.81	0.49	0.6	0.62	0.51	0.14	0.17	0.26	0.09	0.03	0.53	0.8	0.97	0.37	1.71	1.34	0.7	0.57	0.67	0.45	0.26	0.46	0.52	30	23	14	20	20	17	4	5	9	3	1	20	27	37	12	63	46	23	23	25	16	9	14	17	--
MSTRG.19033	0.18	0.14	0.35	0.12	0.03	0.36	0.03	1.01	0.29	1.73	1.43	1.06	0.18	0.13	0.28	0.14	0.26	0.06	0.28	0.24	0.31	0.78	2.13	1.66	6	4	10	4	1	12	1	29	10	58	46	40	6	5	9	5	9	2	11	9	11	27	65	54	--
MSTRG.19037	0.04	0.13	0.12	0.18	0.15	0.18	0.04	0.08	0.07	1.03	2.73	1.22	0.04	0.03	0.15	0.23	0.38	0.11	0.33	0.13	0.3	5.42	5.01	3.87	1	3	3	5	4	5	1	2	2	29	74	39	1	1	4	7	11	3	11	4	9	158	129	106	--
MSTRG.19051	0.04	0	0	0	0	0	0.09	0.13	0.09	2.09	0.06	0.29	0	0.02	0	0.11	0	0	0	0.07	0.02	0.26	0.17	0.14	2	0	0	0	0	0	4	6	5	108.36	3	17	0	1	0	6	0	0	0	4	1	14	8	7	--
MSTRG.19068	0	0	0.03	0.07	0.02	0.06	0.14	6.06	0.9	7.01	3.49	5.3	0.13	0.04	0	0	0	0.02	0.42	0.27	0.91	2.59	4.31	2.09	0	0	1	3	1	3	6	245	44	332	157	284	6	2	0	0	0	1	23	15	44	124	183	96	--
MSTRG.19075	0.04	0	0.04	0	0	0	0	1.14	0.52	0.43	0.23	0.54	0.04	0.06	0	0.16	0.04	0	0.27	0.23	0.07	1.58	1.74	0.56	1	0	1	0	0	0	0	27	15	12	6	17	1	2	0	5	1	0	9	7	2	45	44	15	--
MSTRG.19113	1.42	2.6	0.73	1.52	1.85	2.39	2.38	1.71	1.5	0.9	0.27	0.92	2.56	2.03	1.45	0.94	2.26	2.32	2.11	1.42	1.63	0.5	0.57	0.92	90	144	41	98	116	155	136	96	101	59	17	68	167	150	90	67	150	148	164	103	112	34	34	58	--
MSTRG.19114	0.25	0.23	0.08	0	0.07	0	0.35	0.94	0.2	0.12	0.06	0.06	0.08	0.16	1.03	0.25	0	0.12	0.41	1.96	0.19	0.32	0.4	0.42	4	3.2	1.08	0	1.08	0	5	13.2	3.38	2	1	1.07	1.24	3	16	4.48	0	2	8	35.67	3.21	5.44	6	6.62	--
MSTRG.19115	1.84	1.1	1.14	1.29	0.98	1.02	1.54	2.5	1.59	0.71	0.91	0.94	1.02	1.43	2.02	0.97	1.63	1.32	1.83	1.17	0.85	0.71	0.66	0.3	119	61.8	64.92	85	62.92	67	90	142.8	109.62	47	58	70.93	67.76	108	128	70.52	110	86	145	86.33	59.79	48.56	40	19.38	--
MSTRG.19131	1.33	1.83	1.58	1.11	1.16	1.42	1.68	1.44	0.65	1.14	1.99	1.22	1.16	1.28	1.42	1.9	1.63	1.07	1.22	1.75	2.51	1.53	1.5	1.81	67	80	70	57	58	73	76	64	35	59	99	71	60	75	70	108	86	54	75	101	137	82	71	91	--
MSTRG.19148	0	0	0.29	0	0	0	0	0	0	0	0	0	0	0	0.53	0	0	0	0	0	0	0	0	0	0	0	1	0	0	0	0	0	0	0	0	0	0	0	2	0	0	0	0	0	0	0	0	0	--
MSTRG.19151	0.24	0.72	0.22	0.33	0.58	0.05	1.1	0.71	0.68	0.33	1.85	2.19	0.42	0.29	0.1	0.43	0.41	0.5	1.1	1.09	0.31	1.81	1.79	0.57	5	13	4	7	12	1	20.61	13.08	15	7	38	52.79	9	7	2	10	9	10.48	27.9	25.95	7	39.99	35	11.87	--
MSTRG.19152	0.09	0.2	0.13	0.26	16.39	0.17	20.65	17.59	0.3	0.04	0.05	0.14	0.14	0.2	0.12	0.36	0.41	0.24	16.91	0.87	0.37	9.23	0.19	0.1	7	14	9	21	1265.96	13	1461.39	1235.92	24	3	4	13.21	11	18	9	31	34	19.52	1638.1	80.63	32	783.01	14	8.13	--
MSTRG.19153	0.09	0	0	0.09	0.62	0.68	0.67	0.1	0.16	0	0.09	0	0	0.15	0.18	1.39	0.58	0.17	0.35	0.56	1.04	0	0	0.44	1	0	0	1	7.04	8	7	1	2	0	1	0	0	2	2	18	7	2	5	7.41	13	0	0	5	--
MSTRG.19161	8.6	10.6	8.7	9.02	7.78	6.84	4.66	4.28	4.13	4.08	3.29	2.3	8.91	11.27	8.4	11.12	10.81	6.25	6.86	8.4	5.92	5.86	3.46	5.24	310	332	275	330	277	251	151	136	158	151	117	96	329	473	296	451	407	226	302	346	231	224	117	188	--
MSTRG.19163	3.1	1.78	1.68	3.13	2.84	2.9	4.43	3.6	2.99	4.17	5.69	2.36	2.23	2.28	2.04	1.05	1.98	2.87	1.93	2.65	3.75	2.44	3.78	2.6	42	21	20	43	38	40	54	43	43	58	76	37	31	36	27	16	28	39	32	41	55	35	48	35	ADGRA2
MSTRG.19168	0.82	0.27	0	0.35	0	0.46	0	0	0	0	0	0	1.84	1.11	0.24	0	0.11	0.47	0	0.31	0	0	0	0	7	2	0	3	0	4	0	0	0	0	0	0	16	11	2	0	1	4	0	3	0	0	0	0	--
MSTRG.19169	0.36	0.39	0.21	0.29	0.74	0.54	1.04	1.01	0.82	0.05	0.14	0.1	0.47	0.35	0.29	0.43	0.74	0.34	1.54	0.7	0.7	0.05	0.06	0.04	33	31	17	27	67	51	86	82	80	5	13	11	44	37	26	44	71	31	173	73	70	5	5	4	--
MSTRG.1917	10.5	10.75	10.8	8.55	10.22	13.14	14.99	17.55	22.15	27.65	19.09	25.54	14.1	13.6	13.22	12.36	10.78	10.21	13.61	14.24	12.55	18.78	24.49	15.51	317	282	286	262	305	404	407	467	710	857	568	894	436	478	390	420	340	309	502	491	410	601	693	466	PNRC1
MSTRG.19170	0	0	0	0	0	0	0	0	0	0	0	0	0	0.88	0	0	0	0	0	0	0	0	0	0	0	0	0	0	0	0	0	0	0	0	0	0	0	4	0	0	0	0	0	0	0	0	0	0	--
MSTRG.1921	2.91	2.54	3.27	3.02	2.94	2.36	1.47	1.72	1.79	1.93	1.34	1.27	1.63	2.73	2.06	3.41	2.19	2.51	3.87	1.66	2.51	2.27	1.08	1.44	75	57	74	79	75	62	34	39	49	51	34	38	43	82	52	99	59	65	122	49	70	62	26	37	--
MSTRG.19225	10.82	7.74	9.41	10.34	14	13.02	11.24	9.7	9.42	6.05	11.18	10.17	10.97	13.41	10.47	12.99	11.99	11.91	14.5	16.69	14.22	7.38	8.84	9.93	73.12	45.49	55.83	71	93.59	89.68	68.39	57.85	67.68	42.04	74.52	79.76	76	105.57	69.22	98.92	84.73	80.72	119.81	128.93	104.05	52.92	56	66.85	--
MSTRG.19226	28.89	39.24	25.6	27.96	15.53	21.75	15.02	15.08	20.38	13.44	14.1	12.49	45.27	33.68	31.8	13.32	21.54	35.12	19.91	22.97	26.34	16.33	15	13.41	2331	2754	1813	2291	1239	1788	1091	1073	1747	1114	1122	1169	3744	3166	2509	1210	1817	2842	1963	2118	2301	1397	1135	1077	--
MSTRG.19236	0.4	0.23	0.16	0.42	0.32	0.23	0.6	1.65	1.17	0.16	1.63	0.45	0.24	0.29	0.1	0.13	0.08	0.2	0.48	0.89	0.38	1.85	0.49	0.31	36.01	18	13.15	39	29.02	21.18	49.03	132.03	113.49	15	146	47.73	22	30.32	9.02	13	8.07	18	53.49	93	37.38	178.04	42	28.06	--
MSTRG.19242	0	0	0	0	0	0	0.9	0	0	0	0	0	0	0	0	0	0	0	0	0	0	0	0	0	0	0	0	0	0	0	2	0	0	0	0	0	0	0	0	0	0	0	0	0	0	0	0	0	--
MSTRG.19274	3.82	4.87	3.09	4.19	2.56	2.68	2.51	1.95	2.18	2.68	2.23	1.79	4.88	5.2	8.38	2.25	2.25	3.24	1.76	3.17	5.21	1.57	1.92	2.5	193	214	137	215	128	138	114	87	117	139	111	105	253	306	414	128	119	164	109	183	285	84	91	126	PCDHA1
MSTRG.19294	0.7	0.5	0.99	0.6	1.23	0.34	0.68	0.59	0.25	0.34	0.26	0.3	1.36	1.42	0.53	1.39	0.33	0.61	1.56	1.22	0.16	0.16	0.46	0.09	8	5	10	7	14	4	7	6	3	4	3	4	16	19	6	18	4	7	22	16	2	2	5	1	--
MSTRG.19299	1.37	1.76	1.8	1.2	0.57	1.85	0.11	0.46	0.34	0.4	0.15	0	0.74	2.97	1.2	1.49	1.41	1.32	0.58	0.36	0.8	0.34	0.6	0.2	27	30	31	24	11	37	2	8	7	8	3	0	15	68	23	33	29	26	14	8	17	7	11	4	--
MSTRG.19301	2.4	1.55	1.41	1.92	1.79	1.18	1.17	0.77	0.42	0.4	0.91	0.32	1.61	1.06	1.5	1.13	1.11	1.46	1.26	1.12	0.42	0.67	0.88	0.75	64	36	33	52	47	32	28	18	12	11	24	10	44	33	39	34	31	39	41	34	12	19	22	20	--
MSTRG.19306	3.91	3.06	3.23	4.43	3.96	3.6	3.05	2.17	2.12	2.43	2.62	1.72	2.68	2.64	3.41	3.48	4.06	3.24	2.45	2.77	3.15	3.85	2.31	2.51	47	32	34	54	47	44	33	23	27	30	31	24	33	37	40	47	51	39	36	38	41	49	26	30	FCHSD1
MSTRG.19309	0.27	0.19	0.49	0.64	0.44	0.37	0.48	0.06	0.51	0	0.11	0.05	0.37	0.46	1.38	0.72	0.72	0.7	1.06	0.56	0.25	0.05	0	0.05	5	3	8	12	8	7	8	1	10	0	2	1	7	10	25	15	14	13	24	12	5	1	0	1	--
MSTRG.19322	0.74	1.7	0.63	0	0.19	0.54	0.61	0.42	0	0	0.19	0	0.72	0.95	0.75	0	0.18	0.37	0	0	1.19	0.52	0	0	4	8	3	0	1	3	3	2	0	0	1	0	4	6	4	0	1	2	0	0	7	3	0	0	Zfpm1
MSTRG.19327	0.42	0	0	0	0	0	0	0	0	0	0	0	0	0	0.29	0.13	0	0.14	0.12	0.12	1.3	0	0	0	3	0	0	0	0	0	0	0	0	0	0	0	0	0	2	1	0	1	1	1	10	0	0	0	--
MSTRG.19333	1.78	1.14	2.15	1.32	1.6	2.38	1.21	1.07	2.05	0.72	0.3	2.18	1.64	3.49	3.04	0.35	0.57	1.53	1.78	1.47	5.35	0.93	0.53	0.6	36	20	38	27	32	49	22	19	44	15	6	51	34	82	60	8	12	31	44	34	117	20	10	12	--
MSTRG.19334	1.18	1.04	1.24	2.22	1.43	1.78	2.01	3.11	3.1	3.3	3.04	3.26	0.95	1.57	0.93	1.65	2.18	1.94	2.45	2.93	1.82	2.65	2.3	3.17	51	39	47	97	61	78	78	118	142	146	129	163	42	79	39	80	98	84	129	144	85	121	93	136	--
MSTRG.19343	4.31	3.9	4.18	4.29	3.3	3.6	3.06	3.59	3.84	4.33	5.4	3.56	5.06	4.41	4.74	2.53	3.2	3.57	1.05	2.45	1.78	3.68	3.57	3.27	94	74	80	95	71	80	60	69	89	97	116	90	113	112	101	62	73	78	28	61	42	85	73	71	--
MSTRG.19344	0.13	0	0	0	0.41	0.32	0.97	2.26	0.92	0	0.17	0.14	0	0	0	0.12	0.08	0	0.47	1.64	0.24	0	0.28	0	1	0	0	0	5	4	7	19	12	0	2	2	0	0	0	1	1	0	6	18	2	0	2	0	--
MSTRG.19350	0	0	0	1.24	0	1.06	2	1.43	0.51	0	0	0.15	0	0.15	0.73	0	0	0.18	1.62	0.63	1.16	0.17	0.19	0	0	0	0	7	0	6	10	7	3	0	0	1	0	1	4	0	0	1	11	4	7	1	1	0	--
MSTRG.19352	1.43	1.52	1.93	0.39	0.48	0.18	0.21	0.18	0.12	0.15	0	0.07	2.06	1.93	1.97	0.07	0.13	0.24	0.35	0.12	0.34	0.05	0.25	0.24	54.06	50.08	63.98	15	18	7	7.02	6.01	5	6	0	3	80.01	85	73.01	3	5.01	9.01	16	5	14	2	9	9.01	--
MSTRG.19362	0	0.27	0	0.46	0.12	1.74	0.13	0.27	0.44	0.11	0	0.41	0.12	0.1	0.36	0.94	0	0	1.25	0.21	0	0.56	0.25	0.12	0	2	0	4	1	15	1	2	4	1	0	4	1	1	3	9	0	0	13	2	0	5	2	1	--
MSTRG.19367	6.38	6.04	2.84	5.85	10.78	4.61	4.42	5.66	1.79	1.73	5.23	3.04	6.93	11.12	5.86	4.28	3.89	4.26	2.36	5.35	3.2	1.52	3.28	2.42	28.77	23.68	11.24	26.78	48.07	21.18	17.93	22.5	8.6	8	23.25	15.88	32.02	58.42	25.85	21.76	18.35	19.26	13	27.56	15.62	7.27	13.89	10.88	--
MSTRG.19368	0	0	0	0	0.16	0	0.18	0.09	0.45	0	0	0	0	0.07	0	0.7	0.15	0	0.71	0.21	0.15	0	0.25	0.16	0	0	0	0	2	0	2	1	6	0	0	0	0	1	0	10	2	0	11	3	2	0	3	2	--
MSTRG.19378	3.5	2.87	2.57	8.21	9.54	7.81	8.75	24.1	18.22	32.58	43.29	67.79	4.46	5.48	3.66	8.2	6.52	8.32	13.54	12.18	5.16	56.83	63.08	52.58	52	37	35	124	140	119	117	321	290	503	638	1176	68	95	54	138	102	124	246	207	83	902	888	791	--
MSTRG.19393	1.52	2.1	2.23	1.58	3.23	1.51	2.05	2.02	1.89	2.25	1.74	4.29	1.5	1.79	1.31	2.64	2.32	2.39	1.58	3.25	2.24	1.89	3.4	1.44	69	83	89	73	145	70	84	81	91	105	78	226	70	95	58	135	110	109	88	169	110	91	145	65	RTase
MSTRG.19394	0.23	0	0	0	0	0	0	0	0	0	0	0	0.44	0	0	0	0	0	0.19	0.6	0	0	0.73	0.23	1	0	0	0	0	0	0	0	0	0	0	0	2	0	0	0	0	0	1	3	0	0	3	1	--
MSTRG.19395	1.39	1.14	1.13	1.17	1.6	2.04	2.31	3.48	2.89	1.74	1.81	2.39	1.26	1.28	2.74	3.26	2.37	1.88	2.27	3.56	1.1	1.78	2.54	1.59	14	10	10	12	16	21	21	31	31	18	18	28	13	15	27	37	25	19	28	41	12	19	24	16	--
MSTRG.1940	0.82	2.04	1.08	0.31	0.19	0.12	0	0	0	0	0.06	0	2.66	1.36	1.17	0.17	0.18	0.13	0	0.17	0.23	0	0	0	13	28	15	5	3	2	0	0	0	0	1	0	43	25	18	3	3	2	0	3	4	0	0	0	--
MSTRG.19400	2.43	1.15	1.96	2.39	2.31	1.68	3.02	3.89	3.5	4.18	2.61	3.33	1.67	1.96	1.61	1.14	0.96	0.43	1.76	3.13	1.45	1.48	2.75	4.02	17	7	12	17	16	12	19	24	26	30	18	27	12	16	11	9	7	3	15	25	11	11	18	28	Phldb1
MSTRG.19401	0.89	1.28	1.17	1.76	2.66	1.34	2.14	4.42	4.03	4	6.25	2.49	1.86	2.09	1.64	2.32	1.72	1.32	1.93	2.18	3.14	1.91	3.41	3.88	10	13	12	19	26	15	22	45	48	47	69	32	21	27	17	29	20	15	27	29	36	22	36	43	PHLDB1
MSTRG.19405	1.15	0.38	0.37	1.29	1.58	1.29	0.36	0.28	0	0.16	0.83	0.07	1.28	0.42	1.18	1.24	0.94	0.57	0.74	1.29	1.67	0	0.61	0.08	14	4	4	16	19	16	4	3	0	2	10	1	16	6	14	17	12	7	11	18	22	0	7	1	--
MSTRG.19406	2.59	1.19	2.07	0.51	1.57	0.51	0.86	2.06	0.98	0.25	0.79	1.56	1.77	2.45	2.65	2.07	0.25	0.78	1.06	0.68	1.91	3.42	2.21	2.08	10	4	7	2	6	2	3	7	4	1	3	7	7	11	10	9	1	3	5	3	8	14	8	8	ATP5MG
MSTRG.1941	32.46	28.93	28.67	43.34	36.98	49.6	33.03	52.95	88.55	46.63	82.51	55.2	30.95	47.11	27.72	37.97	32.51	34.25	44.36	41.14	32.4	40.37	51.26	40.25	618	479	479	838	696	962	566	889	1791	912	1549	1219	604	1045	516	814	647	654	1032	895	668	815	915	763	--
MSTRG.1942	0.13	1.03	0	0.25	1.16	0.13	0	1.01	0.36	0.25	0.52	0.22	0	0	0.26	0.11	0.61	0.89	0	0	0.47	0.72	0.27	0.51	1	7	0	2	9	1	0	7	3	2	4	2	0	0	2	1	5	7	0	0	4	6	2	4	--
MSTRG.19438	4.85	4.84	5.34	6.69	5.4	4.45	7.73	3.48	3.05	5.35	6.07	5.58	3.31	4.58	8.11	5.31	6.34	6.13	3.31	3.82	7.47	6.71	4.14	6.34	30	26	29	42	33	28	43	19	20	34	37	40	21	33	49	37	41	38	25	27	50	44	24	39	--
MSTRG.19443	0	0	1.98	0.43	0	0	0	0	0.2	0.21	0.88	0.56	0	0	0	0.19	0	0	0	0	0.2	0	0.23	1.53	0	0	8	2	0	0	0	0	1	1	4	3	0	0	0	1	0	0	0	0	1	0	1	7	--
MSTRG.19451	0.18	0.81	1.07	0.81	0.59	0.12	2.35	1	1.49	0.69	0.54	0.4	0.97	0.55	0.96	1.04	0.67	0.53	0.77	0.1	0.43	0.33	0.44	0.29	3	12	16	14	10	2	36	15	27	12	9	8	17	11	16	20	12	9	16	2	8	6	7	5	--
MSTRG.19468	1.84	2.18	2.62	0.91	1.16	1.64	0.64	0.59	0.38	2.52	0.29	0.15	1.01	0.15	1.65	1.12	0.33	2.24	2.21	2.02	1.01	1.63	0.12	1.16	32	33	40	16	20	29	10	9	7	45	5	3	18	3	28	22	6	39	47	40	19	30	2	20	--
MSTRG.19484	58.7	55.23	65.63	58.4	50.42	44.28	51.8	47.5	45.4	37.35	32.17	53.48	39.98	49.96	57.78	56.24	50.29	56.52	46.72	49.26	51.52	46.53	47.15	51.07	583	477	572	589	495	448	463	416	479	381	315	616	407	578	561	629	522	563	567	559	554	490	439	505	MRPL21
MSTRG.19501	7.23	5.41	4.36	4.83	4.58	6.76	7	2.52	3.51	0.87	1.1	1.08	5.12	4.79	7.62	6.53	7.34	7.3	6.41	6.7	3.58	1.38	2.45	1.61	495	322	262	336	310	471	431	152	255	61	74	86	359	382	510	503	525	501	536	524	265	100	157	110	--
MSTRG.19502	0.91	0.15	0.56	0.53	0.38	1.48	4.69	1.74	0.3	0.03	0	0	0.73	0.35	1.2	0.48	0.9	1.36	0.16	3.65	0.23	0.06	0.15	0.18	29	4	16	17	12	49	137	50	10	1	0	0	24	13	38	17	30	44	6	136	8	2	5	6	--
MSTRG.19508	2.18	2.75	2.9	1.64	2.21	1.58	2.25	3.53	1.91	2.02	2.79	1.61	2.33	3.92	2.76	2.17	2.04	3	2.34	2.59	2.26	3.33	3.21	3.29	42	46	49	32	42	31	39	60	39	40	53	36	46	88	52	47	41	58	55	57	47	68	58	63	--
MSTRG.1951	0	0	0	0	0	0	0	0	0	0	0	0.91	0	0	0	0.19	0.2	0	0.17	0	0	0.6	0	0.21	0	0	0	0	0	0	0	0	0	0	0	5	0	0	0	1	1	0	1	0	0	3	0	1	--
MSTRG.19522	0.47	0.65	1.08	1.77	2.2	0.37	0.11	0.43	0.62	0.28	1.15	0.24	0.83	0.57	3.58	1.26	0.36	0.57	3.33	2.32	1.31	0.18	0.2	1.14	5	6	10	19	23	4	1	4	7	3	12	3	9	7	37	15	4	6	43	28	15	2	2	12	--
MSTRG.19531	0	0.34	0	0	0	0	0	0	0	0	0	0	0	0	0	0	0	0	0	0	0.27	0	0	0	0	1	0	0	0	0	0	0	0	0	0	0	0	0	0	0	0	0	0	0	1	0	0	0	--
MSTRG.19532	1.07	0	0	0.52	0.36	1.39	0.2	0.4	0.67	0	0	0	0.87	0.46	0.55	0.16	1.02	0.35	0.44	0.16	0.16	0	0.19	0	6	0	0	3	2	8	1	2	4	0	0	0	5	3	3	1	6	2	3	1	1	0	1	0	--
MSTRG.19533	2.65	3.8	4.02	0.65	0	0.43	0	0.38	0.42	0	0	0.1	3.76	4.16	3.38	0	0.84	0.88	0.36	0.48	0.41	0	0	0.44	24	30	32	6	0	4	0	3	4	0	0	1	35	44	30	0	8	8	4	5	4	0	0	4	Cyrib
MSTRG.19534	0	0	0.2	0	0.52	0.62	0.26	0.85	1.41	0	0.06	0.2	0	0.25	0	0.2	0.44	0	1.7	0.3	0.27	0.11	0	0	0	0	3	0	9	11	4	13	26	0	1	4	0	5.01	0	4	8	0	36	6	5	2	0	0	--
MSTRG.1955	4.48	1.52	1.95	3.12	0.4	0.65	0.59	0.45	0.12	0.13	0.53	0.8	0.51	1.25	1.62	2.22	2.52	5.92	0.22	0.81	0.24	0.25	1.13	0	34	10	13	24	3	5	4	3	1	1	4	7	4	11	12	19	20	45	2	7	2	2	8	0	--
MSTRG.19559	0.11	0	0	0.61	2.58	0.87	1.4	2.19	1.8	1.57	1.44	0.39	0.03	0.12	0.11	0.33	0.46	0.24	5.98	5.45	2.95	1.8	1.92	1.4	4	0	0	23	95	33	47	72	71	60	53	17	1	5	4	14	18	9	272	232	119	71	67	52	--
MSTRG.19581	0	1.46	1.65	1.07	0.92	1.07	1.21	2.47	1.02	1.41	2.94	0	1.41	1.56	2.41	0.64	1.21	1.45	0.89	0.95	1.17	1.03	0.58	1.64	0	7	8	6	5	6	6	12	6	8	16	0	8	10	13	4	7	8	6	6	7	6	3	9	--
MSTRG.19586	2.02	0.78	3.07	1.77	3.64	0.88	4.74	4.33	2.12	0.66	0.46	0.78	0.66	3.28	0.23	4.39	1.94	2.02	6.07	2.75	2.08	1.91	0.96	0.9	9	3	12	8	16	4	19	17	10	3	2	4	3	17	1	22	9	9	33	14	10	9	4	4	--
MSTRG.19592	1.47	1.78	1.67	2.89	2.01	1.44	3.64	3.42	1.38	3.86	5.77	2.3	2.27	1.48	2.73	2.3	1.98	3.01	2.47	2.79	3.34	3.01	3.03	3.81	17	18	17	34	23	17	38	35	17	46	66	31	27	20	31	30	24	35	35	37	42	37	33	44	--
MSTRG.19598	2.22	2.69	1.89	2.79	1.62	2.18	2.6	1.05	0.7	1.44	0.75	1.43	3.43	1.69	1.57	2.08	2.12	1.6	3.38	2.26	1.37	1.16	0.85	0.68	36	38	27	46	26	36	38	15	12	24	12	27	57	32	25	38	36	26	67	42	24	20	13	11	--
MSTRG.19599	19.88	23.49	21.96	17.35	15.77	17.22	18.13	19.56	18.47	21.32	15.97	17.67	20.51	20.97	18.8	17.24	16.42	17.7	15.44	15.43	17.27	13.2	15.26	13.88	1138	1169	1103	1008	892	1004	934	987	1123	1253	901	1173	1203	1398	1052	1111	982	1016	1080	1009	1070	801	819	791	--
MSTRG.19610	4.48	7.08	5.74	0.24	0.49	0	0.62	0	0.23	0	0.16	0	9.12	6.31	3.43	0.57	0	0.16	0	0	0.07	0	0	0	56	77	63	3	6	0	7	0	3	0	2	0	117	92	42	8	0	2	0	0	1	0	0	0	--
MSTRG.19613	7.7	6.61	6.92	7.15	9.06	8.36	12.89	18.02	13.06	16.08	11.72	18.77	5.83	6.82	6.21	6.14	6.02	6.01	6.65	14.36	7.02	23	14.85	9.99	312	233	246	294	363	345	470	644	562	669	468	882	242	322	246	280	255	244	329	665	308	988	564	403	--
MSTRG.19625	11.56	12.48	11.18	9.21	7.98	8.89	9.55	7.76	8.21	10.36	8.64	10.11	11.24	12.18	11.02	7.64	7.63	10.2	8.44	8.44	8.71	6.85	9.08	8.13	277	260	235	224	189	217	206	164	209	255	204	281	276	340	258	206	191	245	247	231	226	174	204	194	--
MSTRG.19627	0.9	1.4	0.63	0.34	1.8	0.77	0.99	1.31	1.18	1.95	3.87	1.1	0.51	1.57	0.05	2.01	0.87	0.57	1.27	2.95	4.41	1.58	3.03	1.31	13	13	8	5	20	8	17	18	13	20	25	20	10	19	1	23	13	11	13	37	46	22	40	12	--
MSTRG.19632	1.16	0.35	0.69	1.49	0	0.6	0.34	0.97	1.07	0.3	2.03	1.97	0	1.82	0.31	2.16	0.58	4.02	1.99	0.53	0.79	2.29	0.97	0.61	4	1	2	5	0	2	1	3	4	1	7	8	0	7	1	8	2	14	8	2	3	8	3	2	UBA52
MSTRG.19639	0.75	0.29	0.14	0.25	0.13	0	0	0.28	0.39	0.24	0.24	0.22	0.61	0.22	0.64	0.11	0.12	0.54	0.62	0.44	0	0	0.5	0.13	6	2	1	2	1	0	0	2	2	2	1	2	5	2	5	1	1	3	6	4	0	0	2	1	--
MSTRG.19645	0.71	0	0.54	0.35	0.48	0.23	0.26	0	0	0	0.12	0.2	0.34	0.61	1.8	0.42	0.56	0.23	0	0.41	0.87	0	0.38	0.47	6	0	4	3	4	2	2	0	0	0	1	2	3	6	15	4	5	2	0	4	8	0	3	4	--
MSTRG.19652	0.9	0.86	1.19	1.25	0.68	1.98	0.25	0.68	0.7	0.15	0.08	0.13	0.58	0.64	1.38	1.33	0.64	0.82	0.67	0.78	0.9	0.49	0.16	0.75	12	10	14	17	9	27	3	8	10	2	1	2	8	10	18	20	9	11	11	12	13	7	2	10	--
MSTRG.19670	7.82	3.21	5.45	6.05	11.54	8.06	11.08	8.59	12.91	6.13	4.37	4.4	5.45	9.79	8.73	11.9	8.32	12.09	21.54	12.49	10.53	3.16	5.53	6.73	98	35	60	77	143	103	125	95	172	79	54	64	70	143	107	168	109	152	330	179	143	42	65	84	--
MSTRG.19724	5.96	6.49	3.86	4.28	3.86	3.6	3.41	3.45	4.13	10.02	3.74	3.69	7.65	5.52	5.19	2.01	2	1.47	1.59	1.75	2.34	1.79	3.68	2.31	280	265	159	204	179	172	144	143	206	483	173	201	368	302	238	106	98	69	91	94	119	89	162	108	--
MSTRG.19729	24.76	25.44	24.59	21.22	20.29	14.91	19.32	19.22	16.27	16.96	13.76	13.13	25.32	25.15	21.76	16.85	19.45	18.92	14.73	15.81	14.22	15.73	14.04	15.26	732	654	638	637	593	449	514	501	511	515	401	450	767	866	629	561	601	561	532	534	455	493	389	449	--
MSTRG.19742	0.69	0.91	1.09	0.68	1.33	0.77	1.13	0.34	0.96	0	0.5	0.31	0.87	1.47	0.87	1.4	0.91	0.43	0.91	0.6	1.06	1.15	0.63	0.59	21	24	29	21	40	24	31	9	31	0	15	11	27	52	26	48	29	13	34	21	35	37	18	18	--
MSTRG.19746	2.26	0.95	0.78	0.71	0.3	0.99	0.58	1.21	0.29	0.78	0.93	0.14	2.27	1.75	1.07	1.95	0.72	0.88	1.97	1.62	1.04	0.12	0.12	0.15	44.79	16.42	13.64	14.33	5.92	19.94	10.28	21.1	6.12	15.87	18.08	3.17	46.03	40.29	20.72	43.4	14.94	17.44	47.61	36.57	22.41	2.49	2.31	2.92	--
MSTRG.19747	8.09	7.18	10.96	6.36	5.82	3.76	3.7	2.57	3.27	2.5	1.9	2.67	4.75	8.16	4.89	8.62	6.63	6.91	3.33	2.52	4.11	1.06	1.87	3.81	114.08	86.63	133.36	87.54	80.12	52.06	45.72	31.9	46.04	34.13	25.92	44.03	66.97	127.96	63.33	132.6	96.45	93.55	56.8	38.43	60.59	15.51	24.69	52.08	--
MSTRG.19750	0.53	0	0	0	0	0.35	0	0.4	0	0.17	0	0	0.52	0	0	0	0	0	0	0	0	0	0	0	3	0	0	0	0	2	0	2	0	1	0	0	3	0	0	0	0	0	0	0	0	0	0	0	--
MSTRG.19753	7.67	7.28	6.6	3.27	1.63	3.02	1.81	0.54	1.01	0.27	0.97	0.21	6	5.81	3.61	4.9	3.29	2.81	2.32	1.63	1.05	0.3	0.13	0.16	194	160	146	84	41	78	41	12	27	7	24	6	156	172	89	139	87.17	71	72	47	29	8	3	4	--
MSTRG.19795	21.76	20	22.21	29.23	23.98	24.14	24.06	15.26	17.67	11.43	14.1	8.83	20.32	23.06	27.19	30.99	28.56	31.2	19.81	20.6	26.34	9.4	8.92	9.79	393	314	352	536	428	444	391	243	339	212	251	185	376	485	480	630	539	565	437	425	515	180	151	176	--
MSTRG.19797	0.63	0.48	0.72	0.87	0.89	0.41	0.47	0.76	0.79	0.61	0.64	0.62	0.29	0.54	0.43	0.52	0.6	0.67	0.41	1.47	0.47	0.59	0.27	0.25	15	10	15	21	21	10	10	16	20	15	15	17	7	15	10	14	15	16	12	40	12	15	6	6	--
MSTRG.19798	10.16	10.58	10.12	10.76	12.52	13.18	12.66	11.69	11.73	7.21	8.63	8.93	11.27	8.57	9.8	12.41	10.88	10.69	9.34	13.37	9.85	7.65	7.33	7.58	571	517	499	614	695	754	640	579	701	417	478	582	649	561	538	785	639	602	641	858	599	457	386	424	--
MSTRG.19801	0.5	2.87	4.12	1.29	0.82	1.47	1.24	2.09	0.79	1.31	1.51	0.78	3.54	4	1.17	2.19	2.97	1.76	1.74	2.63	0.88	0.28	0.85	1.42	10.13	50.21	72.73	26.28	16.27	30.18	22.48	37	16.82	27	30	18.26	73.05	93.79	23	49.65	62.49	35.42	42.7	60.35	19.17	6	16	28.34	Capn10
MSTRG.19822	2.88	1.97	1.86	1.38	1.18	0.31	1.04	0.62	0.29	0.91	0.39	0.13	1.06	2.61	0.88	0.83	1.12	0.93	1.02	1.77	1.01	0.44	0.91	1.09	37	22	21	18	15	4	12	7	4	12	5	2	14	39	11	12	15	12	16	26	14	6	11	14	--
MSTRG.19823	0.07	0	0	0.09	2.41	0	0.73	0.79	0.58	0.16	0.57	0.3	0	0	0.31	2.07	0	0	0.72	0	0	0.21	0	0	0.29	0	0	0.37	9.86	0	2.74	2.89	2.57	0.68	2.32	1.43	0	0	1.24	9.66	0	0	3.64	0	0	0.94	0	0	--
MSTRG.19824	7.99	8.02	9.52	7.86	7.69	7.12	5.85	7.68	7.5	6.21	4.11	7.12	9.3	11.5	10.86	6.15	8.92	9.09	4.2	5.98	5.29	3.59	5.45	6.59	115.71	101	121	115.63	110.14	105	76.26	98.11	115.43	92.32	58.68	119.57	138	194	153.76	100.34	135	132	74.36	99	83	55.06	74	95	--
MSTRG.19832	1.89	1.54	2.03	1.32	1.69	1.64	1.11	1.26	1.47	1.19	2.15	1.63	3.26	2.58	0.57	2.38	2.45	2.22	0.82	1.76	0	1.26	0.48	1.34	17	12	16	12	15	15	9	10	14	11	19	17	30	27	5	24	23	20	9	18	0	12	4	12	--
MSTRG.19840	7.54	7.07	8.23	7.19	4.77	4.7	4.1	5.79	2.89	5.96	3.34	3.52	8.05	8.56	5.14	4.53	4.06	4.78	3.86	3.71	3.61	4.89	4.44	3.63	96	78.32	92	93	60	61	47	65	39.04	78	42	52	105.07	127	64	65	54.05	61.04	60	54	49.77	66	53	46	--
MSTRG.19846	7.52	6.72	5.22	5	4.72	6.45	7.25	5.09	6.74	2.07	4.78	6.1	6.81	7.43	4.27	6.44	6.37	4.88	8.72	5.12	5.53	3.97	4.5	4.01	166	129	101	112	103	145	144	99	158	47	104	156	154	191	92	160	147	108	235	129	132	93	93	88	--
MSTRG.19848	0.62	0.18	0	0.46	0.16	0.15	0.17	0.53	0	0.3	1.11	0.13	0.46	0.94	0.32	0.14	0.45	0.31	0.51	0.14	0.14	0.15	1.16	0	4	1	0	3	1	1	1	3	0	2	7	1	3	7	2	1	3	2	4	1	1	1	7	0	--
MSTRG.19877	1.71	2.13	1.49	0.63	0.9	0.66	0.84	0.1	0.61	0.13	0.21	0.36	3.17	2.68	2.89	0.63	0.49	0.53	1.04	0.91	0.96	0.46	0.34	0.26	152	165	116	57	79	60	67	8	58	12	18	37	289	278	251	63	46	47	113	92	92	43	28	23	--
MSTRG.19886	5.61	5.16	6.39	6.01	9.45	4.4	9.41	10.03	8.09	4.37	6.7	10.85	5.59	6.52	6.12	6.09	4.41	4.35	5.51	7.85	5.06	7.4	7.97	10.89	45	36	45	49	75	36	68	71	69	36	53	101	46	61	48	55	37	35	54	72	44	63	60	87	--
MSTRG.19887	1.62	1.45	1.64	0.71	0.18	0.89	1	4.3	4.25	12.29	8.05	11.67	0.35	0.46	0.92	0	1.04	0.36	1.48	0.16	0.33	5.95	13.08	11.23	9	7	8	4	1	5	5	21	25	70	44	75	2	3	5	0	6	2	10	1	2	35	68	62	nr4a1
MSTRG.19889	0	0	0	0	0	0	0	0.23	0	0.99	0.21	1.05	0	0.17	0	0	0.39	0	0.33	0	0	1.53	0	1.02	0	0	0	0	0	0	0	1	0	5	1	6	0	1	0	0	2	0	2	0	0	8	0	5	nr4a1
MSTRG.19890	0.29	0	0.49	0	0.29	0.42	0.16	1.62	0.4	1.39	1.16	1.48	0.42	0.37	0.59	0.25	0	0.29	0.47	0.38	0.26	1.48	0.46	1.58	2	0	3	0	2	3	1	10	3	10	8	12	3	3	4	2	0	2	4	3	2	11	3	11	GRASP
MSTRG.19897	5.42	5.3	5.41	1.54	0.62	0.8	1.66	0.92	1.34	0.46	0.62	0.64	4.43	5.12	1.94	1.69	1.17	1.28	0.72	0.53	0.5	0.7	0.58	0.54	80	68	70	23	9	12	22	12	21	7	9	11	67	88	28	28	18	19	13	9	8	11	8	8	FIGNL2
MSTRG.19904	14.79	17.8	13.19	18.31	15.3	13.74	12.59	12.3	12.43	6.94	6.36	5.37	17.59	14.25	13.97	9.87	8.65	11.3	7.4	9.01	6.93	5.46	5.79	7.98	543	545	417	664	544	511	421	391	482	254	226	222	680	592	498	394	322	414	340	376	275	207	193	284	--
MSTRG.19922	4.28	4.41	4.33	1.66	1.85	2.21	1.25	3.54	1.3	0.88	5.38	3.08	5.99	3.3	3.46	2	1.95	2.02	4.06	2.77	2.82	2.26	0.48	3.97	19	17	16.87	7.49	8.13	10	5	13.87	6.15	4	23.55	15.83	27.25	17.04	15	10	9.03	9	22	14.06	13.53	10.63	2	17.55	--
MSTRG.19930	1.49	1.15	0.19	3.27	4.37	0.65	1.11	2.82	3.91	0.32	1.18	0.86	1.78	3.14	4.25	1.62	0.64	4.97	1.9	0.29	0.31	1.88	1.77	6.17	9	6	1	20	26	4	6	15	25	2	7	6	11	22	25	11	4	30	14	2	2	12	10	37	--
MSTRG.19938	1	2.08	1.35	2.22	1.31	2.68	1.89	2.81	1.95	6.08	4.61	3.66	1.73	1.71	2.23	1.31	0.88	1.14	1.39	1.78	2.73	3.03	3.03	3.38	27	49	32	61	35	74	46	67	56	169	123	115	48	54	59	40	25	31	46	55	80	87	77	91	--
MSTRG.19957	0.22	0.62	0.86	1.17	0.66	0.32	1.08	1.35	0.81	0.21	0.33	0.19	0.74	0.84	0.66	0.58	1.24	0.54	1.42	0.85	1	0	0.23	0.65	2	5	7	11	6	3	9	11	8	2	3	2	7	9	6	6	12	5	16	9	10	0	2	6	MRPL38
MSTRG.19959	2.19	3.91	2.53	3.45	3.71	4.38	4.16	3.37	3.62	4.12	1.05	5.79	3.5	1.34	4.12	2.26	1.93	1.38	4.57	5.21	3.84	1.94	3.22	4.65	53	83	57	82	75	124	87	54	88	84	26	174	90	40	61	78	54	38	103	135	75	37	47	45	--
MSTRG.19961	0.59	0.68	0.45	0.58	0.4	0.19	1.09	2.01	0.37	0.58	0.2	2.04	1.15	1.01	1.01	0.52	1.13	0.59	1.45	0.34	1.46	0	0	0.59	3	3	2	3	2	1	5	9	2	3	1	12	6	6	5	3	6	3	9	2	8	0	0	3	--
MSTRG.19974	1.23	0.31	0.66	1.13	0.54	0	2.12	1.56	2.49	1.62	0	0.12	2.01	3.15	0.29	1.21	1.79	2.6	0.24	2.92	0.32	1.49	0.72	1.6	60.38	13.4	28.63	56.49	26.31	0	93.97	67.61	130.45	81.91	0	7.06	101.62	180.76	14.15	66.96	92.01	128.31	14.49	164.1	16.98	77.86	33.45	78.49	--
MSTRG.19975	1.72	1.27	2.31	1.76	1.44	1.93	1.09	2.15	2.14	1.19	0.4	1.76	2.02	1.68	1.85	1.99	1.45	2.41	1.45	2.42	0.7	1.45	1.89	1.17	140.62	90.6	166.37	146.51	116.69	161	80.03	155.39	186.53	100.09	32	166.94	169.38	160.24	147.85	184.04	123.99	197.69	145.51	226.9	62.02	126.14	145.55	95.51	--
MSTRG.19980	7.19	7.85	6.65	10.05	9.11	6.42	9.21	8.9	11.62	10.04	10.66	14.77	10.62	9.54	14.15	9.83	8.97	12.22	10.93	10.8	9.3	11.78	14.44	10.21	137	132	111	192	167	122	154	148	231	197	217	336	217	213	281	224	182	242	263	244	200	249	261	197	--
MSTRG.19985	0.11	0.25	0.12	0	0	1.37	0.72	0.37	0.2	0	0.44	0.28	0.1	0.55	0.33	0.67	0.31	0.11	1.06	0.66	0.2	0.61	0.23	0.32	1	2	1	0	0	13	6	3	2	0	4	3	1	6	3	7	3	1	12	7	2	6	2	3	--
MSTRG.1999	0.41	0	0.23	0	0.52	0.3	0.23	0.23	0.1	0	0.1	0	0.6	0.44	0	0	0.59	0.21	0.25	0	0.28	0	0	0	4	0	2	0	5	3	2	2	1	0	1	0	6	5	0	0	6	2	3	0	3	0	0	0	--
MSTRG.20009	3.16	5.59	5.42	3.63	2.46	4.38	2.64	4	3.1	2.21	1.75	3.83	4.84	4.3	2.16	3.36	3.8	3.07	3.18	2.86	3.21	4.01	3.54	1.99	121	186	182	141	93	171	91	135	126	87	66	170	190	192	81	145	152	118	149	125	133	163	127	76	--
MSTRG.2003	0.44	0.14	1.79	0.36	0.33	0.12	0.45	0.14	0.08	0.24	0	0.03	0.75	0.35	0.7	1.07	1.27	0.24	0.23	0.28	0.33	0.08	0.17	0.04	11	3	39	9	8	3	10	3	2	6	0	1	19	10	17	30	33	6	7	8	9	2	4	1	--
MSTRG.20046	1.79	0.54	1.18	0.56	1.14	0.92	1.26	0.53	0.62	0.55	0.48	0.73	1.19	1.13	1.44	1	0.9	0.75	2.31	0.25	1.39	0.98	0.4	0.57	19	5	11	6	12	10	12	5	7	6	5	9	13	14	15	12	10	8	30	3	16	11	4	6	--
MSTRG.20047	19.67	12.3	13.29	17.31	12.33	12.18	10.55	9.75	9.08	6.04	8.27	7.09	13.72	17.78	19.35	12.95	14.95	11.18	11.81	9.1	11.74	8.67	7.74	8.34	263	143	156	235	163	166	127	115	129	83	109	110	188	277	253	195	209	150	193	139	170	123	97	111	--
MSTRG.20057	2.04	1.28	2.75	1.1	1.13	1.09	0.62	0.21	1.05	0.18	0.38	1.12	1.27	2.87	2.09	0.99	2.13	2.96	1.37	0.65	2.06	0.53	0.79	0.56	11	6	13	6	6	6	3	1	6	1	2	7	7	18	11	6	12	16	9	4	12	3	4	3	--
MSTRG.20063	14.43	13.39	12.34	10.9	10.79	10.38	10.11	10.32	8.03	8.7	8.23	7.14	13.68	16.4	14.93	11.58	14.59	13.41	8.86	10.91	8.56	9.05	6.82	8.73	176	142	132	135	130	129	111	111	104	109	99	101	171	233	178	159	186	164	132	152	113	117	78	106	--
MSTRG.20064	17.69	21.87	19.47	22.76	15.4	18.13	16.38	17.4	13.09	12.36	13.67	12.4	21.25	20.56	20.8	16.57	21.53	22.56	15.61	13.74	17.34	14.81	10.53	13.24	294	316	284	384	253	307	245	255	231	211	224	239	362	398	338	310	374	376	317	261	312	261	164	219	ZNF609
MSTRG.20067	1.37	0.15	0	0	0	0.82	0.12	0	0	0	0	0	0	0.3	0	0	0	0.28	0	0.37	0	0	0	0	4.9	0.47	0	0	0	3	0.39	0	0	0	0	0	0	1.25	0	0	0	1	0	1.53	0	0	0	0	CEP250
MSTRG.20086	0.26	0	0.6	0.52	0.53	0.43	0.87	0.2	0.82	0.68	1.77	1.51	0.34	0.3	0.63	0.47	1.17	0.17	1.29	0.53	0.81	1.65	2.7	0.61	3	0	6	6	6	5	9	2	10	8	20	20	4	4	7	6	14	2	18	7	10	20	29	7	--
MSTRG.20087	11.98	14.74	16.3	12.35	11.65	14.4	13	10.11	15.12	4.07	6.5	5.21	10.33	12.12	12.92	12.12	10.66	16.39	11.55	14.71	10.38	4.82	7.13	6.44	129	138	154	135	124	158	126	96	173	45	69	65	114	152	136	147	120	177	152	181	121	55	72	69	--
MSTRG.20088	0.2	0.57	0.29	0.7	0.61	0.39	0.33	0	0.19	0.49	1.01	0.17	0	1.11	0.82	0	0	0	0.33	0	0.83	0.47	0.11	0	2	5	2.54	7.17	6	4	3	0	2	5	10	2	0	13	8	0	0	0	4	0	9	5	1	0	--
MSTRG.20089	5.08	3.05	1.59	3.61	3.09	2.21	2.41	1.25	1.92	1.29	1.48	0.76	2.76	3.34	2.04	1.18	2.67	1.37	2.1	1.16	1.59	1.67	1.89	1.82	115	60	31.46	82.83	69	51	49	25	46.02	30	33	20	64	88	45	30	63	31	58	30	39	40	40	41	--
MSTRG.20094	1.94	2.55	2.53	3	0.84	0	0.15	0.63	2.61	1.21	0.28	0.12	1.35	1.67	0.57	4.18	1.59	1.66	3.29	0.73	0.9	0	0.59	0.28	14	16	16	22	6	0	1	4	20	9	2	1	10	14	4	34	12	12	29	6	7	0	4	2	--
MSTRG.20106	0	0	0	0	0	0	0	0	0	0	0	0	0	0	0	0	0	0	0	0	14.08	0	0	0	0	0	0	0	0	0	0	0	0	0	0	0	0	0	0	0	0	0	0	0	62.59	0	0	0	--
MSTRG.20107	0	0	0	0	0	0	0	0	0	0	0	0	0	0	0	0	0	0	0	0	16.53	0	0	0	0	0	0	0	0	0	0	0	0	0	0	0	0	0	0	0	0	0	0	0	81.41	0	0	0	BKJ
MSTRG.20120	0.6	0.35	0.26	0.9	0.62	0.15	1.28	3.12	1.71	2.9	2.95	4.67	0.22	0.13	0.08	0.14	0.15	0.84	1.15	2.84	0.96	6.07	6.13	4.38	5	4	3	11	8	2	11	26	20	31	32	58	3	2	1	2	2	11	14	29	10	62	63	53	SGCA
MSTRG.20121	0.25	0.29	0	0.37	0.63	0.37	3.17	13.52	6.08	14.86	15.25	22.7	0	0.32	0.13	0.55	0.24	0.74	3.25	2.93	2.63	22.14	17.09	22.69	2	2	0	3	5	3	23	96	52	123	121	212	0	3	1	5	2	6	32	27	23	189	129	182	SGCA
MSTRG.20136	62.96	65.14	61.47	99.92	75.63	82.28	65	77.39	70.35	81.65	88.91	40.41	78.78	80	84.13	61.61	85.82	89.5	44.68	82.82	103.44	49.02	38.79	68.45	1835	1651	1572	2957	2179	2443	1705	1989	2178	2444	2555	1366	2353	2716	2397	2022	2614	2616	1591	2758	3264	1515	1060	1986	--
MSTRG.20139	14.14	21.27	15.8	15.41	10.8	11.64	11.61	11.01	9.72	8.68	9.29	5	23.22	19.92	17.83	9.11	13.08	15.53	8.57	8.93	12.74	5.77	6.58	7.79	571	747	560	632	431	479	422	392	417	360	370	234	961	937	704	414	552	629	423	412	557	247	249	313	--
MSTRG.20157	12.32	10.27	16.9	7.04	6.63	14.3	5.68	3.3	4.97	3.56	2.25	3.18	9.99	19.32	9.82	12.64	11.54	10.64	5.16	5.59	6.07	3.09	2.97	3.21	207	139.89	224.32	121.67	111.43	197.57	89.18	57.72	96.51	61.79	31.33	52.76	116.39	211.93	141.69	156.86	162.74	189	91.18	85.11	75.12	51.64	47.33	56.05	--
MSTRG.20158	0	5.29	9.69	1.27	1.94	3.93	0.85	0.83	2.16	0.23	1.61	2.21	5.43	3.76	2.57	2.22	2.29	0	2.21	4.01	3.06	1.38	0.57	0.94	0	83.11	153.68	23.33	34.57	72.43	13.82	13.28	41.49	4.21	28.67	46.24	100.61	79.07	45.31	45.14	43.26	0	48.82	82.89	59.88	26.36	9.67	16.95	--
MSTRG.20159	0.78	1.04	1.62	0.19	0.13	0.38	2.8	1.39	0.61	0.5	1.44	0.17	0.69	0.83	0.66	0.4	0.74	1.42	2.01	2.15	0.24	0.73	0.35	0.2	12	14	22	3	2	6	39	19	10	8	22	3	11	15	10	7	12	22	38	38	4	12	5	3	--
MSTRG.2016	0	0	0	0.1	0	0.1	0.19	3.77	1.53	0.47	1.12	2.45	0	0	0	0.55	0.17	0.07	0.37	0.76	0.7	1.63	0.11	0.45	0	0	0	3	0	3	5	96	47	14	32	82	0	0	0	18	5	2	13	25	22	50	3	13	--
MSTRG.20162	0.93	0.26	0.74	0.59	0.71	0.98	1.03	0.94	0.45	1.44	2.03	0.99	1	0.54	0.54	0.89	0.72	0.52	0.84	1.25	0.74	0.97	0.94	0.88	37	9	26	24	28	40	37	33	19	59	80	46	41	25	21	40	30	21	41	57	32	41	35	35	--
MSTRG.20181	0.37	0	0.42	0.09	0.18	0	1.12	2.9	1.98	2.49	7.69	1.42	0.18	0.16	0	0.16	0.26	0.36	0.75	1.36	0.25	0.52	1.75	1.65	4	0	4	1	2	0	11	28	23	28	83	18	2	2	0	2	3	4	10	17	3	6	18	18	--
MSTRG.20184	13.21	2.42	2.4	0	0.35	1.72	3.26	4.09	0.92	1.32	1.34	1.46	0.34	2.23	0	3.63	1.96	3.32	1.15	0.58	0.16	0.58	1.62	1.12	134	41	41	0	2	34	34	31	19	10	20	33	2	36.14	0	51	21	31	12	13	1	12	14	13	--
MSTRG.20186	0	0	0	1.49	1.69	0	0	0	0	0	0	0	0.87	1.12	2.14	0	0	0	0	0	0.97	0	0	0	0	0	0	29	32	0	0	0	0	0	0	0	17	24.86	40	0	0	0	0	0	20	0	0	0	--
MSTRG.20189	1.35	1.84	0.62	1.95	0.28	0.8	1.61	2.71	2.34	1.81	3.89	3.01	2.37	1.42	1.49	0.87	2.56	1.85	1.79	3.12	1.78	0.8	0	3.02	4.95	5.87	2	7.26	1	3	5.32	8.77	9.1	6.82	14.06	12.79	8.89	6.04	5.35	3.58	9.81	6.8	8	13.08	7.06	3.09	0	11.01	--
MSTRG.20202	25.54	23.78	19.59	26.25	24.73	21.84	20.57	18.25	21.12	16.57	17.22	15.41	23.89	22.9	25.51	24.15	23.69	21.9	23.66	24.09	21.81	17.52	16.93	20.62	1471	1191	990	1535	1408	1281	1066	927	1292	980	978	1029	1410	1536	1436	1566	1426	1265	1665	1585	1360	1070	914	1182	--
MSTRG.20208	18.74	16.87	28.18	26.82	22.35	12.62	18.1	25.99	23.44	14.07	18.07	11.57	23.39	26.02	22.06	19.17	25.35	19.87	19.24	26.07	21.16	17.7	17.06	12.69	134.87	101.56	187.28	196.7	163.89	90.66	115.46	167.78	176.31	93.45	131.11	90.6	181.26	225.01	155.95	154.29	194.69	148.12	167.25	219.41	164.2	135.21	109.98	88.28	--
MSTRG.20218	2.01	0.22	1.36	1.24	1.78	0.49	2.02	1.85	1.36	0.06	0.57	0.32	1.59	0.92	1.28	0.89	1.02	0.81	0.92	1.15	0.75	0.47	0.6	0.19	32	3	19	20	28	8	29	26	23	1	9	6	26	17	20	16	17	13	18	21	13	8	9	3	FAM171A2
MSTRG.20230	0	0	0	0	0	0	0	0	0	0	0	1.17	0	0	0	0	0	0	0	0	1.03	0.39	0	0	0	0	0	0	0	0	0	0	0	0	0	18.23	0	0	0	0	0	0	0	0	14.98	5.55	0	0	--
MSTRG.20231	4.94	1.45	3.4	5.39	2.36	1.42	2.69	5.02	1.97	7.03	12.81	2.02	3.01	4.43	4.46	3.22	3.55	5.3	2.64	2.23	5.09	3.34	2.75	5.06	64	17	37	68	30	18	30	57	26	91	163	29.77	39	69	59	45	46	66	40	33	69.02	45.45	32	69	--
MSTRG.20234	0.26	0.2	0.53	0.55	1.51	0.54	0.8	1.69	0.68	0.04	0.09	0.66	0.21	0.44	0.48	0.53	0.2	0.25	1.19	1.79	0.9	0.48	0.18	0.64	6	4	11	13	35	13	17	35	17	1	2	18	5	12	11	14	5	6	34	48	23	12	4	15	--
MSTRG.20245	8.46	7.5	8.1	5.03	5.17	3.23	5.29	3.2	3.32	1.2	1.61	3.09	5.5	8.77	9.49	4.49	3.71	2.99	2.07	3.29	2.71	1.44	4.26	3.54	144	111	121	87	87	56	81	48	60	21	27	61	96	174	158	86	66	51	43	64	50	26	68	60	--
MSTRG.20259	1.92	5.03	2.8	1.63	0.8	1.24	1.4	0.9	0.69	0.65	6.93	0.69	3.23	3.76	2.98	1.71	1.65	1.32	0.43	0.7	1.53	2.38	0.28	1	29	66	37	25	12	19	19	12	11	10	103	12	50	66	44	29	26	20	8	12	25	38	4	15	--
MSTRG.20261	0.65	0.26	0	4.3	6.41	0.55	5.62	0.13	4.42	0.21	3.15	0.09	16.58	6.15	0.11	12.98	12.23	15.69	3.25	10.79	6.18	0.23	2.3	7.49	28.9	9.94	0	193.34	280.4	24.62	224.05	5.16	207.95	9.63	137.41	4.82	752.16	317.35	4.68	647.02	566.1	696.9	176.04	545.84	296.22	10.66	95.51	330.26	--
MSTRG.20262	27.83	24.27	27.91	21.03	16.52	21.88	19.51	15.63	14.95	11.57	9.73	7.87	9.99	20.49	28.53	7.13	8.7	7.6	15.39	5.42	12.99	12.82	8.5	5.34	1092.1	828.06	961	837.66	640.6	874.38	688.95	540.84	623.05	466.37	376.59	358.18	401.84	936.65	1094.32	314.98	356.9	299.1	737.96	243.16	551.78	533.34	312.49	208.74	--
MSTRG.20265	0.35	0.27	0.13	0.8	0.7	0	0.13	0.13	0.98	0.45	0.12	0.2	0	0	0.59	1.75	0.11	0.46	0.57	0.61	0.11	0.55	0	0.7	3	2	1	7	6	0	1	1	9	4	1	2	0	0	5	17	1	4	6	6	1	5	0	6	--
MSTRG.20272	1.05	0.36	0.24	0.52	1.38	1.45	0.23	0.24	0.79	2.97	2.13	0.27	0	0.63	1.29	1.03	0.1	2.1	0.52	0.55	2.53	0.3	1.57	3.17	10	3	2	5	13	14	2	2	8	29	20	3	0	7	12	11	1	20	6	6	26	3	14	30	--
MSTRG.20304	3.68	4.12	3.22	1.84	0.89	2.48	1.9	2.84	2.07	5.96	6.89	2.4	4.93	3.08	4.22	1.72	1.58	2.34	1.27	2.98	2.82	2.66	5.19	4.42	64.01	62.27	49.09	32.46	15.32	43.91	29.67	43.61	38.17	106.53	118.15	48.38	87.9	62.39	71.8	33.66	28.75	40.82	26.98	59.14	53.18	49.03	84.63	76.58	Aatk
MSTRG.20305	2.27	4.2	2.17	1.77	0.87	2.96	2.88	2.36	2.27	6.89	7.8	2.7	2.87	4.13	3.62	1.26	1.56	2.28	1.32	2.62	2.16	3.53	3.63	6.15	30.99	49.73	25.91	24.54	11.68	41.09	35.33	28.39	32.83	96.47	104.85	42.62	40.1	65.61	48.2	19.34	22.25	31.18	22.02	40.86	31.82	50.97	46.37	83.42	Aatk
MSTRG.20322	0	0	0	0	0	0.58	0	0	0	0	0.3	0	0.29	0	0	0	0	0	0	0	0	0	0	0	0	0	0	0	0	2	0	0	0	0	1	0	1	0	0	0	0	0	0	0	0	0	0	0	ADGRB2
MSTRG.20326	0.46	0.64	0.65	1	1.38	1.09	0.99	0.99	0.6	2.65	2.78	1.25	1.13	0.97	0.62	2	2.31	2.13	2.61	3.35	2.59	2.46	4.57	2.12	39.58	47.54	48.44	86.66	116.95	94.82	75.97	74.73	54.29	233.09	234.37	123.63	99.19	96.81	52	192.55	206.61	182.64	272.19	326.79	239.86	223.05	366.09	180.62	--
MSTRG.20365	123.03	128.98	115.42	103.51	87.99	100.64	93.58	43.91	56.03	29.34	65.1	48.85	120.88	95.06	105.46	93.59	118.08	83.5	65.72	56.76	68.54	62.87	38.15	48.57	1290	1176	1062	1102	912	1075	883	406	624	316	673	594	1299	1161	1081	1105	1294	878	842	680	778	699	375	507	--
MSTRG.20391	0.58	2.89	3.2	0.55	0	2.87	1.35	1.8	0.46	0.36	0.45	0.54	4.02	6.49	8.84	0.58	1.15	0.18	1.52	0	0	0.56	0.23	0.33	37.76	162.77	181.83	36.34	0	189.29	78.72	102.57	31.39	24.23	28.64	40.58	266.42	489.19	559.13	42.44	78.1	11.91	119.93	0	0	38.5	14.24	21.18	--
MSTRG.20392	10.96	13.05	8.11	1.71	1.32	5.47	1.28	0.22	2	0.37	0.19	1.33	14.73	13.93	19.1	1.19	1.1	0.96	1.89	2.64	2.43	0.72	1.44	0.78	763.24	790.23	495.17	120.66	91	387.71	80.28	13.43	147.61	26.77	13.36	107.42	1050.58	1129.81	1299.87	93.56	79.9	67.09	161.07	210	183	53.5	93.76	53.82	--
MSTRG.20405	5.58	3.8	5.58	5.11	4.26	3.75	6.33	10.85	5.74	34.83	23.34	29.62	3.56	3.96	3.9	6.68	3.65	3.86	5.04	4.74	5.74	18.43	28.01	12.7	98	58	86	91	74	67	100	168	107	628	404	603	64	81	67	132	67	68	108	95	109	343	461	222	Fhod1
MSTRG.20433	42.94	48.78	50.83	36.02	26.35	39.34	34.03	19.71	30.17	29.42	19.88	20.44	47.39	47.46	53.38	30.77	39.83	46.44	28.98	26.34	40.74	22.91	18.18	24.78	4108	4058	4267	3499	2492	3834	2930	1663	3066	2891	1875	2268	4647	5289	4992	3315	3983	4456	3388	2879	4220	2324	1631	2360	--
MSTRG.20470	0.55	0.74	2.51	0.99	0.56	0.72	1.12	0	0.17	0.09	0.19	0.16	1.25	1.18	3.38	1.38	0.61	0.55	0.38	0.64	1.52	0.78	0.49	0.55	6	7	24	11	6	8	11	0	2	1	2	2	14	15	36	17	7	6	5	8	18	9	5	6	--
MSTRG.20486	0.21	0.06	0.06	0.31	0.37	0.63	0.65	3.88	0.65	0.48	1.99	0.33	0.16	0.09	0.06	0.05	0	0.48	1.17	3.14	1.27	0.61	0.53	0.43	4	1	1	6	7	12	11	64	13	9	37	7	3	2	1	1	0	9	27	67	26	12	9	8	--
MSTRG.20498	18.31	20.17	13.84	29.81	23.4	19.87	26.78	25.36	17.06	12.76	26.98	16.79	12.41	28.3	28.79	29.96	17.34	27.3	25.72	22.44	27.6	17.82	21.18	29.05	95	91	63	157	120	105	125	116	94	68	138	101	66	171	146	175	94	142	163	133	155	98	103	150	DAD1
MSTRG.20504	3.51	1.94	1.28	1.91	1.47	1.1	1.27	3.81	1.73	1.08	1.5	0.76	3.73	1.66	1.49	0.98	2.11	2.13	1.14	1.32	1.56	0.32	1.53	0.3	83.23	40	26.54	46	34.39	26.64	27.18	79.54	43.56	26.25	35	21	90.69	45.77	34.56	26.05	52.38	50.72	33	35.62	39.98	8	34	7	--
MSTRG.20505	0	0.25	0	0	0	0.65	0.49	0	0	0	0.22	0	0	0.19	0	0	0.21	0.44	0	0	0	0	0	0.05	0	1	0	0	0	3	2	0	0	0	1	0	0	1	0	0	1	2	0	0	0	0	0	0.21	--
MSTRG.20506	0.61	0.53	0.17	0.15	0	0.15	0.17	0.52	0.29	1.19	0.15	0	0.15	0.26	0	0.14	0.73	0	0.37	0.13	0.42	0.14	0.49	0.15	4	3	1	1	0	1	1	3	2	8	1	0	1	2	0	1	5	0	3	1	3	1	3	1	--
MSTRG.20508	1.83	1.24	1.13	0.99	0.65	0.63	0.92	2.7	1.65	0.67	0.35	0.15	1.74	0.51	0.44	0.96	1.05	0.88	0.74	0.83	1.67	0.16	0.7	0.34	52.77	31	28.46	29	18.61	18.36	23.82	68.46	50.44	19.75	10	5	51.31	17.23	12.44	30.95	31.62	25.28	26	27.38	52.02	5	19	9.79	--
MSTRG.20509	1.51	0.53	0.29	0.99	0.85	0.41	1.12	2.33	1.19	0.57	0.34	0.29	0.7	0.43	0.9	0.78	1.45	1.51	0.65	0.44	1.4	0.12	0.54	0.13	36	11	6	24	20	10	24	49	30	14	8	8	17	12	21	21	36	36	19	12	36	3	12	3	--
MSTRG.20512	5.46	0.66	1.03	49.98	68.88	43.05	216.99	960.92	648.36	1388	1268.61	3812.33	7.1	3.73	24.02	38.01	43.9	44.99	277.26	576.49	237.94	1776.91	2249.07	1656.99	98.38	10.38	16.27	914.47	1227.04	790.2	3519.02	15270.31	12410.89	25689.67	22541.26	79672.46	131.07	78.34	423.13	771.23	826.81	813.1	6105.15	11870.53	4642.08	33954.08	37996.84	29726.91	MYH2
MSTRG.20546	0	0.09	0	0	0.31	0	0.25	0.61	0.29	2.08	1.39	1.84	0.07	0	0	0	0	0	0	0.47	0.21	0.86	1.22	1.07	0	1	0	0	4	0	3	7	4	28	18	28	1	0	0	0	0	0	0	7	3	12	15	14	--
MSTRG.20565	1.71	1.72	5.11	1.26	0.86	1.26	2.14	2.91	0.8	0.21	1.52	0.55	2.08	1.47	1.53	0.19	2.86	0.64	1.57	1.68	0.79	0.6	0.46	1.07	8	7	21	6	4	6	9	12	4	1	7	3	10	8	7	1	14	3	9	9	4	3	2	5	--
MSTRG.20566	20.77	17.35	14.85	15.38	15.68	13.04	12.44	8.31	9.52	11.21	11.66	7.12	21.84	18.11	17.61	14.98	16.15	15	10.27	10.08	12.79	6.81	7.78	13.52	752.99	546.91	472.3	565.98	561.91	481.57	405.72	265.8	366.58	417.51	416.85	299.15	811.41	764.68	624	611.29	611.87	545.38	455.06	417.38	501.94	261.92	264.26	487.98	--
MSTRG.20573	65.37	41.93	34.13	87.92	78.48	90.62	107.16	57.07	102.35	26.35	29.07	28.7	45	55.04	69.15	55.77	83.21	83.96	75.44	77.72	117.7	32.9	21.47	29.87	2981	1663	1366	4071	3538	4210	4398	2295	4958	1234	1307	1518	2103	2924	3083	2864	3966	3840	4204	4050	5811	1591	918	1356	--
MSTRG.20575	4.46	4.93	3.32	4.56	7.99	5.39	6.1	10.51	9.53	8.52	7.83	7.99	5.02	6.63	5.44	7.32	2.79	7.36	6.88	4.96	4.91	4.86	5.31	5	26	25	17	27	46	32	32	54	59	51	45	54	30	45	31	48	17	43	49	33	31	30	29	29	NSUN5
MSTRG.20579	1.66	1.01	1.33	0.96	1.68	1.15	2.17	3.87	0.83	0.95	1.88	1.34	2.28	1.09	1.49	2.08	2.05	2.43	1.99	1.96	0.9	1.65	1.97	1.27	17	9	12	10	17	12	20	35	9	10	19	16	24	13	15	24	22	25	25	23	10	18	19	13	--
MSTRG.2058	1.77	1.57	1.66	2.24	1.84	1.74	2.27	0.52	2.48	1.19	1.89	3.37	2.17	1.36	1.21	1.45	1.48	1.31	3.09	2.58	0.76	3.34	3.34	2.6	39	30	32	50	40	39	45	10	58	27	41	86	49	35	26	36	34	29	83	65	18	78	69	57	--
MSTRG.20582	0.56	1.58	1.3	0.42	1.13	0	0.66	0.64	0.54	1	2.39	0.93	2.22	0.37	1.12	1.28	1.11	1.15	0.47	1.48	1.07	0	2.36	0.56	11.36	27.93	23.23	8.58	22.64	0	12.11	11.42	11.67	21	48	22.02	46.27	8.75	22.28	29.35	23.52	23.44	11.69	34.46	23.55	0	45	11.42	--
MSTRG.20583	2.96	2.46	3.86	5.03	4.87	5.43	2.69	3.22	6.2	1.18	1.87	3.78	1.97	7.96	3.09	4.81	4.95	5.92	3.92	3.73	5.06	2.87	0.6	2.85	52.9	40.62	63.96	94.86	90.77	92.74	46.6	54.41	100.86	23.38	30.39	66.65	37.11	150.85	57.73	94.87	90.73	109.09	90.46	81.95	104.74	57.79	11.34	51.72	--
MSTRG.20593	3.12	1.58	1.01	2.23	2.54	1.95	2.83	3.21	2.94	0.83	0.86	0.75	1.1	1.46	0.87	1.55	2.69	3.47	3.94	2.98	1.83	1.07	0.3	2.63	11	4.85	3.12	8	8.87	7	8.98	10	11	3	3	3.07	3.99	5.99	2.99	6.16	9.9	12.27	17	12	7	4	1	9.24	--
MSTRG.20599	0.43	0.5	0	1.17	0.55	1.27	0.48	0.37	0.81	0.1	0.55	0.37	1.26	0.28	0.22	1.24	1.65	0.75	1.5	0.75	1.29	0.61	1.26	0.97	4	4	0	11	5	12	4	3	8	1	5	4	12	3	2	13	16	7	17	8	13	6	11	9	Dnah17
MSTRG.20600	0.53	1.01	0	0.17	0.18	0.17	1.17	0	0.33	0	0.53	0.76	0.34	0.45	0	1.25	0.67	0.87	0.14	0	1.13	0	0.19	0.35	3	5	0	1	1	1	6	0	2	0	3	5	2	3	0	8	4	5	1	0	7	0	1	2	Dnah17
MSTRG.2065	0	0	0	0	0	0	0	0	0	0	0	0	0	0	0.36	0	0	0	0	0	0	0	0	0	0	0	0	0	0	0	0	0	0	0	0	0	0	0	1	0	0	0	0	0	0	0	0	0	--
MSTRG.20663	2.88	5.82	1.18	0.93	1.11	0.96	0.85	0.44	0.38	0.09	0.12	0.1	0.91	1.4	1.6	1.55	0.74	0.83	0.58	0.47	1.05	0.03	0.13	0.18	99	171	35	32	37	33	26	13	14	3	4	4	32	55	53	60	26	28	24	18	39	1	4	6	--
MSTRG.20670	8.35	9.35	4.53	4.94	6.05	4.23	4.59	7.48	5.36	4.94	3.83	3.74	4.1	4.09	4.21	6.28	5.07	5.57	5.76	4.59	6.12	6.12	3.54	6.71	471	458.66	224	283	337.51	243.2	233	372	321.04	286.03	213	244.47	237	269	232	399.18	299	315	397	296	374	366	187	377	--
MSTRG.20677	2.57	2.35	1.26	3.45	4.37	5.32	10.76	8.6	11.36	11.36	6.15	14.38	1.76	2.6	4	2.33	3.18	3.66	7.02	7.3	6.14	12.65	13.37	9.55	44	35	19	60	74	93	166	130	207	200	104	286	31	52	67	45	57	63	147	143	114	230	215	163	--
MSTRG.20697	7.11	5.94	7.9	6.29	4.4	5.74	5.64	7.09	5.67	7.89	4.73	7.26	9.1	8.87	6.53	5.15	4.64	6.46	5.52	8.4	4.43	4.78	4.98	3.82	157	114	153	141	96	129	112	138	133	179	103	186	206	228	141	128	107	143	149	212	106	112	103	84	--
MSTRG.20709	1.07	1.5	1.66	0.98	0.78	0.23	0.34	0.35	0.29	0.6	2.02	0.66	1.2	1.38	1.49	0.2	0.51	0.54	0.13	0.2	0.42	0.87	1.23	0.77	14	17	19	13	10	3	4	4	4	8	26	10	16	21	19	3	7	7	2	3	6	12	15	10	ARHGEF40
MSTRG.20724	0	0	0.19	0.33	0	0.33	0.18	0.38	0	0	0.34	0.14	0	0	0	0	0.16	0	0	0	0.31	0	0	0.17	0	0	1	2	0	2	1	2	0	0	2	1	0	0	0	0	1	0	0	0	2	0	0	1	--
MSTRG.20736	1	0.66	0.32	1.68	0.29	1.12	0.32	1.45	0.4	0.69	2.17	0.61	0.14	0.24	0.44	0.76	0.55	0.43	0.58	0.5	0.79	0.13	0.15	1.14	7	4	2	12	2	8	2	9	3	5	15	5	1	2	3	6	4	3	5	4	6	1	1	8	--
MSTRG.20754	7.62	8.36	7.91	4.71	3.8	4.3	4.04	4.29	3.89	2.61	1.93	2.05	8.36	7.68	4.64	2.2	4.36	3.82	2.4	2.04	2.08	1.35	1.87	1.71	304	290	277	191	150	175	145	151	165	107	76	95	342	357	181	99	182	153	117	93	90	57	70	68	--
MSTRG.20766	13.37	6.42	20.32	21.58	4.45	6.96	3.28	2.21	2.07	0.37	3.5	0.97	16.9	22.58	14.58	8.53	6.25	19.47	0.31	2.47	14.03	0.59	1.07	2.14	213	89	284	349	70	113	47	31	35	6	55	18	276	419	227	153	104	311	6	45	242	10	16	34	--
MSTRG.20771	0.85	1.96	1.29	0.84	1.72	1.95	0.94	0	1.33	1.66	0.29	0	1.94	21.9	3.77	1.51	0.81	1.98	0	0	5.76	0	0	1.14	3	6	4	3	6	7	3	0	5	6	1	0	7	90	13	6	3	7	0	0	22	0	0	4	KRT18
MSTRG.2079	0	0	0	0.35	0.27	1.72	0.1	0.1	0.25	0	0	0.08	0	0	0	1.48	0.08	0.09	0.29	0.15	0.24	0	0	0.18	0	0	0	4	3	20	1	1	3	0	0	1	0	0	0	19	1	1	4	2	3	0	0	2	--
MSTRG.20793	0	0	0	0.36	0	0	0	0	0	0	0.74	0	0.36	0	0	0	0	0.73	0.6	0.32	0	0	0	0	0	0	0	1	0	0	0	0	0	0	2	0	1	0	0	0	0	2	2	1	0	0	0	0	BIN2
MSTRG.20797	0.48	0.87	0.39	1.36	0.84	0.61	0.69	0.86	0.39	0.13	0.35	0.6	0.54	0.12	0.07	0.61	0.79	0.76	1.41	0.97	0.19	0.39	0.59	0.14	7	11	5	20	12	9	9	11	6	2	5	10	8	2	1	10	12	11	25	16	3	6	8	2	--
MSTRG.20801	0.31	1.08	0.36	0.62	0.64	1.54	0	0	0	0	0	0	0.61	1.62	0.32	0.84	0	0.31	0.26	0.55	0	0	0	0	1	3	1	2	2	5	0	0	0	0	0	0	2	6	1	3	0	1	1	2	0	0	0	0	CSRNP2
MSTRG.20802	0.22	0	0.5	0.64	0	0	0	0	0.41	0	0	0	0.21	0.19	0.22	0	0.42	0.22	0	0.19	0	0	0	0.22	1	0	2	3	0	0	0	0	2	0	0	0	1	1	1	0	2	1	0	1	0	0	0	1	CSRNP2
MSTRG.20813	0.21	0.24	0.23	0	0	0	0	0	0	0.2	0	0	0	2.48	0	0	0.39	0.21	0	0	0.19	0	0	0	1	1	1	0	0	0	0	0	0	1	0	0	0	14	0	0	2	1	0	0	1	0	0	0	--
MSTRG.20848	2.12	2.67	3.05	1.98	2.3	2.22	2.47	2.71	2.14	2.27	3.08	3.03	2.73	2.48	1.82	2.75	2.67	2.37	2.66	3.37	2.95	3.41	3.65	3.63	250	273	315	237	268	266	262	281	268	274	358	414	329	340	209	364	328	280	382	453	376	426	403	426	--
MSTRG.20853	0.28	0.64	1.1	0.14	0.14	1.09	0.46	0.94	0.39	0.81	0.7	1.19	0.27	1.54	0.57	0.74	0.13	0.14	0.57	0.24	1.02	0.26	0.3	0.28	2	4	7	1	1	8	3	6	3	6	5	10	2	13	4	6	1	1	5	2	8	2	2	2	--
MSTRG.20859	3	2.74	2	3.1	2.82	2.86	2.58	2.63	2	1.71	2.08	0.64	3.7	3.3	2.93	1.41	1.98	2.68	1.68	1.77	1.98	1.26	1.34	1.35	474	375.96	277	497	440	460	366	366	336	278	323	118	598	607	452	250	327	425	324	320	339	211	199	212	--
MSTRG.20873	1.89	1.31	1.72	1.49	1.15	0.37	1.68	1.72	0.71	0	0	0.33	1.11	0.65	1.55	0.67	0.72	0	0.31	0	0.35	0.71	0.81	0.38	5	3	4	4	3	1	4	4	2	0	0	1	3	2	4	2	2	0	1	0	1	2	2	1	smug1
MSTRG.20875	0.62	0.95	1.02	0.95	0.77	1.22	0.38	0.31	0.78	0.34	0	0.12	1.48	1.48	0.64	0.55	0.46	0.9	0.57	0.18	0.26	0.39	0.59	0.35	9	12	13	14	11	18	5	4	12	5	0	2	22	25	9	9	7	13	10	3	4	6	8	5	--
MSTRG.20878	4.19	25.17	20.94	9.11	2.58	3.67	0.59	0.61	0.23	0.06	0.14	0.25	6.23	7.75	10.13	2.96	12.46	2.58	0.42	0.49	0.72	0.04	0.19	0.03	349	1806	1497	765	202	309	46	47	20	5	12	24	542	753	837	278	1078	221	43	47	64	4	15	2	--
MSTRG.20879	0.29	0.11	0.11	0	0	0.09	0.11	0.11	0	0	0	0	0.46	0.33	0.29	0	0.09	0	0	0.08	0.09	0	0	0	3	1	1	0	0	1	1	1	0	0	0	0	5	4	3	0	1	0	0	1	1	0	0	0	--
MSTRG.20884	0.68	1.91	2.42	0.62	0.22	0.35	0.3	0.28	0.08	0.03	0	0.07	0.88	1.08	0.61	0.48	0.26	0.41	0.02	0.14	0.05	0.05	0	0.05	25	61	78	23	8	13	10	9	3	1	0	3	33	46	22	20	10	15	1	6	2	2	0	2	--
MSTRG.20885	1.25	4.57	4.13	1.26	1.39	1.1	1.18	1.24	0.69	0.5	0.72	0.28	0.25	0.96	1.48	1.34	1.87	1.47	0.45	0.76	0.27	0.27	0.1	0.42	39	124	113	40	43	35	33	34	23	16	22	10	8	35	45	47	61	46	17	27	9	9	3	13	--
MSTRG.20888	2.45	18.41	16.32	6.02	3.37	3.02	4.26	2.45	2.01	1.75	1.17	0.37	0.19	6.41	4.88	4.74	5.67	1.94	1.45	1.81	1.11	1.22	0.46	0.6	49	302	282	113	68	71	69	40	47	36	23	12	4	140	87	99	123	45	35	41	25	21	7	14	HOXC6
MSTRG.20890	0.92	6.68	5.4	1.66	1	1.05	1.19	0.95	0.36	0.97	0.15	0.66	0.15	2.89	2.11	0.41	1.24	0.84	0.63	0.07	0.28	0	0.24	0.31	12	76	62	22	13	14	14	11	5	13	2	10	2	44	27	6	17	11	10	1	4	0	3	4	--
MSTRG.20896	4.92	4.16	3.33	4.54	3.82	3.14	3.55	1.74	3.19	2.81	1.87	5.3	1.93	4.85	2.99	1.5	2.8	2.73	2.74	3.33	2.81	3.63	4.23	5.64	32	24	19	30	25	22	21	10	22	19	12	40	13	37	19	11	19	18	23	25	20	25	26	37	--
MSTRG.2090	0	0	0	0	0	0	0	0	0	0	0	0	0	0	1.59	0	0	0	0	0	0	0	0	0	0	0	0	0	0	0	0	0	0	0	0	0	0	0	4	0	0	0	0	0	0	0	0	0	--
MSTRG.20905	0	0.29	0	0	0	0	0	0	0	0.49	0	0	0	0	0	0	0	0	0	0	0	0	0	0	0	1	0	0	0	0	0	0	0	2	0	0	0	0	0	0	0	0	0	0	0	0	0	0	--
MSTRG.20908	5.76	3.71	3.78	2.96	3.07	3.01	2.06	1.27	1.47	0.89	1.44	1.64	4.8	4.89	3.19	2.66	2.56	3.66	3.5	1.64	2.19	2.57	1.48	3.1	148	80	86	77	78	77	48	29	39	23	36	46	133	142	78	75	67	93	106	49	59	69	36	80	--
MSTRG.20914	26.35	23.87	26.04	16.46	18.12	18.64	15.88	13.89	10.19	4.35	7.6	7.54	20.07	27.45	23.94	18.99	19.92	17.5	18.48	9.98	17.58	6.85	6.7	11.94	151	122	133	98	103	113	83	70	63	26	44	48	121	182	139	125	118	102	132	68	110	41	37	69	HNRNPM
MSTRG.20949	3.92	3.64	1.51	1.73	3.49	2.2	2.27	4.36	2.84	3.4	3.73	4.35	2.47	2.76	2.69	3.58	2.61	2.44	2.82	1.85	1.96	2.66	4	2.46	107	86	43	61	107	67	64	97	85	105	89	153	63	98	78	84	95	65	86	70	74	76	86	79	--
MSTRG.2095	0.91	1.08	0.49	1.5	0.74	0.9	1.1	1.09	1.31	0.49	0.9	0.59	0.69	0.87	1.53	0.74	0.8	1.24	1.25	1.69	0.89	0.67	0.49	0.25	36	37	17	60	29	36	39	38	55	20	35	27	28	40	59	33	33	49	60	76	38	28	18	10	--
MSTRG.20956	0	0	0	0	0	0	1.38	0	0	1.21	0.42	1.07	0	0.36	0.42	0	0.2	0.41	0	0	0	0.2	0	0.42	0	0	0	0	0	0	6	0	0	6	2	6	0	2	2	0	1	2	0	0	0	1	0	2	Plekhg5
MSTRG.20984	1.66	1.79	2.78	2.21	1.68	0.86	0.54	0.33	0	0	0.1	0.25	2	1.25	2.99	0.26	1.21	1.36	0.16	0.17	0.63	0.28	0.31	0.2	17	16	25	23	17	9	5	3	0	0	1	3	21	15	30	3	13	14	2	2	7	3	3	2	--
MSTRG.21002	1.01	1.16	1.45	0.79	0.41	0.79	0.75	0.76	0.76	1.5	0.89	1.91	1.64	1.73	1.1	0.54	0.64	0.33	0.6	0.35	0.25	0.82	1.29	1.08	15	15	19	12	6	12	10	10	12	23	13	33	25	30	16	9	10	5	11	6	4	13	18	16	--
MSTRG.21005	5.07	3.7	5.37	3.45	4.19	5.26	5.08	6.24	4.51	3.69	5.51	6.28	4.81	8.09	4.31	4.12	3.55	3.35	3.27	3.69	3.89	3.1	3.35	4.95	71	45	66	49	58	75	64	77	67	53	76	102	69	132	59	65	52	47	56	59	59	46	44	69	--
MSTRG.21019	4.58	3.12	5.7	4.79	3.76	10.53	3.5	3.89	7.4	3.62	6.53	1.73	4.19	4.54	3.22	5.33	5.2	9.27	4.8	1.5	4.49	2.83	6.25	13.79	32	19	35	34	26	75	22	24	55	26	45	14	30	37	22	42	38	65	41	12	34	21	41	96	--
MSTRG.21057	0.17	0.99	0.79	0.51	0.35	0	0	0	0.16	0.5	0.18	0.45	0.34	0.3	0	0.15	0.5	0.52	0	0	0.48	0.49	0.18	0	1	5	4	3	2	0	0	0	1	3	1	3	2	2	0	1	3	3	0	0	3	3	1	0	Cpne7
MSTRG.21090	0	0.4	0	0	0.36	0	0	0.4	0.99	0	0	0	0.69	0	0.36	0	0	0	0.86	0.31	0	0	0.38	0	0	1	0	0	1	0	0	1	3	0	0	0	2	0	1	0	0	0	3	1	0	0	1	0	SNAPIN
MSTRG.21091	0	0.31	0	0.27	0	0	0	0	0	0	0.28	0	0.27	0.23	0	0	0	0	0	0	0	0	0	0	0	1	0	1	0	0	0	0	0	0	1	0	1	1	0	0	0	0	0	0	0	0	0	0	SMAD4
MSTRG.21100	21.65	19.05	21.06	11.15	8.46	10.52	15.07	11.16	11.37	11.71	5.49	5.85	23.21	28.86	18.23	16.75	13.97	13.14	8.14	12.44	4.85	4.38	8.46	7.52	396	303	338	207	153	196	248	180	221	220	99	124	435	615	326	345	267	241	182	260	96	85	145	137	--
MSTRG.21107	0	0	0	0	0	0	0	0	0	0.64	0	0	0	0	0	0	0	0	0	0	0	0.93	0	0.33	0	0	0	0	0	0	0	0	0	2	0	0	0	0	0	0	0	0	0	0	0	3	0	1	--
MSTRG.21116	0	0	0	0	0	0	0	0.17	0	0	0	0	0	0.13	0.15	0	0	0	0	0	0.41	0	0	0	0	0	0	0	0	0	0	1	0	0	0	0	0	1	1	0	0	0	0	0	3	0	0	0	--
MSTRG.21117	0	0	0.25	0.22	0.67	0.43	0.74	0.5	0	0	0	0	0.22	0.38	0.23	1.57	0	0	0	0	0.2	0	0	0.22	0	0	1	1	3	2	3	2	0	0	0	0	1	2	1	8	0	0	0	0	1	0	0	1	--
MSTRG.21127	3.69	5.99	1.73	2.35	3.95	4.05	2.89	4.43	2.45	2.53	3.08	5.42	3.81	5.03	5.99	2.31	1.87	4.54	2.84	4.75	2.6	3.89	3.7	3.49	17	24	7	11	18	19	12	18	12	12	14	29	18	27	27	12	9	21	16	25	13	19	16	16	Usp21
MSTRG.21138	0	0	0.3	0	0	0	0	0	0	0	0	0	0	0.22	0	0	0	0	0	0	0	0	0	0	0	0	1	0	0	0	0	0	0	0	0	0	0	1	0	0	0	0	0	0	0	0	0	0	--
MSTRG.21140	0.26	0.29	0	0	0	0	0	0	0	0	0	0.22	0.25	0.22	0	0	0.49	0	0	0.45	0.95	0	0	0	1	1	0	0	0	0	0	0	0	0	0	1	1	1	0	0	2	0	0	2	4	0	0	0	USF1
MSTRG.21146	2.47	0.36	1.05	0.95	0.63	0	0.34	0	0.87	0	0.94	0.27	0.6	0.8	0	0.55	0.59	1.23	0.25	0.81	0.57	1.46	0	0.93	8	1	2.99	3.11	2	0	1	0	3	0	3	1	2	3	0	2	2	4	1	3	2	5	0	3	--
MSTRG.21149	0	0.3	0	0	0.13	0	0.14	0.29	0	0	0.66	0.22	0.76	0.56	0	0	0	0	0.53	0.45	0.24	0.12	0.97	0.13	0	2	0	0	1	0	1	2	0	0	5	2	6	5	0	0	0	0	5	4	2	1	7	1	--
MSTRG.21156	0.38	0.44	0.15	0.25	0.13	0.06	0.21	0.36	0	0.19	0.13	0.06	0.19	0.44	0.07	0.23	0.43	0.38	0.79	0.34	0.18	0.12	0.27	0.45	6	6	2	4	2	1	3	5	0	3	2	1	3	8	1	4	7	6	15	6	3	2	4	7	--
MSTRG.21172	0	0.2	0.54	0.53	0.12	0.41	1.25	2.09	1.68	0.35	1.45	3.48	0.12	0.1	0.18	0.58	0.4	0.3	0.58	1.61	0.44	1.12	1.96	2.33	0	3	8	9	2	7	19	31	30	6	24	68	2	2	3	11	7	5	12	31	8	20	31	39	--
MSTRG.21179	2.63	4.84	4.8	3.45	3.9	2.75	3.51	2.82	2.56	1.54	1.12	1.66	4.2	5.24	3.94	3.43	3.52	4.84	3.59	5.65	2.75	1.9	1.59	1.76	15	24	24	20	22	16	18	13	14	9	6	10	22	33	21	22	21	26	25	33	17	11	8	10	--
MSTRG.21191	0	0	0.26	0	0	0.91	0	0.26	0	0	0.24	0	0	0	0	0.21	0	0	0	0	0	0	0	0	0	0	1	0	0	4	0	1	0	0	1	0	0	0	0	1	0	0	0	0	0	0	0	0	ZDHHC18
MSTRG.21193	1.24	1.85	1.24	0.92	0.88	2.23	1.74	0.89	1.09	0.34	1.46	0.53	1.86	0.89	1.51	1.52	2.23	1.82	1.05	0.65	1.38	0.41	0.5	0.96	45.8	59.29	40.06	34.45	31.96	83.62	57.72	28.81	42.77	12.94	52.86	22.72	70.1	38.16	54.27	62.82	85.74	67.14	47.01	27.27	55.19	15.92	17.28	35.28	--
MSTRG.21194	5.61	4.54	3.44	6.5	7.22	5.7	10.85	5.27	6.44	2.43	2.01	3.7	2.97	3.61	4.14	8.89	6.39	4.42	10.11	9.59	10.99	5.15	4.75	5.7	104.2	76.71	58.94	117.55	132.04	106.38	175.28	80.19	128.23	43.06	34.14	76.28	62.9	81.84	69.73	182.18	118.26	86.86	217.99	193.73	212.81	100.08	81.72	100.72	--
MSTRG.21196	0.03	1.91	0	0.03	0.08	0.08	3.1	0.03	1.79	0.1	0.11	0	0.1	0.07	0	0.05	0.03	0.03	0.04	0.07	0.12	0.05	0.06	0	1	62	0	1	3	3	104	1	71	4	4	0	4	3	0	2	1	1	2	3	5	2	2	0	--
MSTRG.21204	15.15	15.02	16.81	12.72	9.29	8.82	7.06	4.11	7.01	2.42	2.96	4.2	17.74	18.04	19	11.51	14.54	11.19	4.31	6.82	8.9	4.54	2.33	3.74	305	263	297	260	185	181	128	73	150	50	59	98	366	423	374	261	306	226	106	157	194	97	44	75	Ap3b2
MSTRG.21217	0	0	0	0	0	0	0	0	0	0	0	0	0	0	0.23	0	0.21	0	0	0	0	0.21	0	2.03	0	0	0	0	0	0	0	0	0	0	0	0	0	0	1	0	1	0	0	0	0	1	0	9	--
MSTRG.21229	16.85	19.64	14.4	43.94	50.42	34.99	72.63	57.23	59.4	82.7	109.96	49.1	19.33	26.31	39.18	37.13	34.48	47.44	49.6	64.64	62.39	72.82	72.21	100.68	216	219	162	572	639	457	838	647	809	1089	1390	730	254	393	491	536	462	610	777	947	866	990	868	1285	HSPG2
MSTRG.21230	20.12	19.91	14.1	44.3	60.04	42.27	83.78	79.42	69.04	87.73	132.66	44.21	23.13	31.28	44.14	39.78	37.39	59.52	60.19	73.94	61.97	81.64	83.73	109.63	460	395	271	1012	1322	974	1668	1557	1629	2009	2897	1125	536	822	958	992	875	1322	1659	1885	1492	1926	1745	2426	HSPG2
MSTRG.21235	2.87	1.88	3.72	4.3	2.31	3.84	2.97	2	1.17	1.4	2.18	1.18	2.48	3.36	2.34	1.62	1.25	3.64	1.49	1.88	1.81	1.05	0.77	1.11	44	25	50	67	35	60	41	27	19	22	33	21	39	60	35	28	20	56	28	33	30	17	11	17	--
MSTRG.2124	0.18	0	0	0.09	0	0	0.5	5.33	2.17	13.65	5.17	13.38	0	0.15	0	0.4	0	0	1.13	1.05	0.63	8.05	21.22	10.29	2	0	0	1	0	0	5	52	27	158	57	175	0	2	0	5	0	0	16	14	8	95	222	114	--
MSTRG.21242	0.81	0.33	0.38	0.24	0.68	0.42	0.8	0.65	0.32	0.09	0.44	0.21	0.61	17.65	0.54	0.85	0.87	0.81	0.78	0.96	0.66	0.09	5.61	0.24	17	6	7	5	14	9	15	12	7	2	9	5	13	430	11	20	19	17	20	23	15	2	110	5	--
MSTRG.21250	4.37	2.68	4.15	4.44	2.5	1.29	2.43	3.47	3.7	4.39	4.72	5.15	5.54	4.37	3.72	6.33	2.65	2.9	3.33	2.93	2.69	5.22	3.1	3.8	30	16	25	31	17	9	15	21	27	31	32	41	39	35	25	49	19	20	28	23	20	38	20	26	Kat8
MSTRG.2126	0.64	0.74	0.37	0	0.49	0	0.36	0	0	0	0.16	0	0.63	0.41	0.66	0.14	0	0	0	0	0.3	0.76	0.17	0.16	4	4	2	0	3	0	2	0	0	0	1	0	4	3	4	1	0	0	0	0	2	5	1	1	--
MSTRG.21286	0	0	0	0	0	0	0	0.85	0	0	0	0	0	0	0.4	0	0	0	0	0	133.42	0	0	0	0	0	0	0	0	0	0	5.76	0	0	0	0	0	0	3	0	0	0	0	0	1113.29	0	0	0	BKJ
MSTRG.21287	0	0	0	0	0	0	0.15	0.11	0.13	0	0	0	0	0	0	0.12	0	0.47	0	0	41.23	0	0	0.18	0	0	0	0	0	0	1	1.24	1	0	0	0	0	0	0	1	0	4	0	0	287.21	0	0	1	--
MSTRG.21288	0	0	0	0	0	0	0	0	0	0	0	0	0	0	0	0	0	0	0	0.18	34.67	0	0	0	0	0	0	0	0	0	0	0	0	0	0	0	0	0	0	0	0	0	0	2	357.59	0	0	0	BKJ
MSTRG.21289	0	0	0	0	0	0	0	0	0	0	0.4	0	0	0	0	0	0	0	0	0.34	23.5	0	0	0	0	0	0	0	0	0	0	0	0	0	2	0	0	0	0	0	0	0	0	2	134.99	0	0	0	--
MSTRG.21292	0	0	0	0	0	0	0	0	0	0	0	0	0	0	0	0	0	0	0	0	2.49	0	0	0	0	0	0	0	0	0	0	0	0	0	0	0	0	0	0	0	0	0	0	0	24	0	0	0	--
MSTRG.21293	0.61	0.4	0.2	0.09	0	3.92	0	0	0	0	0	0	0.17	0.45	0.53	0	0.17	0.09	0	0	8.97	0	0	0	7	4	2	1	0	46	0	0	0	0	0	0	2	6	6	0	2	1	0	0	112	0	0	0	--
MSTRG.21295	0.23	0	0	0	0	0	0	0.13	0	0	0	0	0	0	0	0	0	0	0.09	0	18.73	0	0	0	2	0	0	0	0	0	0	1	0	0	0	0	0	0	0	0	0	0	1	0	176	0	0	0	--
MSTRG.21296	0	0	0	0	0	0	0	0	0	0	0	0	0	0	0	0	0	0	0	0	10.98	0	0	0	0	0	0	0	0	0	0	0	0	0	0	0	0	0	0	0	0	0	0	0	70	0	0	0	--
MSTRG.21298	0	0	0	0	0.1	0	0	0.11	0	0	0	0	0	0	0	0	0	0	0	0	115.18	0	0	0	0	0	0	0	1	0	0	1	0	0	0	0	0	0	0	0	0	0	0	0	1309	0	0	0	--
MSTRG.21300	0	0	0	0	0	0	0	0	0	0	0	0	0	0	0	0	0	0	0	0	7.35	0	0	0	0	0	0	0	0	0	0	0	0	0	0	0	0	0	0	0	0	0	0	0	40	0	0	0	--
MSTRG.21301	0	0	0	0	0	0	0	0	0	0	0	0	0	0	0	0	0	0	0	0	1.62	0	0	0	0	0	0	0	0	0	0	0	0	0	0	0	0	0	0	0	0	0	0	0	14	0	0	0	--
MSTRG.21302	0	0	0	0	0	0	0	0	0	0	0	0	0	0	0	0	0	0	0	0	1.76	0	0	0	0	0	0	0	0	0	0	0	0	0	0	0	0	0	0	0	0	0	0	0	14	0	0	0	--
MSTRG.21303	0	0	0	0	0	0	0	0	0	0	0.16	0	0	0	0	0	0	0	0	0	2.77	0	0	0	0	0	0	0	0	0	0	0	0	0	1	0	0	0	0	0	0	0	0	0	19	0	0	0	--
MSTRG.21304	0	0	0	0	0	0	0	0	0	0	0	0	0	0	0	0	0	0	0	0	0.46	0	0	0	0	0	0	0	0	0	0	0	0	0	0	0	0	0	0	0	0	0	0	0	2	0	0	0	--
MSTRG.21308	2.15	3.41	2.79	0.92	0.97	0.95	0	1.93	0.7	0.43	1.05	0.32	8.17	8.38	17.28	0.66	2.18	0.81	1.09	3.25	2.4	0.07	0.16	0.45	29	40	33	14	13	13	0	23	10	6	14	5	114	133	228	10	31	11	18	52	35	1	2	6	--
MSTRG.21311	0.53	0.18	0.91	1.68	0.87	0.1	0.36	0.85	0.35	0.36	0.11	0.6	0.89	1.7	1.91	0.24	1.59	1.55	0.39	1.45	0.64	0.2	0.34	0	10	3	15	32	16	2	6	14	7	7	2	13	17	37	35	5	31	29	9	31	13	4	6	0	--
MSTRG.21317	1.9	3.14	1.35	1.05	4.08	2.8	0.79	0.67	2.01	0	0.72	0	3.94	2.65	1.94	0.32	2.05	0.83	1.36	1.56	0.66	0.22	0.38	0.95	16	23	10	9	34	24	6	5	18	0	6	0	34	26	16	3	18	7	14	15	6	2	3	8	--
MSTRG.21322	0	0	0	0	0	0	0	0	0	0	0	0	0	0	0	0	0	0	0	0	0	0.51	0	0.27	0	0	0	0	0	0	0	0	0	0	0	0	0	0	0	0	0	0	0	0	0	2	0	1	--
MSTRG.21325	0	0	0	0	0	0	0	0	0	0	0	0	0	0	0	0	0	0	0	0	0.23	0.24	0	0	0	0	0	0	0	0	0	0	0	0	0	0	0	0	0	0	0	0	0	0	1	1	0	0	--
MSTRG.21328	0	0.24	0	0	0	0	0	0	0	0	0	0	0.4	0	0	0.73	0	0.2	0.5	0	0	0	0	0	0	1	0	0	0	0	0	0	0	0	0	0	2	0	0	4	0	1	3	0	0	0	0	0	Rnf115
MSTRG.21343	0	2.1	0.76	1.84	3.19	1.08	0.15	1.7	0.52	2.54	1.93	1.96	2.81	0.82	1.81	1.33	0.53	0.99	1.17	1.43	2.52	1.84	0	3.42	0	13.39	4.89	13.7	23.13	8.04	1.01	11	4.08	19.16	14	16.67	21.15	7	13	11.02	4.04	7.25	10.45	12	20.03	14.32	0	25	--
MSTRG.21347	3.26	4.32	4.11	1.61	1.75	1.36	2.58	2.24	2	1.2	1.1	1.32	3.23	3.86	3.74	1.1	1.56	2.71	1.98	1.21	1.78	1.68	1.42	0.84	66	76	73	33	35	28	47	40	43	25	22	31	67	91	74	25	33	55	49	28	39	36	27	17	--
MSTRG.21356	1.02	1.41	1.63	0	1.03	0	0.91	0.7	1.73	1	0	0.18	2.19	3.16	2.09	0.91	0.78	1.02	1	1.07	0.94	0	0.65	1.64	5	6	7	0	5	0	4	3	9	5	0	1	11	18	10	5	4	5	6	6	5	0	3	8	SLC23A2
MSTRG.21382	0.82	0.94	0.77	0.81	0.54	1.14	0.91	0.55	0.91	0.33	0.39	0.87	1.27	0.7	0.64	0.3	0.65	0.72	0.63	0.46	0.45	0.23	0.51	0.48	17	17	14	17	11	24	17	10	20	7	8	21	27	17	13	7	14	15	16	11	10	5	10	10	--
MSTRG.21389	0	0	0	0	0	0	0	0	0	0	0	0	0	0	0	0	0	0	0	0	2.15	0	0	0	0	0	0	0	0	0	0	0	0	0	0	0	0	0	0	0	0	0	0	0	13	0	0	0	--
MSTRG.21392	0.05	0	0	0	0	0.05	0	0	0	0	0	0	0	0.14	0.05	0	0	0	0	0	2.18	0	0	0	1	0	0	0	0	1	0	0	0	0	0	0	0	3	1	0	0	0	0	0	44	0	0	0	--
MSTRG.21393	0	0	0	0	0	0	0	0	0	0.24	0	0	0	0	0	0	0	0	0	0	15.14	0	0	0.08	0	0	0	0	0	0	0	0	0	3	0	0	0	0	0	0	0	0	0	0	198	0	0	1	--
MSTRG.21394	1.15	0.08	0.23	0.2	0.07	10.33	0	0	0	0	0.07	0	0	0.29	0.21	0.12	1.95	0.81	0	0.06	8.28	0	0	0	17	1	3	3	1	155	0	0	0	0	1	0	0	5	3	2	30	12	0	1	132	0	0	0	--
MSTRG.21395	0	0	0	0	0	0	0	0	0	0	0	0	0	0	0	0	0	0	0	0	3.22	0	0	0	0	0	0	0	0	0	0	0	0	0	0	0	0	0	0	0	0	0	0	0	28	0	0	0	BKJ
MSTRG.21397	0	0.12	0	0	0	0.21	0.12	0.6	0.3	0	0	0	0.21	0	0.33	0	0.1	0	0	0	99.3	0	0	0	0	1	0	0	0	2	1	5	3	0	0	0	2	0	3	0	1	0	0	0	1010.92	0	0	0	BKJ
MSTRG.21412	0.28	0.64	0.95	0.55	0	0	0	0	0	0	0	0	0.27	0	0	0	0	0	0	0	0	0	0	0	1	2	3	2	0	0	0	0	0	0	0	0	1	0	0	0	0	0	0	0	0	0	0	0	RAB15
MSTRG.21418	1.8	0.94	1.87	1.45	1.33	1.93	0.18	1.12	0.93	0.16	4.99	0.28	0.16	1.69	0.5	0.29	0.31	1.64	0.27	0.72	0.76	0.15	1.22	1.48	11	5	10	9	8	12	1	6	6	1	30	2	1	12	3	2	2	10	2	5	5	1	7	9	--
MSTRG.21439	0.22	1.03	1.19	0.66	0.08	0.58	0.41	0.34	0.77	0.87	0.75	0.51	0.8	1.02	0.23	0.33	0.57	1.04	0.24	1.24	0.62	0.28	0.4	0.15	3	12	14	9	1	8	5	4	11	12	10	8	11	16	3	5	8	14	4	19	9	4	5	2	--
MSTRG.21459	7.96	11.26	6.73	8.61	15.25	17.3	19.01	15.81	21.45	19.57	16.45	6.23	4.32	11.92	7.49	11.98	10.72	14.08	8.16	8.84	23.68	6.59	12.09	8.86	123.52	152	91.71	135.7	233.96	273.59	265.67	216.48	353.8	312	251.87	112.13	68.72	215.65	113.66	209.41	174	219.2	154.84	156.89	398.09	108.42	176	137	--
MSTRG.21472	4.03	0	2.14	2.55	0.58	1.17	1.15	3.61	3.49	4.13	2.03	11.82	1.28	1.99	3.09	4.09	0	2.93	18.31	16.11	5.08	3.95	4.68	3.84	28.48	0	13.29	18.3	4.04	8.41	7.33	22.52	26.2	30	14.13	96.87	9.28	16.35	21.34	32.59	0	20.8	158.16	130.11	38.91	29.58	31	27	--
MSTRG.21504	3.43	6.17	6.28	5.43	6.48	9.8	16.89	14.7	11.92	12.91	15.72	15.55	4.22	8.31	8.84	7.01	6.42	7.87	8.17	9.78	7.02	10.96	12.87	11.97	23	36	37	37	43	67	102	87	85	89	104	121	29	65	58	53	45	53	67	75	51	78	81	80	THRA
MSTRG.21505	1.45	1.67	0.99	0.29	0.88	1.14	4.2	3.62	2.19	3.68	2.95	5.76	0.57	1.75	0.89	1.29	0.28	3.77	0.95	0.76	2.95	4.11	2.79	2.92	5	5	3	1	3	4	13	11	8	13	10	23	2	7	3	5	1	13	4	3	11	15	9	10	THRA
MSTRG.21512	0.12	6.62	0.81	0.24	0.65	0.96	2.02	1.1	2.54	2.48	2.62	0	0.57	0	0.18	1.64	0.75	3.25	0.3	1.21	1.36	0.35	0.37	3.1	1.86	86.24	11.02	3.77	8.16	15.24	26.98	15.15	30.67	31.31	33.6	0	9.14	0	2	28.06	11.34	50.89	5.79	20.57	17.38	5.82	5.35	37.01	pol
MSTRG.21513	0.67	0.72	1.99	0.78	1.42	1.58	6.44	2.71	3.95	7.42	4.81	2.17	3.83	3.47	0.11	0.77	0.28	3.39	1.63	1.86	0.57	3.11	2.53	3.95	6.14	5.76	15.98	7.23	12.84	14.76	53.02	21.85	38.33	69.69	43.4	23	35.86	37	1	7.94	2.66	31.11	18.21	19.43	5.62	30.18	21.67	35.99	pol
MSTRG.21515	0	0.28	0	0.24	0.49	0.24	0.27	0.82	0	0	0.49	0	0.71	0.62	0	0.86	0	0.24	0.2	0	0.67	0.23	0.26	0.48	0	1	0	1	2	1	1	3	0	0	2	0	3	3	0	4	0	1	1	0	3	1	1	2	--
MSTRG.21523	1.98	1.9	1.26	1.63	2	1.22	0.41	0.42	1.17	1.43	1.63	0.36	3.32	1.38	2.35	2.41	0.84	0.82	0.64	1.21	1.4	0.52	0.59	0.46	43	36	24	36	43	27	8	8	27	32	35	9	74	35	50	59	19	18	17	30	33	12	12	10	--
MSTRG.21526	2.83	3.12	2.56	2.6	2.54	3.05	4.6	2.96	3.58	5.85	5.06	2.96	2.22	2.58	2.63	1.45	1.9	1.98	2.85	2.83	2.99	3.35	4.61	4.17	85.75	82.16	68.11	80	76	94.16	125.28	79.05	115.09	182	151	104.08	69	91.02	78	49.57	60.07	60	105.63	98	98	107.5	131	125.75	--
MSTRG.21527	1.05	1.5	0.58	1.45	1.63	0.75	1.49	1.42	0.72	1.24	1.18	1.1	0.8	1.09	1.3	1.03	1.03	0.82	0.97	0.3	0.73	0.99	0.91	0.77	37.08	46.05	18.04	52.03	57	27.09	47.25	44.14	27.01	45	41.07	45	29	45.07	45	41	38.01	29.06	42.06	12	28	37.05	30	27	--
MSTRG.21539	0.68	0.29	0.77	0.75	1.03	0.25	0.47	0.29	0.08	0.83	0.09	0.29	0.58	0.07	0.09	0.45	0.98	1.27	0.49	0.3	0.63	0.16	0.91	0	8	3	8	9	12	3	5	3	1	10	1	4	7	1	1	6	12	15	7	4	8	2	10	0	--
MSTRG.21546	28.62	25.15	27.95	28.96	25.35	21.87	22.94	23.87	15.01	12.94	16.79	29.61	23.33	30.88	31.78	29.95	28.55	27.11	26.6	22.18	24.54	20.05	14.61	26.49	140	107	120	143.87	122.59	109	101	103	78	65	81	168	117	176	152	165	146	133	159	124	130	104	67	129	GPN1
MSTRG.21556	0.22	0.21	0	0	0.19	0.18	0.46	0.21	0.35	0.4	0	0	0.54	0	0.38	0	0	0	0.31	0.65	0	0	0	0	1	1	0	0	1	1	2	1	2	2	0	0	3	0	2	0	0	0	2	4	0	0	0	0	--
MSTRG.21576	9.02	6.45	5.76	3.78	3.96	5.17	4.67	4.8	3.01	3.35	4.02	1.37	8.09	9.1	7.36	5.29	4.05	4.83	3.44	3.44	3.97	2.07	2.37	4.32	296	184	166	126	128.63	173	138	139	105	113	130	52	272.2	348	236	195.65	139	159	138	129	141	72	73	141	--
MSTRG.21577	9.68	11.46	7.43	7.2	6.23	7.26	5.2	5.79	5.36	3.48	4.98	2.64	8.83	11.66	9.1	6.84	5.18	9.07	5.29	8.53	5.37	3.17	2.66	4.79	433.52	446.21	291.91	327.33	275.7	331.37	209.69	228.69	254.91	159.84	219.7	136.95	405.17	608.3	398.42	344.73	242.31	407.19	289.72	436.35	260.19	150.45	111.84	213.55	--
MSTRG.21584	1.33	1.43	1.04	0.65	0.67	0.65	1.1	2.35	1.48	0.4	1.34	1.29	1.7	1.35	1.86	3.16	1.59	1.9	1.02	1.6	1.84	2.97	2.3	1.08	16	15	11	8	8	8	12	25	19	5	16	18	21	19	22	43	20	23	15	22	24	38	26	13	--
MSTRG.21592	0	0	0	0	0	0	0	0	0	0	0	0	0	15.42	0	0	0	0	0	0	0	0	0	0	0	0	0	0	0	0	0	0	0	0	0	0	0	134	0	0	0	0	0	0	0	0	0	0	--
MSTRG.21599	2.37	2.77	1.67	1.91	1.52	1.31	0.62	1.27	1.66	0.75	0.79	1.37	1.18	2.77	1.72	2.18	2.97	2.36	1.73	1.7	0.64	0.81	0.37	0.86	55	56	34	45	35	31	13	26	41	18	18	37	28	75	39	57	72	55	49	45	16	20	8	20	--
MSTRG.21602	0.64	0.37	0.36	0	0	0	0	0	1.5	0	0	0	0	0.27	0.33	0	0.61	0.32	0	0.28	0	0	0.34	0	2	1	1	0	0	0	0	0	5	0	0	0	0	1	1	0	2	1	0	1	0	0	1	0	--
MSTRG.21618	10.63	9.2	9.99	6.35	6.47	4.83	6.26	3.46	3.27	2.33	3.26	3.11	10.4	9.76	9.02	6.4	5.82	6.64	3.73	4.28	4.08	3.45	3.65	2.88	404	304	333	245	243	187	214	116	132	91	122	137	405	432	335	274	231	253	173	186	168	139	130	109	C17orf113
MSTRG.21636	0	0	0	0	0	0	0	0	0	0	0	0	0	0	0	0	0	0.48	0	0	0	0	0	0	0	0	0	0	0	0	0	0	0	0	0	0	0	0	0	0	0	2	0	0	0	0	0	0	PROCA1
MSTRG.2164	3.44	3.95	4.62	2.03	3.54	2.46	1.87	5.45	3.04	0.2	1.08	0.98	5.23	3.13	2.64	5.4	4.63	4.08	7.17	4.48	4.06	1.59	1.36	1.38	100	100	118	60	102	73	49	140	94	6	31	33	156	106	75	177	141	119	255	149	128	49	37	40	--
MSTRG.21652	3.15	4.94	5.22	5.73	5.5	5.34	6.41	8.38	7.41	7.43	7.3	9.91	6.19	7.33	6.98	5.76	4.65	5.99	8.59	7.72	6.69	8	10.68	9.72	66	90	96	122	114	114	121	155	165	160	151	241	133	179	143	136	102	126	220	185	152	178	210	203	MYO18A
MSTRG.21658	0.23	0.79	2.6	0.9	0.23	0.22	0.76	1.03	0.43	0	0.69	0.59	2	0.98	0.23	0.81	0.65	0	0.19	0.6	1.05	0.43	0.24	0.46	1	3	10	4	1	1	3	4	2	0	3	3	9	5	1	4	3	0	1	3	5	2	1	2	SPAST
MSTRG.21660	0	0	0.23	0	0	0	0	1.38	0	0	0	0	0.59	0	0	0	0	0	0	0.53	0	0	0	0	0	0	1	0	0	0	0	6	0	0	0	0	3	0	0	0	0	0	0	3	0	0	0	0	--
MSTRG.21673	3.33	4.73	5.31	2.75	2.72	2.3	2.65	1.97	2.21	1.13	2.66	1.11	5.51	4.15	2.92	1.48	2.02	3.02	2.28	1.93	2.01	0.9	0.94	0.89	98	121	137	82	79	69	70	51	69	34	77	38	166	142	84	49	62	89	82	65	64	28	26	26	--
MSTRG.21680	5.66	8.91	5.32	2.95	2.98	4.51	4.75	11.65	8.71	5.74	6.02	3.95	7.47	6.36	6.51	3.63	3.35	5.76	7.23	8.16	3.95	5.64	6.51	4.35	331	453	273	175	172	269	250	601	541	345	347	268	448	433	372	239	205	338	517	545	250	350	357	253	--
MSTRG.21684	0.77	1.15	1.49	0.08	0.9	0.64	0.04	0.31	0.11	0.3	0.43	0.27	0.34	0.13	0.04	0.68	0.18	0.12	0.54	0.13	0.46	0.18	0	0.08	20	26	34	2	23	17	1	7	3	8	11	8	9	4	1	20	5	3	17	4	13	5	0	2	--
MSTRG.21693	0.08	0	0.21	0.28	0.02	0.36	0.02	0.07	0	0	0.02	0	0.1	0.05	0.29	0.02	0.61	0.22	0	0.02	2.27	0	0	0	4	0	9	14	1	18	1	3	0	0	1	0	5	3	14	1	31	11	0	1	120	0	0	0	UMODL1
MSTRG.21695	1.55	1.83	1.44	2.13	1.99	3	1.33	1.42	1.65	3.07	1.72	1.68	1.76	2.73	2.31	3.32	2.14	2.52	1.92	1.59	1.67	3.42	4.37	2.93	115	118	94	161	146	227	89	93	130	234	126	145	134	236	168	278	166	188	174	135	134	269	304	217	--
MSTRG.21699	10.09	11.12	7.55	12.53	10.42	10.32	10.39	7.87	9.2	9.52	9.38	8.79	10.15	13.99	14.51	9.52	10.26	11.95	7.14	7.54	11.46	6.05	7.85	7.39	96	92	63	121	98	100	89	66	93	93	88	97	99	155	135	102	102	114	83	82	118	61	70	70	MROH1
MSTRG.21706	29.6	33.48	22.67	24.61	23.47	21.61	15.75	7.88	8.2	11.01	14.24	7.8	31.09	18.7	31.2	25.18	26.04	17.56	16.05	14.58	20.12	8.1	10.69	13.62	1155	1136	776	975	905	859	553	271	340	441	548	353	1243	850	1190	1106	1062	687	765	650	850	335	391	529	--
MSTRG.21708	2.09	2.24	1.19	1.33	2.12	0.73	2.82	1.19	0.84	1.16	1.67	1.93	1.02	1.41	1.68	2.52	1.43	1.04	2.69	1.18	1.11	4.23	1.91	2.25	14	13	7	9	14	5	17	7	6	8	11	15	7	11	11	19	10	7	22	9	8	30	12	15	--
MSTRG.21710	0.64	1.03	0.48	1.04	1.23	0.94	0.94	0.84	1.89	1.65	1.5	1.64	0.31	0.45	0.38	1.46	1.11	1.11	0.87	2.08	0.64	1.1	0.96	0.74	12	17	8	20	23	18	16	14	38	32	28	36	6	10	7	31	22	21	20	45	13	22	17	14	--
MSTRG.21720	11.01	9.09	7.9	16.78	13.37	11.7	13.03	12.78	14.15	12.11	10.64	10.78	9.48	13.62	20.08	12.66	13.39	14.14	11.34	13.43	19.44	8.67	9.19	11.32	170	122	107	263	204	184	181	174	232	192	162	193	150	245	303	220	216	219	214	237	325	142	133	174	--
MSTRG.21723	0	0	0	0.55	0	0.27	0.92	0	0	0	0.28	0	0	0	0	0	0	0	0	0	0.51	0	0	0.28	0	0	0	2	0	1	3	0	0	0	1	0	0	0	0	0	0	0	0	0	2	0	0	1	--
MSTRG.21728	2.06	3.04	2.4	1.28	1.18	1.8	1.49	0.36	0.89	0.17	0.27	0.5	1.84	1.12	2.06	0.88	1.29	2.28	0.81	1.06	0.91	0.3	0.29	0.22	46	59	47	29	26	41	30	7	21	4	6	13	42	29	45	22	30	51	22	27	22	7	6	5	--
MSTRG.21731	0.43	0.27	0.43	0.33	0.43	0	0.05	0.05	0.18	0	0	0.04	0.51	0.08	0	0.08	0.18	1.84	0	0.04	0.04	0	0.05	0.14	9	5	8	7	9	0	1	1	4	0	0	1	11	2	0	2	4	39	0	1	1	0	1	3	--
MSTRG.21738	0.2	0.68	1.34	1.35	0.8	0.96	0.66	0.22	0.55	0	1.2	1.02	1.34	0.84	1.41	0.35	1.13	2.74	0.8	2.41	0.36	0.93	0.84	0.99	1	3	6	7	4	5	3	1	3	0	6	6	7	5	7	2	6	14	5	14	2	5	4	5	POLR3GL
MSTRG.21745	0	0	0	0.4	0	0	0	0.23	0	0.2	0.83	0.18	0	0.18	0	0	0	0	0.17	0.36	0.38	0.97	0	0.21	0	0	0	2	0	0	0	1	0	1	4	1	0	1	0	0	0	0	1	2	2	5	0	1	--
MSTRG.2175	7.87	9.24	10.93	7.62	6.91	6.82	4.36	6.46	5.31	4.14	3.83	3.48	12.8	8.96	7.29	5.47	6.21	6.42	4.43	3.66	6.2	2.92	3.95	2.45	529	540	645	520	459	467	264	383	379	286	254	271	882	702	479	414	436	433	364	281	451	208	249	164	--
MSTRG.21756	2.57	3	2.03	3.02	2.49	2.16	2.49	3.76	2.44	1.67	1.26	1.16	2.51	2.31	2.78	1.77	1.94	4.38	2.58	2.74	1.66	1.58	2.14	2.14	124	126	86	148	119	106	108	160	125	83	60	65	124	130	131	96	98	212	152	151	87	81	97	103	--
MSTRG.21762	0.68	0.3	1.02	0.78	0.74	0.46	1.4	1.13	1.93	0.36	0.91	0.23	0.56	1.26	0.54	0.37	0.6	0.94	1.46	1.1	0.53	0.35	0.9	0.47	13	5	17	15	14	9	24	19	39	7	17	5	11	28	10	8	12	18	34	24	11	7	16	9	--
MSTRG.21764	3.69	1.42	3.94	5.18	6.08	5.8	1.46	3.64	1.77	1.53	3.39	2.98	5.31	3.06	3.9	5.74	9.3	6.08	3	4.94	3.97	3.57	3.47	3.11	134.54	40.71	111.14	195.21	220.63	199.3	43.43	114.56	71.78	54.48	110.82	106.41	182.11	121.79	129.13	205.94	356.06	214.33	127.07	175.03	154	122.11	95.82	96.95	--
MSTRG.21765	2.23	1.13	2.15	3.3	3.55	3.09	4.26	4.39	2.97	3.52	3.82	3.9	1.74	2.13	2.7	3.45	4.09	2.97	3.23	4.5	3.34	5.1	5.73	4.41	109.46	48.29	92.86	164.79	172.37	154.7	188.57	190.44	155.22	177.52	185.18	222.59	87.89	122.21	129.87	191.06	209.94	146.67	193.93	252.97	178	265.89	264.18	216.05	--
MSTRG.21770	1.81	2.12	1.79	2.67	3.22	2.47	4.37	2.58	3.7	4.29	3.23	4.24	1.53	2.4	1.73	3.07	2.33	3.53	3.89	3.75	2.8	5.6	5.62	5.33	46	47	40	69	81	64	100	58	100	112	81	125	40	71	43	88	62	90	121	109	77	151	134	135	ROBO4
MSTRG.21774	2.15	0.94	0.56	1.29	1.13	0.39	1.24	1.39	1.14	1.32	1.31	1.48	1.87	2.16	1.44	1.92	1.57	2.32	1.33	1.99	1.35	1.94	1.3	1.94	31	22	10	23	19	8	22	22.1	23	32	21	27	36.31	48	28	30	25	37	28	36	27	31	15	33	tmem218
MSTRG.21780	3.11	4.78	6.86	4.33	4.11	0.8	3.36	6.64	1.84	5.7	2.81	1.12	1.75	6.39	8.99	3.03	2.8	2.6	3.6	5.62	4.51	1.69	1.91	4.25	19.1	25.53	37	27	25	5	18.61	36	12	36	17	8	11	45.75	54	21	18	16	27	39.47	30	11	11	26	CEP250
MSTRG.2179	0.79	0.33	0.49	0.28	0.58	0.7	1.6	0.98	0.14	0.35	0.22	0.19	0.42	0.62	0.51	0.13	0.34	0.36	0.53	0.44	0.66	0.2	0.46	0.65	11	4	6	4	8	10	20	12	2	5	3	3	6	10	7	2	5	5	9	7	10	3	6	9	--
MSTRG.2180	0.86	0.09	0.75	0.08	0.46	0.4	0.41	1.82	0.7	0.56	0.08	0.85	0.12	0.6	0.25	0.29	0.27	0.12	1.38	0.32	0.11	0.77	0.83	0.21	21	2	16	2	11	10	9	39	18	14	2	24	3	17	6	8	7	3	41	9	3	20	19	5	--
MSTRG.21802	1.63	1.01	0.71	0.74	0.38	1.47	0.83	0.43	0.35	0	0.51	0.86	1.1	0.75	1.79	0.33	0.48	0.37	1.43	0.11	0.58	0.35	0.27	0.88	13.04	7.01	5.01	6.02	3.01	12.03	6.01	3.01	3.01	0	4.01	8.02	9.01	7.02	14.04	3.01	4.01	3.01	14.04	1	5.01	3.01	2	7.03	TUBA1A
MSTRG.21827	10.67	8.48	11.51	5.59	4.82	3.23	3.53	3.35	3.42	2.76	1.84	2.74	7.53	10.13	11.49	3.63	5.43	5.32	3.06	2.38	5.34	3.32	4.11	3.19	94	65	89	50	42	29	28	26	32	25	16	28	68	104	99	36	50	47	33	24	51	31	34	28	--
MSTRG.21835	2.94	2.24	2.52	3.27	1.46	1.84	1.87	3	2.92	3.1	1.41	3.12	1.03	2.3	2.22	4.04	1.52	3.19	3.69	2.5	2.26	1.86	1.79	1.8	44	24	46	38	30	39	21	41	35	34	29	59	22	31	29	41	33	50	65	44	51	41	35	24	--
MSTRG.21846	0.03	0.09	0.09	0	0.15	0.07	0.2	0.43	0.14	2.67	1.73	2.85	0.25	0.11	0.08	0.09	0.15	0.18	0.08	0.31	0.09	1.39	1.11	0.46	1	3	3	0	6	3	7	15	6	108	67	130	10	5	3	4	6	7	4	14	4	58	41	18	--
MSTRG.21858	5.87	5.42	5.68	7.67	5.94	4.63	4.4	2.79	5.27	3.26	3.88	4.54	7.06	9.79	6.5	9.46	6.67	6.06	3.19	3.65	8.01	3.16	3.28	4.53	86	69	73	114	86	69	58	36	82	49	56	77	106	167	93	156	102	89	57	61	127	49	45	66	--
MSTRG.21860	0.15	1.6	1.23	1.22	1.72	1.94	0.52	0.35	2.04	0.15	0.63	0.13	2.11	3.56	1.58	0.69	0.89	3.24	0.63	0.54	0.71	0.44	1.98	1.09	1	9	7	8	11	12.75	3	2	14	1	4	1	14	26.82	10	5	6	21	5	4	5	3	12	7	Crocc
MSTRG.21861	0.36	0.41	0.41	0	0.36	0	0	0.81	0.67	0	0.36	0.31	0.35	0.31	0	0	0	1.43	0	0	0.33	0	0	0	1	1	1	0	1	0	0	2	2	0	1	1	1	1	0	0	0	4	0	0	1	0	0	0	IMPDH1
MSTRG.21862	0.41	0	0.46	0.4	0	0	0.45	0	0.19	0	0.82	0.52	0	0.52	0.21	0	0.19	1.01	0.17	0.18	0	0	0.22	0.2	2	0	2	2	0	0	2	0	1	0	4	3	0	3	1	0	1	5	1	1	0	0	1	1	impdh1
MSTRG.21864	0.33	0.46	0.99	0.4	0.41	0.66	0.3	0.38	0.25	0.65	0.34	0.29	0.46	0.92	0.21	0	0.32	0.6	0.22	0.29	1.42	1.07	0.64	0.54	5	6	13	6	6	10	4	5	4	10	5	5	7	16	3	0	5	9	4	5	23	17	9	8	--
MSTRG.21882	1.05	1.21	1.1	0.95	0.97	0.69	0.49	0.79	0.82	0.26	1.24	1.06	1.02	1.5	1.52	0.62	0.92	1.05	1.15	1	0.89	0.91	0.93	0.62	12	12	11	11	11	8	5	8	10	3	14	14	12	20	17	8	11	12	16	13	11	11	10	7	vps72
MSTRG.21888	1.25	0.24	0.12	0.41	0.42	0	0	0	0.98	0.41	0.21	0.45	0.2	0.36	0.21	0.46	0.5	0.1	0.34	0	0.19	0.1	0.11	0.42	12	2	1	4	4	0	0	0	10	4	2	5	2	4	2	5	5	1	4	0	2	1	1	4	--
MSTRG.21889	4.7	1.72	2.19	1.68	1.3	1.47	2.37	0.48	0.6	1.66	1.52	0.18	1.46	2.75	1.97	3.6	1.02	3.41	1.4	0.56	2.17	0.81	0.23	0.43	22	7	9	8	6	7	10	2	3	8	7	1	7	15	9	19	5	16	8	3	11	4	1	2	PRODH
MSTRG.21896	2.94	4.94	1.76	4.28	4.8	2.36	2.72	3.89	2.46	0.67	1.15	0.79	1.42	2.81	1.26	1.75	3.23	0.74	2.01	2.04	4.88	2.23	4.12	4.68	70	64.06	18.01	85.05	81.03	34.01	45.01	36.05	46.02	17.02	27.19	14.02	31.01	62.16	26.23	32.03	59.73	11	27.05	46.02	83.04	41.05	44.35	63.06	--
MSTRG.21897	1.73	1.46	1.93	0.71	1.48	1.27	0.94	2.04	1.38	2.34	2.29	2.78	1.1	1.33	2.6	3.55	0.82	1.14	2.4	2.88	1.83	2.04	0.45	0.85	12.22	9	12	5.09	10.37	9.13	6	12.76	10.35	17	16	22.84	8	11	18	28.29	6.09	8.13	20.73	23.34	14	15.32	3	6	--
MSTRG.21898	8.08	7.62	12.79	8.28	8.43	11.07	6.59	10.5	8.44	7.32	7.44	16.94	4.73	9.91	11.74	9.89	10.36	9.65	12.64	17.89	14.55	5.27	5.3	4.55	126.78	104	176	131.91	130.63	176.87	93	145.24	140.65	118	115	308.16	76	181	180	174.71	169.91	151.87	242.27	320.66	247	87.68	78	71	--
MSTRG.219	19.85	29.8	25.41	20.03	22.64	26.21	23.66	23.54	25.45	21.43	14.85	10.82	38	27	22.3	27.35	20.66	19.22	22.85	23.12	21.1	16.08	13.38	11.43	1791	2338	2012	1835	2019	2409	1921	1873	2439	1986	1321	1132	3514	2838	1967	2779	1948	1739	2519	2384	2061	1538	1132	1027	--
MSTRG.21902	0	0.09	0.09	1.81	1.94	1.96	0	0.35	0.51	0	0	0.73	0.37	0	0	0	0	0.38	0.44	0	0	0	0.25	0.62	0	1	1	24	25	26	0	4	7	0	0	11	5	0	0	0	0	5	7	0	0	0	3	8	--
MSTRG.21903	2.52	2.22	2.14	3.55	2.05	3.39	0.93	1.4	0.51	1.54	2.81	1.75	1.2	0.72	3.84	1.45	3.64	3.15	0.93	0.73	1	0.75	2.63	2.43	51	39	38	73	41	70	17	25	11	32	56	41	25	17	76	33	77	64	23	17	22	16	50	49	--
MSTRG.21904	9.28	12.01	8	12.71	16.11	11.27	23.33	43.55	35.72	20.44	24.88	29.84	12.65	12.68	12.53	17.8	14.95	14.88	33.56	32.84	15.58	16.75	29.68	20.71	130	148	102	181	223	159	288	534	526	293	349	475	183	215	165	275	220	212	592	529	231	241	394	294	--
MSTRG.21907	0	0.16	0.32	0.14	0	0.27	0	2.86	0.79	4.77	13.49	12.8	0	0.6	0.43	0.12	0.13	0.7	0.46	0.74	0.39	4.62	9.11	7.74	0	1	2	1	0	2	0	18	6	35	95	106	0	5	3	1	1	5	4	6	3	35	61	55	ADAMTSL5
MSTRG.21916	81.26	84.87	68.82	98.07	76.66	74.97	79.99	64.14	74.66	49.65	55.03	59.21	89.48	103.26	108.1	89.32	99.41	101.07	81.95	71.71	72.28	56.82	61.99	58.34	2465	2239	1832	3021	2299	2317	2184	1716	2406	1547	1646	2083	2782	3649	3206	3051	3152	3075	3038	2486	2374	1828	1763	1762	--
MSTRG.21918	3.7	0.76	3.16	1.95	3.07	2.98	4.4	2.4	3.36	1.16	2.28	6.04	1.68	3.51	3.38	2.93	4.55	4.21	3.35	2.54	2.56	1.12	2.39	4.24	28	5	21	15	23	23	30	16	27	9	17	53	13	31	25	25	36	32	31	22	21	9	17	32	--
MSTRG.21927	0	0	0	0	0.16	0	0	0	0.15	0.3	0	0.27	0.15	0	0	0	0	0	0	0.14	0	0.15	0	0	0	0	0	0	1	0	0	0	1	2	0	2	1	0	0	0	0	0	0	1	0	1	0	0	OCLN
MSTRG.21931	0.4	0.46	0.46	0.93	0	0.13	0	0	0.13	0.13	0.14	0	0.26	0	0.41	0.48	0.64	0	0	0.24	0.25	0	0.29	0	3	3	3	7	0	1	0	0	1	1	1	0	2	0	3	4	5	0	0	2	2	0	2	0	AGAP2
MSTRG.21933	8.87	12.14	4.16	7.09	4.59	7.88	0.09	3.29	2.7	1.48	0.7	2.65	4.23	10.41	1.32	6.47	7.36	5.31	3.66	0.92	2.34	1.86	2.7	3.48	105	125	43	85	53	95	1	34	34	18	8	36	48	143	15	86	91	62	53	12	28	22	30	41	--
MSTRG.21934	0.34	1.42	1.02	0.28	1.36	1.71	0.31	1.46	1.06	0.22	0.23	0.29	0.77	2.07	0.57	2.14	1.98	1.68	0.5	0.1	1.04	0.9	1.26	1.3	6	22	16	5	24	31	5	23	20	4	4	6	14	43	10	43	37	30	11	2	20	17	21	23	--
MSTRG.2194	10.9	10.3	11.94	22.44	21.99	15.07	17.46	21.33	19.78	31.42	30.34	25.02	10.78	14.21	12.91	20.75	20.3	16.66	32.67	19.48	24.97	30.13	31.23	24.57	208	171	200	435	415	293	300	359	401	616	571	554	211	316	241	446	405	319	762	425	516	610	559	467	--
MSTRG.21953	7.47	4.27	2.81	2.13	0	3.92	0	0.04	0.1	0.04	0.01	0	4.28	5.78	2.59	0.04	6.37	2.39	0	0	4.12	0.02	0.03	0.02	760	378	251	220	0	406	0	4	11	4	1	0	446	685	258	5	678	244	0	0	454	2	3	2	--
MSTRG.21970	1.41	1.54	0.64	3.95	2.28	1.31	1.57	1.28	0.73	1.3	1.36	0.79	1.44	1.27	2.88	1.56	2.02	1.47	0.92	2.03	1.69	0.73	0.45	0.42	20	19	8	57	32	19	20	16	11	19	19	13	21	21	40	25	30	21	16	33	26	11	6	6	SLC11A1
MSTRG.21973	13.14	16.81	9.42	9.02	12.02	8.84	9.52	10.63	8.62	7.04	7.64	2.48	12.39	17.24	12.91	11.8	8.12	14.87	12.08	13.57	9.27	10.93	11.58	13.72	178	198	112	124	161	122	116	127	124	98	102	39	172	272	171	180	115	202	200	210	136	157	147	185	--
MSTRG.21983	0.25	0.68	0.76	0.41	1.36	0.49	0.28	1.52	0.39	0.16	1.79	0.65	0.16	0.07	1.29	0.37	0.8	1	0.55	0.66	0.39	1.11	0.63	2.36	3	7	8	5	16	6	3	16	5	2	21	9	2	1	15	5	10	12	8	9	5	14	7	28	pol
MSTRG.21997	0	0.45	0	0	0	0	0	0	0	0	0	0	0	0	0	0	0	0	0	0	0	0	0	0	0	2	0	0	0	0	0	0	0	0	0	0	0	0	0	0	0	0	0	0	0	0	0	0	Slc39a5
MSTRG.22003	2.38	2.97	4.3	5.47	4.42	3.9	7.06	5.85	4.11	4.44	4.83	3.08	6.2	8.01	7.92	3	2.47	5.74	3.9	2.08	5.5	6.17	2.54	5.18	12	13	19	28	22	20	32	26	22	23	24	18	32	47	39	17	13	29	24	12	30	33	12	26	Esyt1
MSTRG.22018	0	0	0	0	0	0	0	0	0	0	0	0	0	0	0	0	0	0.4	0	0	0	0	0.43	0	0	0	0	0	0	0	0	0	0	0	0	0	0	0	0	0	0	1	0	0	0	0	1	0	--
MSTRG.22019	3.65	1.89	4.98	2.4	2.1	2.46	1.83	1.62	0.54	0.49	0.58	1.91	1.19	3.5	5.35	5.66	8.02	3.5	0.88	1.94	3.64	1.69	1.07	1.51	51	23	61	34	29	35	23	20	8	7	8	31	17	57	73	89	117	49	15	31	55	25	14	21	--
MSTRG.22022	7.28	11.18	9.12	6.32	7.16	5.78	7.94	8.03	6.6	6.83	7.58	6.5	9.87	8.52	8.46	5.7	9.75	9.3	7.47	6.83	7.7	6.36	2.4	6.24	110	147	121	97	107	89	108	107	106	106	113	114	153	150	125	97	154	141	138	118	126	102	34	94	WIZ
MSTRG.22023	7.25	7.91	6.72	7.38	14.05	9.77	12.29	15.47	9.83	10.17	12.96	5.19	10.91	10.97	9.3	8.51	6.94	11.76	9.65	9.36	6.92	6.03	8.91	9.75	59	56	48	61	113	81	90	111	85	85	104	49	91	104	74	78	59	96	96	87	61	52	68	79	--
MSTRG.22028	12.81	14.13	10.85	10.29	8.9	11.35	9.52	13.48	8.3	10.21	5.45	6.86	15.84	13.34	11.09	8.12	8.96	12.31	6.2	10.22	9.16	6.3	8.01	4.29	606	536	415	516	461	555	434	623	444	444	242	379	637	676	536	382	468	539	393	466	502	263	379	174	--
MSTRG.22036	1.48	1.36	0.61	1.19	1.45	0.61	0.6	1.3	1.56	0.95	0.98	0.42	1.95	2.92	1.97	1.39	1.06	3.02	3.31	2.09	2.79	0.52	1.49	1.38	39	32	20	41	39	23	20	38	43	22	36	18	74	97	55	58	26	82	85	83	65	16	52	34	--
MSTRG.22041	2.28	3.25	2.23	2.14	1.65	1.17	1.33	3.82	2.97	0.74	2.43	1.03	2.55	1.68	2	1.06	1.87	1.63	2.58	1.62	1.51	0.62	1.16	1.2	21	26	18	20	15	11	11	31	29	7	22	11	24	18	18	11	18	15	29	17	15	6	10	11	AHDC1
MSTRG.22045	0.22	0	0	0	0	0	0	0	0	0	0	0	0	0	0.22	0	0	0	0	0	0	0	0	0	1	0	0	0	0	0	0	0	0	0	0	0	0	0	1	0	0	0	0	0	0	0	0	0	--
MSTRG.22074	39	48.41	51.36	38.92	47.29	32.2	47.06	37.78	27.47	31.31	41.51	33.18	44.23	47.22	48.21	45.99	41.88	37.73	37.41	37.41	37.57	40.67	35.12	46.05	302	326	349	306	362	254	328	258	226	249	317	298	351	426	365	401	339	293	354	331	315	334	255	355	TRAPPC4
MSTRG.22091	0.3	0.26	0.17	0.52	0.23	0.37	0.33	0.85	0.42	0.07	0.68	0.19	0.15	0.13	0.46	1.73	0.14	1.72	0.74	0.85	0.42	0.71	0.24	0.3	4	3	2	7	3	5	4	10	6	1	9	3	2	2	6	26	2	23	12	13	6	10	3	4	--
MSTRG.22092	3.57	2.31	3.3	1.87	2.48	1.53	2.97	2.02	2.1	0.76	0.79	0.29	2.5	3.44	1.14	2.28	2.88	2.11	1.73	2.44	0.82	0.32	0.36	0.78	32	18	26	17	22	14	24	16	20	7	7	3	23	36	10	23	27	19	19	25	8	3	3	7	FAM193B
MSTRG.22120	32.89	25.7	24.23	24.1	21.91	20.07	18.76	15.1	16.17	15.16	16.95	15.12	22.74	24.05	23.6	23.19	27.42	26.31	16.1	18.22	19.16	11.68	10.74	15.01	1578	1072	1020	1174	1039	981	810	639	824	747	801.96	841	1118	1344	1107	1253	1374.97	1266	944	999	995	594	483	717	FAM174C
MSTRG.22124	5.82	8.15	5.73	3.11	2.83	2.94	2.07	1.66	3.23	1	1.45	0.92	10.62	10.08	12.63	2.69	3.44	3.12	3.27	3.23	3.29	1.13	1.53	1.87	175	213	151	95	84	90	56	44	103	31	43	32	327	353	371	91	108	94	120	111	107	36	43	56	--
MSTRG.22148	0.92	0.68	1.75	0.91	0.97	1.04	0.66	1.11	0.98	1.25	1.43	1.16	1.67	1.1	0.75	0.98	1.6	0.94	0.97	0.75	0.75	2.12	1.74	1.29	45	29	75	45	47	52	29	48	51	63	69	66	84	63	36	54	82	46	58	42	40	110	80	63	--
MSTRG.22150	1.11	1.3	0.98	1	3.49	0.34	2.05	3.71	1.59	0.77	2.23	4.41	0.54	0.64	1.54	2.03	0.37	0.73	0.96	0.88	1.42	1.98	2.63	3.04	18	18.28	14	16.5	56	5.57	29.94	53	27.43	12.75	35.58	83	9	12	24.47	37	6.24	11.93	19	16.3	25	34	40	49	--
MSTRG.22151	0.35	3.25	2.46	0.98	0	3.09	2.22	0.39	2.08	0.95	1.53	0.45	0.17	1.86	17.29	0.38	4.03	2.33	2.55	1.94	0.32	1.14	0.55	0.61	4	32.72	25	11.5	0	36.43	23.06	4	25.57	11.25	17.42	6	2	25	195.53	5	48.76	27.07	36	25.7	4	14	6	7	RPS19
MSTRG.22159	0	0.28	0	0.24	0	0	0	0	0	0	0	0	0	0	0	0	0	0	0	0	0	0	0	0	0	1	0	1	0	0	0	0	0	0	0	0	0	0	0	0	0	0	0	0	0	0	0	0	--
MSTRG.22160	0.75	1	0.43	0.74	0.88	1.59	2.21	0.42	0.7	0.85	1.51	0	0.61	0.96	1.65	0.33	1.43	1.12	0.71	0.65	0.8	0.47	0.4	0.5	6	7	3	6	7	13	16	3	6	7	12	0	5	9	13	3	12	9	7	6	7	4	3	4	Trpc2
MSTRG.22165	2.51	3.39	3.14	5.08	6.26	2.51	4.37	6.02	2.87	2.2	2.74	3.52	1.58	1.43	2.81	5.41	3.24	3.77	4.14	6.96	2.81	4.12	0.94	4.44	51	60	56	105	126	52	80	108	62	46	55	83	33	34	56	124	68.86	77	103	162	62	89	18	90	--
MSTRG.22169	0	0.11	0.33	0.05	0.05	0.14	0.27	0.28	0.37	0	0	0	0.1	0	0.05	0.17	0	0.05	0.32	0	5.2	0	0.16	0.1	0	2	6	1	1	3	5	5	8	0	0	0	2	0	1	4	0	1	8	0	115	0	3	2	--
MSTRG.22172	7.68	6.15	7.89	6.21	6.03	6.46	4.57	3.34	4.58	4.27	4.94	4.55	6.55	6.82	7.43	4.69	4.72	7.45	3.7	5.58	2.98	6.59	4.09	3.92	112	78	101	92	87	96	60	43	71	64	71	77	98	116	106	77	72	109	66	93	47	102	56	57	zcchc7
MSTRG.22200	7.36	9.34	8.87	0.17	0	0.25	0.19	0	0	0	0	0	14.85	8.2	6.92	0	0	0.17	0	0	0.08	0	0.09	0	87	96	92	2	0	3	2	0	0	0	0	0	180	113	80	0	0	2	0	0	1	0	1	0	--
MSTRG.22207	3.14	2.47	2.08	5.34	4.41	4.6	11.12	14.18	8.75	10.05	23.55	11.36	2.91	4.98	5.28	4.3	5.12	5.34	6.67	8.39	13	9.59	12.79	13.17	98	67	57	169	136	146	312	390	290	322	724	411	93	181	161	151	167	167	254	299	439	317	374	409	--
MSTRG.22217	0.66	0.34	0.68	0.59	0.12	0.65	0.4	0.82	0.96	0.58	1.22	0.88	0.53	1.29	0.25	0.48	1.09	2.33	0.83	0.52	1	0.34	0.7	1.14	11	5	10	10	2	11	6	12	17	10	20	17	9	25	4	9	19	39	17	10	18	6	11	19	lmna
MSTRG.22220	13.76	13.03	14	6.58	5.82	8.51	8.35	3.86	5.38	1.26	1.12	1.88	15.32	12.34	9.43	3.97	5.22	4.78	2.47	2.39	2.96	0.75	1.18	1.13	1297	1068	1158	630	542	817	708	321	539	122	104	206	1480	1355	869	421	514	452	285	257	302	75	104	106	--
MSTRG.22237	13.92	17.2	15.69	7.55	0.73	3.89	1.34	2.29	4.07	1.01	0.86	0.85	22.77	16.91	18.78	1.24	8.2	5.18	1.39	2.41	1.97	1.1	0.64	0.57	737	792	729	406	38	210	64	107	229	55	45	52	1236	1043	972	74	454	275	90	146	113	62	32	30	Slit1
MSTRG.22238	0.67	0.77	0.25	0.44	0.68	0.33	0.12	2.02	0.42	0.43	1.13	0.19	0.11	0.48	1.14	0.59	0.11	0.89	0.37	1.46	0	0.32	1.31	1.23	6	6	2	4	6	3	1	16	4	4	10	2	1	5	10	6	1	8	4	15	0	3	11	11	Dmac2
MSTRG.22240	2.26	3.34	1.59	0.95	1.63	0.42	3.59	1.1	1.62	0	0.55	0.56	8.71	5.08	6.05	0	0.21	1.72	2.03	5.37	0.2	1.52	0.11	0.76	21	27	13	9	15	4	30	9	16	0	5	6	83	55	55	0	2	16	23	57	2	15	1	7	--
MSTRG.22241	0	1.17	0.39	0.55	0.46	0.33	0	0.51	0.89	0	0	0	0.99	1.79	0	1.5	1.83	0	0	0.3	0.42	0	0	0	0	9	3	5	4	3	0	4	8.39	0	0	0	9	18.46	0	15	17	0	0	3	4	0	0	0	--
MSTRG.22256	0	0	0.54	0.15	0	0	0.17	0.53	0.44	0	0.16	0	0	0.81	0	0	0.3	0	0	0.41	0.15	0	0.17	0	0	0	3	1	0	0	1	3	3	0	1	0	0	6	0	0	2	0	0	3	1	0	1	0	--
MSTRG.22265	8.59	7.86	6.04	8.61	8.89	8.45	6.36	4	8.35	5.1	6.52	5.32	6.45	10	9.03	9.34	9.05	13.65	8.25	6.49	6.5	5.57	2.98	5.37	419.24	333.5	258.57	426.59	428.57	419.89	279.38	172.23	432.76	255.78	313.55	301.22	322.51	568.22	430.89	513.3	461.39	668.08	491.65	361.83	343.47	288.01	136.25	260.73	--
MSTRG.22285	47.03	59.97	47.17	70.05	59.65	62.38	59.47	51.95	57.39	46.83	57.93	48.89	51.88	56.41	66.88	56.1	70.1	60.94	53.51	58.6	58.86	48.29	63.3	65.87	2203	2443	1939	3332	2762	2977	2507	2146	2856	2253	2676	2656	2491	3078	3063	2959	3432	2863	3063	3137	2985	2399	2780	3072	TGOLN2
MSTRG.22287	0	0	0.21	0	0	0	0	0	0	0	0.55	0	0.35	0	0	0.16	0	0	0	0.16	0	0.34	0	0.9	0	0	1	0	0	0	0	0	0	0	3	0	2	0	0	1	0	0	0	1	0	2	0	5	--
MSTRG.22289	0.89	2.52	1.2	2.32	0.82	2.23	2.16	1.47	1.45	0.95	1.23	1.12	1.82	0.84	1.41	1.22	1.4	0.81	1.73	2.13	1.27	1.84	0.78	1.06	11	27	13	29	10	28	24	16	19	12	15	16	23	12	17	17	18	10	26	30	17	24	9	13	--
MSTRG.22292	7.29	11.07	75.1	10.05	4.72	68.98	3.73	21.33	3.57	10.93	10.2	1.76	21.48	26.66	48.92	5.18	20.37	32.27	16.7	2.04	25.05	3.44	2.95	10.98	50	66	452	70	32	482	23	129	26	77	69	14	151	213	328	40	146	222	140	16	186	25	19	75	--
MSTRG.2230	0.05	0	0.02	1.09	2.02	0.84	4.34	2.93	0.18	0.02	0.05	0.18	0.02	0.05	0.18	0.46	0.2	0.64	2.96	0.7	0.46	0.15	0.02	0	3	0	1	62	112	48	219	145	11	1	3	12	1	3	10	29	12	36	203	45	28	9	1	0	--
MSTRG.22308	2.05	1.18	2.51	2.48	1.93	2.24	1.17	1	0.39	0.4	0.36	0.43	2.89	3.2	2.37	1.61	1.51	1.84	1.39	0.64	0.79	0.5	0.31	0.29	70	35	75	86	65	78	36	30	14	14	12	17	101	127	79	62	54	63	58	25	29	18	10	10	--
MSTRG.22322	6.79	3.28	6.66	6.15	5.22	4.53	8	6.78	3.84	1.45	5.1	2.46	8.75	8.16	5.7	5.79	4.68	6.36	5.56	5.35	4.27	4.87	1.88	4.64	50	21	43	46	38	34	53	44	30	11	37	21	66	70	41	48	36	47	50	45	34	38	13	34	POLE4
MSTRG.22323	2.18	3.83	0.61	2.92	1.67	1.9	2.93	2.01	1.86	2.04	3.84	1.03	2.21	3.46	3.54	1.35	2.01	1.6	0.81	1.77	2.89	1.67	0.48	2.65	53	81	13	72	40	47	64	43	48	51	92	29	55	98	84	37	51	39	24	49	76	43	11	64	ANK1
MSTRG.22334	0.18	0	0.6	0	0	0.35	0	0	0	0.34	0	0	0	0.61	0.18	0	0.51	0	0	0.31	0.81	0	0	0	1	0	3	0	0	2	0	0	0	2	0	0	0	4	1	0	3	0	0	2	5	0	0	0	--
MSTRG.22340	21.25	29.59	27.04	31.02	31.84	24.79	38.91	35.82	38.08	32.51	31.15	25.27	28.43	33.06	32.02	27.3	28.39	27.62	34.49	34.42	29.02	30.24	27.59	30.88	755	914	843	1119	1118	897	1244	1122	1437	1186	1091	1041	1035	1368	1112	1092	1054	984	1497	1397	1116	1139	919	1092	--
MSTRG.22343	2.63	3.46	1.18	2.5	2.66	2.4	1.98	1.81	1.77	1.55	1.62	1.13	2.93	4.52	3.27	4.76	2.97	2.25	2.38	3.21	3.38	1.42	1.2	3.59	28	32	11	27	28	26	19	17	20	17	17	14	32	56	34	57	33	24	31	39	39	16	12	38	--
MSTRG.22347	0.61	1.66	1.32	0.95	0.85	1.14	0.5	0.77	0.82	0.78	2.12	0.8	1.04	0.94	1.28	1.86	2.37	2.15	1.26	1.72	2.23	1.73	2.99	1.1	19	45	36	30	26	36	14	21	27	25	65	29	33	34	39	65	77	67	48	61	75	57	87	34	BSG
MSTRG.22360	0	0	0	0	0.35	0.34	0	0	0	0	0	0	0	0	0	1.21	0	0	0	0	0.63	0	0	0	0	0	0	0	1	1	0	0	0	0	0	0	0	0	0	4	0	0	0	0	2	0	0	0	--
MSTRG.22363	0	0	0	0	0	0	0	0	0	0	0	0	0	0	0.27	0	0	0	0	0	0	0	0	0	0	0	0	0	0	0	0	0	0	0	0	0	0	0	1	0	0	0	0	0	0	0	0	0	Dennd4b
MSTRG.22365	3.12	4.22	2.38	3.69	2.61	3.13	1.81	0.64	0.76	0.37	0.55	0.23	3.33	3.05	3.92	2.81	4.53	3.82	0.82	1.02	1.58	0.44	0.4	0.45	209	242	139	248	171	211	109	38	53	25	36	18	225	237	255	208	312	253	66	77	113	31	25	30	--
MSTRG.22377	6.96	5.75	10.53	6.32	10.56	11.74	14.5	10.36	10.85	11.44	9.16	8.25	4.35	12.23	12.24	8.5	7.28	9.43	12.82	9.61	18.79	6.87	12.3	6.34	64	46	85	59	96	110	120	84	106	108	83	88	41	131	110	88	70	87	144	101	187	67	106	58	--
MSTRG.22385	0.97	0.37	1.14	4.16	1.09	2.88	1.87	9.79	2.36	6	4.61	5.16	0.73	3.23	2.64	0.57	4.73	4.68	0.7	1.1	4.27	3.75	4.85	5.33	27	9	28	118	30	82	47	241	70	172	127	167	21	105	72	18	138	131	24	35	129	111	127	148	--
MSTRG.22409	0.17	1	0	0.17	1.05	0.51	0.39	0	0.16	0.34	0.7	0.15	0.51	1.64	0.18	0.15	0.33	0.35	0.14	0.15	0.16	0.16	0.37	0.35	1	5	0	1	6	3	2	0	1	2	4	1	3	11	1	1	2	2	1	1	1	1	2	2	--
MSTRG.22410	1.37	2.45	1.39	2.7	2.62	1.5	0.68	1.21	0.57	0.89	1.08	1.18	1.93	3.66	2.18	1.08	1.6	2.13	0.62	2.13	1.97	1.15	1.3	2.91	9	14	8	18	17	10	4	7	4	6	7	9	13	28	14	8	11	14	5	16	14	8	8	19	--
MSTRG.22413	11.06	10.01	15.24	9.92	11.58	10.6	6	12.69	7.63	8.22	6.48	5.1	11.63	14.09	10.65	5.71	10.05	9.96	6.49	5.66	8.87	4.2	5.12	4.39	258	203	312	235	267	252	126	261	189	197	149	138	278	383	243	150	245	233	185	151	224	104	112	102	--
MSTRG.22418	1.19	1.48	0.83	3.49	3.13	0.99	1.24	3.48	1.05	4.95	6.68	0.96	0.65	2.01	2.1	3.22	3.57	2.34	0.78	4	3.56	1.26	1.19	3.01	19	23	13	53	35	18	20	55	20	83	118	20	12	42	34	65	65	42	17	82	69	24	13	50	--
MSTRG.22424	10.07	8.9	4.39	5.82	3.49	10.12	7.33	2.15	5.97	5.26	8.22	2.83	6.22	8.91	7.85	4.83	10.77	7.62	3.18	6.39	9.41	2.64	3.28	1.58	328.88	252.58	125.8	192.77	112.49	336.67	215.45	61.88	207.21	176.25	264.76	107.08	208.15	338.82	250.48	177.53	367.41	249.48	126.9	238.3	332.52	91.39	100.49	51.41	--
MSTRG.22425	1.21	0.46	1.34	6.12	4.82	0.94	3.56	5.05	2.69	1.51	0.14	0.7	0.98	0.9	4.24	2.73	0.45	1.44	2	0.36	0.73	0.39	0.19	3.22	37.12	12.42	36.2	191.23	146.51	29.33	98.55	137.12	87.79	47.75	4.24	24.92	30.85	32.18	127.52	94.47	14.59	44.52	75.1	12.7	24.48	12.61	5.51	98.59	--
MSTRG.22426	0.49	0.25	0.55	1	0.71	0.48	0.88	0.65	0.75	0.52	1.07	0.11	0.69	0.61	1.17	1.21	1.14	0.7	0.69	0.39	0.49	0.5	0.61	0.84	11	5	11	23	16	11	18	13	18	12	24	3	16	16	26	31	27	16	19	10	12	12	13	19	PSD4
MSTRG.22430	26.61	22.45	21.01	25.85	22.97	22.01	21.45	15.66	18.31	18.73	17.16	11.29	27.24	29.74	29.81	20.68	26.91	28.7	21.19	21.33	21.84	15.82	15.58	17.94	368	270	255	363	314	310	267	191	269	266	234	181	386	479	402.97	322	389	398	358	337	327	232	202	247	--
MSTRG.22437	0	0	0	0	0	0	1	1.22	0.51	0.35	0	0.15	0.17	0	0	0	0	0	0	0.47	0	0	0	0.72	0	0	0	0	0	0	5	6	3	2	0	1	1	0	0	0	0	0	0	3	0	0	0	4	--
MSTRG.22443	2.89	1.19	0.94	3.15	1.67	2.13	4.47	2.46	3.01	1.1	1.46	2.22	2.41	5.22	4.64	3.2	4.83	3.6	4.47	3.52	3.24	1.85	1.1	3.62	28	10	8	31	16	21	39	21	31	11	14	25	24	59	44	35	49	35	53	39	34	19	10	35	Cpxm1
MSTRG.22444	51.68	51.45	39.81	64.92	62.93	66.71	76.84	41.11	52.6	29.59	32.64	39.2	40.51	74.56	90.93	67.89	87.91	92.21	66.77	68.37	119.45	43.78	27.05	69.82	432	374	292	551	520	568	578	303	467	254	269	380	347	726	743	639	768	773	682	653	1081	388	212	581	Cpxm1
MSTRG.22445	19.09	12.05	9.09	17.26	12.34	16.89	18.08	13.48	9.87	6.25	7.77	10.79	14.2	23.64	24.01	18.06	20.51	22.31	20.1	24.64	30.92	11.21	8.68	13.36	122	67	51	112	78	110	104	76	67	41	49	80	93	176	150	130	137	143	157	180	214	76	52	85	CPXM1
MSTRG.22451	50.33	50.95	44.18	45.76	45.61	43.92	45.63	34.96	40.46	38.98	36.03	34.1	51.07	46.62	56.4	47.27	48.72	54.34	38.74	37.31	44.77	33	37.11	41.01	1027	904	791	948	920	913	838	629	877	817	725	807	1068	1108	1125	1086	1039	1112	966	870	989	714	710	833	Dctn1
MSTRG.22460	0.08	0.18	0.09	0.84	1.1	0.31	1.21	1.86	0	0.38	1.58	1.14	0.84	0.2	0.48	0.28	0.07	0.39	1.34	0.41	0.29	1.25	0.5	0.7	1	2	1	11	14	4	14	21	0	5	20	17	11	3	6	4	1	5	21	6	4	17	6	9	--
MSTRG.22468	6.42	4.19	4.88	7.59	6.5	7.57	8.09	7.28	3.22	4.79	6.73	10.15	5.64	5.51	12.26	7.03	6.55	8.33	9.46	8.99	9.69	6.86	9.82	10.11	30	17	20	36	30	36	34	30	16	23	31	55	27	30	56	37	32	39	54	48	49	34	43	47	BLOC1S1
MSTRG.22472	2.03	1.68	1.41	2	1.46	2.6	1.39	1.2	0.87	0.64	0.83	0.27	3.98	1.65	1.33	0.55	1.49	1.18	1.23	0.71	1.44	0.31	0.6	0.73	59	47	38	52	45	85	37	34	28	21	25	10	124	59	40	20	50	38	45	26	50	9	18	22	--
MSTRG.22490	14.66	16.86	14.38	12.48	10.68	12.18	10.72	8.81	10.37	6.82	8.56	5.54	16.74	15.53	14.97	11.1	13.54	12.42	7.89	7.2	9.53	4.34	5.63	8.22	611	611	526	528	440	517	402	324	459	292	352	268	715	754	610	521	590	519	402	343	430	192	220	341	--
MSTRG.22496	0	0	0.22	0.19	0	0.37	0	0.22	0	0	0	0	0.56	0	0	0	0	0.19	0.31	0	0	0	0	0	0	0	1	1	0	2	0	1	0	0	0	0	3	0	0	0	0	1	2	0	0	0	0	0	--
MSTRG.225	5.88	4.68	6.88	4.33	4.36	5.23	4.66	5.6	3.33	4.3	5.97	6.48	6.51	5	4.23	4.19	5.01	4.51	4.59	4.14	3.65	6.12	6.11	5.22	439	304	451	328	322	398	313	369	264	330	440	561	498	435	309	352	391	338	419	353	295	485	428	388	--
MSTRG.22524	0	0	0	0	0	0.64	0	0	0	0	0	0	0.64	0.56	0	0	1.67	0	0	0	0	0	0	0	0	0	0	0	0	3	0	0	0	0	0	0	3	3	0	0	8	0	0	0	0	0	0	0	CRYBG2
MSTRG.22525	1.01	1.31	1.25	0.99	0.44	1.59	0.44	0.8	0.62	0	0	0.19	1.8	1.28	0.4	1.05	0.71	1.4	0.22	0.5	0.32	0.25	0.33	0.13	23	26	25	23	10	37	9	16	15	0	0	5	42	34	9	27	17	32	6	13	8	6	7	3	--
MSTRG.22526	0	0	1.49	0	0.22	0.21	0	0.25	0.41	0	0.22	0	0.21	0.19	0	0.19	0.42	0.22	0.18	0	0.4	0	0	0	0	0	6	0	1	1	0	1	2	0	1	0	1	1	0	1	2	1	1	0	2	0	0	0	--
MSTRG.2254	6.36	4.13	3.69	1.65	0.53	2.16	0.95	1.26	0.91	1.36	1.46	1.47	3.85	5.34	3.94	0.9	3.71	1.46	1.16	0.83	0.87	2.05	2.3	2.35	269	152	137	71	22	93	36	47	41	59	61	72	167	263	163	43	164	62	60	40	40	92	91	99	--
MSTRG.22542	1.84	0.66	1.27	1.31	0.62	1.03	0.48	1.31	0.27	1.97	1.46	0.9	1.06	1.02	1.03	0.51	1.42	1.15	0.74	0.66	0.7	0.68	1.39	1.96	51	16	31	37	17	29	12	32	8	56	40	29	30	33	28	16	41	32	25	21	21	20	36	54	--
MSTRG.22552	5.68	8.05	4.51	14.31	12.29	11.67	13.35	12.13	11.07	24.04	30.94	5.01	8.76	11	11.08	6.69	10.99	18.04	6.7	12.25	14.15	15.19	22.26	29.45	43	53	30	110	92	90	91	81	89	187	231	44	68	97	82	57	87	137	62	106	116	122	158	222	LRP1
MSTRG.22565	0.44	0	0	0	0.88	0	0.24	0.25	0.21	0	0	0	0	0.37	0.45	0.19	0	0	0	0.38	0.2	0	0	0.44	2	0	0	0	4	0	1	1	1	0	0	0	0	2	2	1	0	0	0	2	1	0	0	2	--
MSTRG.22574	0.24	0	0	0	1.45	0	2.92	3.8	3.15	1.86	2.43	2.06	0	0.62	0	0	0.23	0.95	4.11	2.51	0.22	1.13	1.53	2.88	1	0	0	0	6	0	11	14	14	8	10	10	0	3	0	0	1	4	21	12	1	5	6	12	--
MSTRG.22586	5.34	7.13	6.64	0.05	0.05	0	0.12	0	0.25	0.16	0	0	10.63	6.34	0.83	0	0.05	0.11	0	0	0.05	0	0.12	0.11	99	115	108	1	1	0	2	0	5	3	0	0	202	137	15	0	1	2	0	0	1	0	2	2	--
MSTRG.22606	12.59	10.27	10.91	15.9	12.3	14.05	12.44	11.84	12.46	12.47	15.39	8.72	13.75	12.29	14.2	14.81	11.63	18.03	13.3	13.84	11.43	8.42	10.1	12.43	117	83	89	150	113	133	104	97	123	119	141	94	131	133	129	155	113	168	151	147	115	83	88	115	--
MSTRG.22616	0	0	0	0	0	0	0	0	0	0	0.36	0	0	0	0	0	0	0	0	0.31	0	0	0.38	0	0	0	0	0	0	0	0	0	0	0	1	0	0	0	0	0	0	0	0	1	0	0	1	0	--
MSTRG.22621	0.28	0.33	0	0.84	0	0	0	0	0	0	0.58	0	0.28	1.47	0.29	0	0	0.28	0	0.25	0	0	0.3	0.29	1	1	0	3	0	0	0	0	0	0	2	0	1	6	1	0	0	1	0	1	0	0	1	1	YPEL4
MSTRG.22623	6.54	5.34	6.85	7.22	5.92	6.21	5.33	6.28	6.56	6.73	7.49	5.28	7.67	7.02	6.42	5.29	6.51	8.89	4.92	4.48	5.31	5.57	7.2	6.2	124	88	114	139	111	120	91	105	132	131	140	116	149	155	119	113	129	169	114	97	109	112	128	117	--
MSTRG.22625	0	0	0.18	0	0	0.15	0	1.23	0	0	0	0	0	0.27	0	0	0.3	0.62	0.13	0	0	0.44	0	0.16	0	0	1	0	0	1	0	7	0	0	0	0	0	2	0	0	2	4	1	0	0	3	0	1	ZDHHC5
MSTRG.22626	9.15	8.97	6.05	9.46	10.4	9.65	8.04	8.2	5.96	10.56	8.37	7.79	8.27	10.09	8.32	5.02	9.08	9.24	5.27	6.13	7.31	10.87	8.32	11.12	81	69	47	85	91	87	64	64	56	96	73	80	75	104	72	50	84	82	57	62	70	102	69	98	Zdhhc5
MSTRG.22630	4.79	1.83	6.67	5.76	4.3	2.35	9.45	3.92	3	1.04	2.7	2.75	3.63	5.48	8.7	2.36	4.83	5.04	6.53	3.49	7.61	4.01	4.54	4.81	18	6	22	22	16	9	32	13	12	4	10	12	14	24	32	10	19	19	30	15	31	16	16	18	Selenoh
MSTRG.22635	0	0	0	0.39	0	0	0	0	0	0	0.41	0	0	0	0	0	0	0	0	0	0	0	0	0	0	0	0	1	0	0	0	0	0	0	1	0	0	0	0	0	0	0	0	0	0	0	0	0	Ldlr
MSTRG.22643	0	0	0	0.26	1.34	0	0.59	2.1	4.74	1.81	2.15	7.77	0	0	0.27	1.65	0.25	0.26	0.22	2.09	0.49	10.75	3.39	6.92	0	0	0	1	5	0	2	7	19	7	8	34	0	0	1	7	1	1	1	9	2	43	12	26	--
MSTRG.22644	5.96	4.69	5.06	4.52	5.19	6.66	3	2.59	3.01	4.32	4.9	1.09	3.42	5.5	6.24	5.49	5.63	7.29	2.62	4.47	4.59	2.89	3.41	4.92	91	61.29	66.8	67	71	102.77	37.55	33.15	45.54	66	71.52	18	49.94	89.57	92.88	93.76	87.14	108.09	46.8	76	74	43	46	75.01	--
MSTRG.22645	0	0.51	0.63	0	0	0.4	0.55	0.69	1.92	0	1.29	0	1.51	0.56	0.72	0.77	1.98	0.76	0.58	0	0	0	0	0.23	0	5.71	7.2	0	0	5.23	6.45	7.85	26.46	0	16.48	0	20.06	8.43	9.12	11.24	26.86	9.91	9.2	0	0	0	0	2.99	--
MSTRG.22646	0.48	1.85	1.28	0.63	0.65	2.21	0.89	2	1.21	0.31	0.98	0.28	0.94	2.62	1.31	1	1.69	0.96	1.05	1.26	0.3	0.91	1.37	0.97	3	10	7	4	4	14	5	11	8	2	6	2	6	19	8	7	11	6	8	9	2	6	8	6	--
MSTRG.22647	3.21	7.32	4.15	2.9	3.08	0.27	3.35	1.73	1.88	1.6	1.92	1.88	7.65	7.56	3.46	2.95	4.74	4.5	3.28	4.86	2.16	0.98	1.35	3.25	37	73	24	23	23	2	33	19	18	12	16	23	90	102	38	36	60	45	44	60	17	11	14	38	--
MSTRG.22650	17	17.96	18.08	18.73	19.36	16.94	20.71	23.42	22.76	18.15	15.07	25.84	17.08	16.76	19.07	14.99	15.54	18.08	14.53	14.66	14.42	13.78	22.3	12.02	135	124	126	151	152	137	148	164	192	148	118	238	139	155	148	134	129	144	141	133	124	116	166	95	--
MSTRG.22651	1.07	0.41	0.41	0.35	0	0.7	0.4	1.21	0.67	1.04	0	0	0.35	0.31	0.36	0.32	2.05	0	0	0.31	0.33	1.01	0.38	0.72	3	1	1	1	0	2	1	3	2	3	0	0	1	1	1	1	6	0	0	1	1	3	1	2	Mapk7
MSTRG.22654	0.28	1.94	0	0	0	0	0	0.32	0	0	0	0	0	0	0	0	0	0	0	0	0	0	0	0	1	6	0	0	0	0	0	1	0	0	0	0	0	0	0	0	0	0	0	0	0	0	0	0	--
MSTRG.22664	0	0	0	0.27	0	0	0	0	0	0	0	0	0	0	0	0.25	0	0	0	0	0	0	0	0.28	0	0	0	1	0	0	0	0	0	0	0	0	0	0	0	1	0	0	0	0	0	0	0	1	--
MSTRG.22665	34.03	40.43	43.19	33.51	38.67	30.28	41.1	28.39	31.93	23.85	24.24	31.29	36.51	39.7	33.04	34.28	37.97	29.85	35.12	33.31	26.21	32.5	29	44.94	632	653	704	632	710	573	687	465	630	455	444	674	695	859	600	717	737	556	797	707	527	640	505	831	CDC37
MSTRG.22670	0	0	0	0	0	0	0	0	0	0	0	0	0.23	0	0	0	0	0	0	0	0	0	0	0	0	0	0	0	0	0	0	0	0	0	0	0	1	0	0	0	0	0	0	0	0	0	0	0	--
MSTRG.22682	0	1.28	0	1.46	0.56	0.91	1.44	1.9	0.7	1.09	0.57	0.32	0.18	1.91	0.57	2.14	0.89	1.3	1.06	0.49	0.69	0.7	0.2	0.93	0	6	0	8	3	5	7	9	4	6	3	2	1	12	3	13	5	7	7	3	4	4	1	5	OXLD1
MSTRG.22684	5.43	7.45	9.92	10.25	6.82	3.79	3.49	3.64	3.7	5.74	9.56	7.68	5.68	9.27	9.44	6.68	9.02	7.57	2.2	5.67	4.53	6.48	5.45	4.21	83	99	133	159	103	59	48	49	60	90	144	136	89	165	141	115	144	116	41	99	75	105	78	64	Gprc5c
MSTRG.2269	2.35	2.57	2.01	1.62	0.95	0.92	1.44	2.54	2.44	1.03	1.43	0.61	1.61	3.34	2.65	2.09	1.8	1.76	1.83	1.65	0.65	1.44	1	1.18	20	19	15	14	8	8	11	19	22	9	12	6	14	33	22	20	16	15	19	16	6	13	8	10	Klhl29
MSTRG.22691	2.85	4.44	1.53	2.64	1.36	1.65	3.35	2.47	2.37	3.27	2.38	3.76	2.46	6.34	1.54	2.09	1.77	2.17	2.75	1.03	4.03	3.32	4.29	2.86	17	23	8	16	8	10	18	13	15	20	14	26	15	44	9	14	11	13	20	7	26	21	24	17	GGCX
MSTRG.22695	10.25	11.44	13.42	15.11	14.52	9.1	14.52	11.8	13.73	9.61	8.24	10.74	10.52	15.72	10.18	9.58	12.06	7.12	12.99	12.43	9.19	7.45	8.99	11.37	135	131	155	202	189	122	172	137	192	130	107	164	142	241	131	142	166	94	209	187	131	104	111	149	--
MSTRG.227	0.53	0.31	0.3	0.16	0.38	0.47	0.24	1.27	0.2	1.03	0.65	1.19	0.83	0.64	0.33	0.09	0.56	0.42	0.43	0.65	0.69	0.85	1.36	1.12	10	5	5	3	7	9	4	21	4	20	12	26	16	14	6	2	11	8	10	14	14	17	24	21	--
MSTRG.22708	0.29	0.29	0.35	0.27	0.12	0.56	0.11	0.84	0.13	0.1	0.75	0.48	0.18	0.26	0.4	0.57	0.5	0.5	2.21	2.08	1.04	0.44	0.65	0.24	17	15	18	16	7	34	6	44	8	6	44	33	11	18	23	38	31	30	160	141	67	28	36	14	FRS2
MSTRG.22717	1.45	1.19	1.89	4.09	1.68	2.44	2.31	3.77	2.15	1.41	1.05	1.25	1.42	2.49	4.03	2.4	2.58	3.1	2.55	1.63	1.34	1.37	2.21	1.88	7	5	8	20	8	12	10	16	11	7	5	7	7	14	19	13	13	15	15	9	7	7	10	9	ctu2-a
MSTRG.2272	11.5	14.28	8.58	6.68	9.29	10.24	8.64	17.55	17.53	22.4	19.47	33.18	10.01	8.95	8.3	6.69	4.28	6.19	13.88	7.6	6.8	29.81	33.54	21.45	139	150	91	82	111	126	94	187	225	278	232	465	124	126	98	91	54	75	205	105	89	382	380	258	--
MSTRG.22728	1.34	3.61	1.28	0.44	0	0	0.25	0.25	0.63	0	0	0	3.94	1.15	0.69	0.2	0	0.67	0	0	0	0.21	0.24	0.23	6	14	5	2	0	0	1	1	3	0	0	0	18	6	3	1	0	3	0	0	0	1	1	1	DST
MSTRG.22729	0.68	0.39	0.38	0	0	0.66	0	0	0.64	0	0	0	0	0.29	0.35	0	0	1.01	0	0	0	0	0	0	2	1	1	0	0	2	0	0	2	0	0	0	0	1	1	0	0	3	0	0	0	0	0	0	Macf1
MSTRG.22730	0	0	0	0	0	0	0	0	0	0	0	0	0	0	0.41	0.18	0	0	0	0	0	0	0	0	0	0	0	0	0	0	0	0	0	0	0	0	0	0	2	1	0	0	0	0	0	0	0	0	--
MSTRG.22732	1.08	0	0	0	0	0	0	0	0	0	0	0	0	0.7	0.28	0	0	0	0	0	0	0	0	0	4	0	0	0	0	0	0	0	0	0	0	0	0	3	1	0	0	0	0	0	0	0	0	0	--
MSTRG.22742	0.37	0.73	0.36	6.03	6.03	7.58	3.08	3.32	5.31	8.5	8.69	5	0.42	1.19	3.92	4.3	6.21	4.83	3.49	3.68	7.28	4.52	6.08	4.71	7	12	6	115	112	145	52	55	106	164	161	109	8	26	72	91	122	91	80	79	148	90	107	88	SORBS3
MSTRG.22746	0	0	0.33	0.43	0	0	0.49	0	0	0	0.45	0	0	0	0.45	0.13	0.28	0	0.24	0.26	0	0	0	0	0	0	2	3	0	0	3	0	0	0	3	0	0	0	3	1	2	0	2	2	0	0	0	0	--
MSTRG.2275	0.3	0.97	0.82	2.61	1.77	0.47	3.08	8.6	0.4	0.06	1.1	1.45	1.53	0.67	0.55	0.59	0.92	2.88	1.03	2.85	0.5	0.34	0.58	0.42	5	14	12	44	29	8	46	126	7	1	18	28	26	13	9	11	16	48	21	54	9	6	9	7	--
MSTRG.22757	14.05	12.78	11.43	11.13	8.78	7.38	7.1	6.56	7.44	5.77	4.4	5.97	15.69	11.26	12.82	4.35	6.46	6.01	3.93	3.48	4.7	3.46	3.91	4.45	583	461	416	469	360	312	265	240	328	246	180	287	667	544	520	203	280	250	199	165	211	152	152	184	--
MSTRG.22758	2.39	2.57	1.39	0.05	0.16	0.57	0.18	0.24	0.35	0.41	0.75	0.28	2.91	2.51	1.25	0.09	0.25	0	0.13	0.23	0.49	0.15	0.28	1.07	45	42	23	1	3	11	3	4	7	8	14	6	56	55	23	2	5	0	3	5	10	3	5	20	Lamb2
MSTRG.22759	0.97	0.96	0.32	0	0	0	0	0	0.52	0	0.14	0	0.68	0.6	0.71	0	0	0	0	0	0	0	0.3	0	7	6	2	0	0	0	0	0	4	0	1	0	5	5	5	0	0	0	0	0	0	0	2	0	LAMB1
MSTRG.22760	0.97	1.37	0.86	0	0	0.11	0	0.12	0	0.32	0.22	0.19	2.01	1.77	0.66	0.19	0.1	0.11	0	0.09	0.2	0.2	0.12	0	9	11	7	0	0	1	0	1	0	3	2	2	19	19	6	2	1	1	0	1	2	2	1	0	Lamb2
MSTRG.22771	0.08	0.26	0.26	0.37	0.53	0.44	1	0.94	0.64	2.12	0.99	2.33	0.22	0.13	0.08	2.2	0.5	0.52	1.72	0.99	0.76	2.55	3.04	2.71	1	3	3	5	7	6	12	11	9	29	13	36	3	2	1	33	7	7	28	15	11	36	38	36	--
MSTRG.22777	0	0.43	0.64	0.74	1.32	0.92	2.49	0.63	0	0	1.7	0	0.36	0.32	1.53	1.82	0.36	3.54	1.37	0.49	0.52	0.18	0	0	0	2	3	4	7	5	12	3	0	0	9	0	2	2	8	11	2	19	9	3	3	1	0	0	Stx3
MSTRG.2278	7.2	6.85	14.08	4.73	3.87	4.8	2.96	8.97	5.19	3.81	1.98	9.74	7.37	12.36	14.1	6.16	7.23	6.47	5.24	5.21	3.7	10.31	5.5	5	81	67	139	54	43	55	30	89	62	44	22	127	85	162	155	78	85	73	72	67	45	123	58	56	FKBP1B
MSTRG.22789	1.47	2.75	1.89	2.9	4.1	1.99	6.75	5.64	6.58	4.48	4.29	6.03	2.51	3.48	3.39	2.29	3.17	6.24	8.28	6.93	4.08	7.12	5.3	6.47	8	13	9	16	22	11	33	27	38	25	23	38	14	22	18	14	18	34	55	43	24	41	27	35	SHE
MSTRG.22797	1.69	1.63	1.67	1.57	1.82	1.42	2.3	1.92	1.07	1.26	1.44	1.68	2.64	2.56	2.61	1.37	1.89	1.74	0.97	1.06	2.41	1.03	1.59	2.13	67	56	58	63	71	57	82	67	45	51	56	77	107	118	101	61	78	69	47	48	103	43	59	84	--
MSTRG.22803	4.03	2.42	2.07	1.89	2.43	1.3	0.65	1.56	1.94	0.53	0.85	0.64	5.8	5.1	4.72	1.74	4.09	3.28	1.49	0.95	1.37	0.46	1.36	2.22	82	42.8	37	39	49	27	12	28	42.03	11	17	15	121.05	121	94	40	87.05	67.03	37	22	30.28	10	26	45	--
MSTRG.22805	73.43	46.75	37.21	29.14	43.46	29.03	28.76	24.5	23.85	11.3	25.05	13.65	54.65	73.23	52.74	50.03	48.64	47.9	36.44	22.99	18.41	16.07	22.65	35.65	1817.76	1006.5	808.3	732.41	1063.43	732.11	640.87	534.77	627.24	287.22	611.45	391.78	1386.49	2111.78	1276.36	1394.7	1258.61	1189.23	1102.35	650.29	493.53	421.99	525.75	878.63	--
MSTRG.22806	0	0	0.41	0	0	0	0.21	0	0	0	0	0	0	0	0.7	0	0	0.19	0	0.24	0	0	0	0.4	0	0	5.13	0	0	0	2.74	0	0	0	0	0	0	0	9.75	0	0	2.69	0	3.88	0	0	0	5.64	--
MSTRG.22821	19.34	18.77	19.59	15.32	13.06	14.09	9.72	8.89	8.71	7.34	5.44	6.34	24.5	22.42	16.35	18.91	22.54	20	7.37	8.27	10.84	7.45	6.54	10.32	962	812	855	774	642	714	435	390	460	375	267	366	1249	1299	795	1059	1172	998	448	470	584	393	305	511	Akna
MSTRG.22822	0	0	0	0	0	0	0	0	0	0	0	0	0	0	0	0	0	0	0	0.63	0	0	0	0	0	0	0	0	0	0	0	0	0	0	0	0	0	0	0	0	0	0	0	2	0	0	0	0	timm50
MSTRG.22828	21.06	38.98	31.73	49.2	23.84	15.25	14.12	14.85	9.91	10.19	18.29	7.78	57.22	43.96	37.84	27.77	38.92	30.85	17.4	20.1	18.54	16.39	13.13	7.07	320	515	423	759	358	236	193	199	160	159	274	137	891	778	562	475	618	470	323	349	305	264	187	107	--
MSTRG.22829	4.9	0.29	0.72	5.01	0.81	2.5	0.64	4.7	0.63	0	3.66	0.1	6.58	0.47	0.61	1.9	0.22	0.81	0.57	3.37	4.29	2.47	0.99	3.05	46.1	2.5	6	48.29	7.62	22	5	38.99	6	0	34.35	1.18	63.93	5.51	5.14	19.05	2	7	6	36.98	43.77	24.51	8	29.94	STRN4
MSTRG.22830	0.31	0.29	0	0.74	0.64	0	0	0.91	0	0	0.5	0.99	1.19	0.15	1.01	0.72	0.78	0	1.34	0.52	0.74	0.27	0	1.18	2.9	2.5	0	6.71	5.38	0	0	7.01	0	0	4.65	9.82	11.07	1.49	8.86	6.95	7	0	14	6.02	7.23	2.49	0	10.06	STRN4
MSTRG.22833	0.44	1.53	0	0.88	0.45	0.87	0.74	1.26	0.21	0.65	0.45	2.3	0.65	0	0.91	0	0.21	0.22	0.18	0.39	0.41	0.42	0.71	0.67	2	6	0	4	2	4	3	5	1	3	2	12	3	0	4	0	1	1	1	2	2	2	3	3	Plekhg5
MSTRG.22834	4.08	3.55	3.8	8.52	5.5	5.22	9.07	9.53	9.43	10.35	10.66	13.86	3.62	4.14	5.19	6.81	6.51	6.41	7.08	6.28	7.65	8.16	8.97	7.58	33	25	27	70	44	43	66	68	81	86	85	130	30	39	41	62	55	52	70	58	67	70	68	61	PLEKHG5
MSTRG.22860	30.51	33.37	41.8	34.21	36.99	26.47	30.34	25.91	29.04	19.58	21.55	30.34	38.02	43.85	39.39	34.1	34.76	29.17	37.68	32.9	29.76	24.68	26.69	37.87	267	254	321	304	320	236	239	200	270	176	186	308	341	447	337	336	318	256	403	329	282	229	219	330	snrnp27
MSTRG.22864	0.59	0.94	0.46	1.17	0.64	0.29	0.29	0.25	0.1	0.29	0.6	0.13	0.4	0.57	0.61	0.2	0.42	1.29	0.27	0.71	0.79	0.52	0.32	0.26	16	22	11	32	17	8	7	6	3	8	16	4	11	18	16	6	12	35	9	22	23	15	8	7	MRPS24
MSTRG.22865	0	0	0	0	0	0	0	0	1.14	39.94	2.62	0	0	0.15	0	0	0	0	0	0	5.57	0.16	1.65	13.85	0	0	0	0	0	0	0	0	7	238	15	0	0	1	0	0	0	0	0	0	35	1	9	80	SFTPB
MSTRG.22866	0	0	0	0	0	0	0	0	0	0.65	0	0	0	0	0	0	0	0	0	0	0.61	0	0	1	0	0	0	0	0	0	0	0	0	2	0	0	0	0	0	0	0	0	0	0	2	0	0	3	PSAPL1
MSTRG.22868	0	0	0	0	0	0	0	0	0	0	0	0	0.49	0	0	0.44	0	0	0.41	0	0.23	0	0.27	0.75	0	0	0	0	0	0	0	0	0	0	0	0	2	0	0	2	0	0	2	0	1	0	1	3	--
MSTRG.22882	2.64	2.83	0.97	3.12	0.82	2.81	3.18	2.01	2.9	0.77	1.17	1.32	3.22	2.67	0.99	1.46	2.04	0.57	1.25	1.62	1.42	0	1.25	2.12	110.58	103.3	35.56	132.95	34.14	119.88	120.09	74.29	128.93	33.22	48.15	64	138.18	130.29	40.5	68.73	89.26	23.78	64.05	77.36	64.48	0	49	88.47	--
MSTRG.22883	1.14	0.59	0.62	1.05	2.13	0.62	0.55	0.44	0.61	1.72	0.66	0.76	1.58	1.77	1.65	0.44	0.79	0.54	0.39	0.83	1.11	0.49	0	0.97	48.42	21.7	23.44	46.05	90.86	27.12	20.91	16.71	28.07	75.78	27.85	38	69.82	88.71	69.5	21.27	35.74	23.22	19.95	40.64	50.52	22	0	41.53	--
MSTRG.22884	0	0	0	0	0.37	0	0.41	0.83	1.03	0	0	0.95	0	0	0	0.33	0.35	0.37	0	0.32	0.68	0	0	0.37	0	0	0	0	1	0	1	2	3	0	0	3	0	0	0	1	1	1	0	1	2	0	0	1	NAPA
MSTRG.22894	1.42	0.63	2.06	0.54	0.88	3.01	1.92	2.05	3.93	0.92	3.91	0.81	1.15	1.55	2.17	6.29	8.28	1.73	3.48	0.62	2.47	1.26	3.36	0.79	18	7	23	7	11	39	22	23	53	12	49	12	15	23	27	90	110	22	54	9	34	17	40	10	--
MSTRG.22896	0.47	0	0	0	0	0	0	0	0	0	0	0	0	1	0	0	0	0	0	0	0	0	0	0	2	0	0	0	0	0	0	0	0	0	0	0	0	5	0	0	0	0	0	0	0	0	0	0	AP1M2
MSTRG.22898	0	0	0	0.52	0.53	0	0	0.3	0	0	0.27	0	0	0	0	0.46	0	0.52	0	0	0	0	0	0	0	0	0	2	2	0	0	1	0	0	1	0	0	0	0	2	0	2	0	0	0	0	0	0	RBM10
MSTRG.22905	11.4	12.45	11.79	13.31	13.38	12.23	14.69	12.71	13.26	22.67	9.33	27.43	10.66	14.72	17.45	26.3	18.24	21.59	17.88	13.17	49.92	12.47	15.43	10.39	119	113	108	141	138	130	138	117	147	243	96	332	114	179	178	309	199	226	228	157	564	138	151	108	--
MSTRG.22909	7.9	7.7	10.95	5.24	4.34	6.23	7.82	7.01	5.33	7.02	2.44	4.59	9.38	12.23	5.09	7.32	4.6	5.82	6.46	5.56	6.98	4.53	4.58	4.14	46	39	56	31	25	37	41	36	33	42	14	31	56	83	29	48	28	34	46	37	44	28	25	24	Dtx4
MSTRG.22916	0	0.34	1.35	0.29	0	0	2.63	0	0	0	0.6	0.77	0.58	1.78	0	0.53	0.57	1.18	0.48	0.26	0.27	0.28	1.26	0.3	0	1	4	1	0	0	8	0	0	0	2	3	2	7	0	2	2	4	2	1	1	1	4	1	G6pc3
MSTRG.22920	0.25	0	0	0.99	0.51	0.49	0	0.85	0	1.22	1.02	0.22	0.24	1.07	0.51	0.22	0	0.75	0.2	1.31	0	0.24	0.27	0	1	0	0	4	2	2	0	3	0	5	4	1	1	5	2	1	0	3	1	6	0	1	1	0	--
MSTRG.22922	51.02	50.26	51.93	52.67	47.58	40.88	49.08	46.77	41.08	36.14	41.42	44.17	43.16	51.17	55.52	52.52	52.57	58.7	34.68	39.29	46.45	38.33	41.51	49.11	767	657	685	804	707	626	664	620	656	558	614	770	665	896	816	889	826	885	637	675	756	611	585	735	--
MSTRG.22931	7.33	7.54	6.74	15.82	17.03	14.76	28.13	54.07	55.53	44.17	40.93	53.86	7.52	11.36	11.57	18.83	15.99	14.99	45.65	54.1	20.54	52.12	58.12	48.41	57	51	46	125	131	117	197	371	459	353	314	486	60	103	88	165	130	117	434	481	173	430	424	375	Sptb
MSTRG.22936	0.8	0.8	0.73	0.68	1.02	0.89	0.59	0.48	0.1	0.73	0.97	0.69	0.68	0.55	0.27	3.6	1.78	2.18	0.61	0.61	0.39	1.06	2.16	1.87	15	13	12	13	19	17	10	8	2	14	18	15	13	12	5	76	35	41	14	13	8	21	38	35	OR14A16
MSTRG.22937	18.67	11	17.73	31.02	18.88	16.09	39.24	28.93	29.36	52.17	53.56	30.14	21.63	24.97	26.33	20.11	18.48	24.6	22.28	30.97	49.73	34.84	71.76	40.23	240	123	200	405	240	210.72	454	328	401	688.89	679	449.48	285	374	331	291.12	248.32	317.16	350	455	692.3	475	865	515	Itga5
MSTRG.22938	0	0	0	0	0	0.61	0	0	0	0.51	0	0.22	0	0	0	0.17	0.3	3.28	0	0	0.73	0	0	0	0	0	0	0	0	5.28	0	0	0	5.11	0	2.52	0	0	0	1.88	2.68	28.84	0	0	6.7	0	0	0	--
MSTRG.22939	1.6	0	1.83	2.73	2.06	1.43	3.4	2.81	2.33	2.84	3.84	3.52	1.14	1.5	1.19	4.27	3.49	2.18	1.55	2.93	3.77	4.54	6.22	6	11	0	11	19	14	10	21	17	17	20	26	28	8	12	8	33	25	15	13	23	28	33	40	41	Itga5
MSTRG.22940	0	0.44	0	1.12	0	0.75	0	0.43	0	0.74	0.39	0.66	0.37	0	0	0.34	0.73	0	0.31	0.33	0	0	0.41	0.38	0	1	0	3	0	2	0	1	0	2	1	2	1	0	0	1	2	0	1	1	0	0	1	1	Itga5
MSTRG.22948	0	0	0	0	0	0	0	0.38	0	0	0	0	0.33	0	0	0	0	0	0	0	0	0	0	0	0	0	0	0	0	0	0	1	0	0	0	0	1	0	0	0	0	0	0	0	0	0	0	0	Nit1
MSTRG.22959	2.2	2.07	1.6	3.55	12.37	21.44	1.56	2.73	2.64	1.95	14.63	6.39	16.62	2.58	3.48	2.67	0.38	3.2	2.13	2.63	1.11	0.76	1.5	3.02	11	9	7	18	61	109	7	12	14	10	72	37	85	15	17	15	2	16	13	15	6	4	7	15	Mrpl9
MSTRG.22963	8.45	4.29	7.36	6.56	3.19	4.57	7.25	2.26	3.32	6.94	1.01	4.48	5.05	6.4	6.88	3.44	3.69	5.24	1.96	5.13	2.52	2.95	1.85	1	127	56	97	100	47.37	70	98	30	53	107	15	78	77.8	112	101	58.18	58	79	36	88	41	47	26	15	--
MSTRG.22971	0	0	0	0.32	0	0	0	0	0	0	0	0	0.63	0.27	0	0	0	0	0	0	0	0	0	0	0	0	0	1	0	0	0	0	0	0	0	0	2	1	0	0	0	0	0	0	0	0	0	0	MYH6
MSTRG.22973	7.73	8.75	9.86	7.06	8.25	9.73	8.02	16.6	9.38	5.42	9.13	13.03	6.11	4.63	9.49	9.68	9.07	8.85	6.21	10.19	7.87	5.76	3.68	7.29	232.34	228.67	260.12	215.48	245.12	298.16	217.13	440.23	299.62	167.46	270.63	454.24	188.23	162.3	278.82	327.57	285.12	266.83	228.09	349.99	256.12	183.62	103.75	218.14	Usf2
MSTRG.22974	1.33	1.16	0.83	1.06	0.87	1.83	1.7	3	1.06	1.72	2.14	1.23	0.69	0.47	2.18	2.13	2.24	1.11	0.55	2.04	1.41	0.11	0.39	1.8	31.23	23.8	17.15	25.27	20.22	43.92	36.05	62.27	26.46	41.52	49.63	33.51	16.65	12.88	50.04	56.31	55.11	26.27	15.89	54.94	35.9	2.74	8.57	42.25	--
MSTRG.22975	42.27	33.38	30.03	35.11	31.3	25.49	32.11	41	25.89	28.51	30.6	40.51	32.55	26.89	32.69	41.83	27.77	32.37	29.69	40.44	24.22	23.89	27.43	37.6	332	228	207	280	243	204	227	284	216	230	237	369	262	246	251	370	228	255	285	363	206	199	202	294	ETFB
MSTRG.22978	1.11	1.74	0.93	1.03	0.29	0.97	0.06	0.46	0.49	0	0.35	0.1	0.62	1.5	0.42	0.31	0.45	0.46	0	0.41	1.24	0.11	0.12	0.94	19	26	14	18	5	17	1	7	9	0	6	2	11	30	7	6	8	8	0	8	23	2	2	16	COL7A1
MSTRG.22984	2.74	3.66	2.13	6.92	14.11	12.39	32.33	56.4	54.36	63.39	69.37	57.56	6.53	5.65	8.09	8.48	3.47	7.44	27.49	30.36	16.83	69.47	96.26	88.11	25	29	17	64	127	115	265	453	526	593	623	608	61	60	72	87	33	68	306	316	166	671	822	799	--
MSTRG.22991	0.48	0.67	1.11	1.93	4.11	2.41	1.49	11.1	5.84	14.68	14.44	14.62	0.88	2.22	2.19	2.17	3.6	2.17	0.04	2.71	3.5	14.5	14.62	0.21	7	9	15	32	63	38	25	160	105	235	216	270	13	42	35	41	57	32	1	47	62	246	213	3	--
MSTRG.22997	0	0	0	0	0	0	0	0	0	0	0	0	0	0	0	0	1.22	0	0	0	0	0	0	0	0	0	0	0	0	0	0	0	0	0	0	0	0	0	0	0	4	0	0	0	0	0	0	0	DGKH
MSTRG.23001	49.29	62.86	11	64.31	20.57	90.5	46.43	7.22	10.45	21.81	49.04	26.11	25.21	27.85	16.72	77.08	53.81	65.71	20.36	51.03	52.97	5.45	36.44	75.02	453.21	502.6	79.97	574.63	174.61	830.67	384.2	49.64	102.05	206.01	444.64	278.37	196.77	131.61	150.32	790.24	507.38	605.89	100.93	536.15	527.31	53.09	175.69	649.48	--
MSTRG.23002	12.37	10.97	2.36	17.91	25.75	11.52	35.76	21.34	23.57	22.3	17.26	15.71	13.8	0.14	32.64	13.88	17.25	25.41	12.67	11.7	25.25	1.2	6.34	10.83	58.22	44.93	9.76	85.62	127.05	55.25	183.63	108.85	117.87	112.01	80.1	89.88	69.35	1.21	156.83	75.88	86.4	130.01	84.09	62.93	140.67	6.55	28	55.13	--
MSTRG.23003	4.22	2.53	3.66	2.44	2.04	1.8	3.26	1.56	1.04	1.43	0.84	1.74	1.52	7.09	4.32	2.2	3.16	4.12	1.28	3.78	1.87	1.3	3.62	0.83	46	24	35	27	22	20	32	15	12	16	9	22	17	90	46	27	36	45	17	47	22	15	37	9	WRAP53
MSTRG.23004	1.84	3.7	3.41	1.36	1.01	2.94	1.19	1.22	1.66	2.02	1.87	2.38	3.89	5.27	3.22	1.57	1.69	1.45	1.07	0.27	3.54	1.95	1.55	0.85	24	42	39	18	13	39	14	14	23	27	24	36	52	80	41	23	23	19	17	4	50	27	19	11	Plekha6
MSTRG.23015	1.01	0.33	1.65	4.84	3.44	4.18	5.22	6.72	12.24	1.62	0.73	5.23	1.83	1.43	2.88	1.54	0.69	3.82	9.64	6.83	3.87	7.9	6.7	4.86	14.01	4	20	68	47	59	65	82	180	23	10	84	26	23	39	24	10	53	163	108	58	116	87	67	--
MSTRG.23016	5.98	4.05	6.4	10.19	11.66	14.01	29.47	32.32	35.63	22.32	18.99	32.77	6.12	8.09	11.13	17.63	14.2	12.86	29.98	20.45	11.84	44.54	35.41	39.68	148	87	139	256	285	353	656	705	936	567	463	940	155	233	269	491	367	319	906	578	317	1168	821	977	--
MSTRG.23017	1.14	2.76	3.02	9.21	17.89	11.16	27.23	57.87	32.47	16.6	14.99	34.31	1.97	2.28	4.91	11.33	9.43	7.56	29.57	44	20.65	22.99	20.08	16.5	9	19	21	74	140	90	194	404	273	135	117	315	16	21	38	101	78	60	286	398	177	193	149	130	ABLIM3
MSTRG.23024	0.66	0.25	0	0.87	0.33	0.54	3.31	0.13	0.73	0.11	0.45	0.1	0	0.19	0.79	1.37	0.21	1.65	0.18	0.29	0.61	0.31	0	0.11	6	2	0	8	3	5	27	1	7	1	4	1	0	2	7	14	2	15	2	3	6	3	0	1	Crabp2
MSTRG.23026	0.12	0	0.55	0.77	1.05	0	0	0.78	0.22	0.11	1.38	0	0.63	0	0.53	1.35	2.35	2.48	0.19	0.68	0.32	0.44	0	0	1	0	2	3	4	0	0	5	2	1	6	0	3	0	2	13	13	11	2	6	3	4	0	0	--
MSTRG.23027	0	0.87	0	0.37	0.38	0	0	0	0.36	0	0	0	0	0.33	0	0	1.09	3.03	1.24	2.99	1.76	0.36	0	0.76	0	2	0	1	1	0	0	0	1	0	0	0	0	1	0	0	3	8	4	9	5	1	0	2	--
MSTRG.23029	80.33	69.81	89.92	71.89	78.48	65.7	57.26	28.03	41.22	36.97	22.33	25.36	75.75	62.44	68.88	63.2	67.3	63.43	54.9	32.07	51.32	36.34	32.08	20.28	1576	1191	1548	1432	1522	1313	1011	485	859	745	432	577	1523	1427	1321	1396	1380	1248	1316	719	1090	756	590	396	--
MSTRG.23031	0	0.4	0	0.35	0	0	0	0	0.33	0	0	0	0	0	0	0	0	0	0	0	0	0	0	0	0	1	0	1	0	0	0	0	1	0	0	0	0	0	0	0	0	0	0	0	0	0	0	0	punA
MSTRG.23039	14.13	13.56	14.85	10.44	8.03	11.1	9.49	6.92	7.85	6.76	8.43	8.28	17.17	15.2	14.9	9.26	11.46	10.59	7.08	6.09	8.53	8.62	9.22	8.52	716	598	660	538	402	573	432	309	423	352	421	486	891	897	739	528	607	538	439	353	468	463	438	430	--
MSTRG.23043	0	0	0	0	0	0	1.26	0	0	0	0	0	0	0.81	0	0	0	0	0	0.17	0	0	0	0	0	0	0	0	0	0	6	0	0	0	0	0	0	5	0	0	0	0	0	1	0	0	0	0	--
MSTRG.23051	0.09	0	0.64	0.09	0.19	0.37	0	0	0.18	0.46	0	0	0.18	0.24	0	0	0	0.19	0	0.08	0.26	0	0	0	1	0	6	1	2	4	0	0	2	5	0	0	2	3	0	0	0	2	0	1	3	0	0	0	CGN
MSTRG.23055	2.11	2.93	2.48	2.87	0.75	3.53	0.9	1.13	1.29	0.91	0.63	0.54	1.76	2.13	2.03	0.88	2.08	1.55	0.25	0.6	3.44	0.99	0.46	1.87	34	41	35	47	12	58	13	16	22	15	10	10	29	40	32	16	35	25	5	11	60	17	7	30	COL7A1
MSTRG.23059	0	0	0.2	0	0	0	0.19	0	0	0.67	0	0.15	0	0.15	0	0	0	0	0	0.3	0	0	0	0.17	0	0	1	0	0	0	1	0	0	4	0	1	0	1	0	0	0	0	0	2	0	0	0	1	--
MSTRG.23060	1.2	0.83	1.09	0.24	0.49	1.65	0.53	0	0.23	1.64	0	0.21	0.47	1.65	0.25	1.07	1.15	0.48	0.39	0.21	0.44	0.23	0.26	0.24	5	3	4	1	2	7	2	0	1	7	0	1	2	8	1	5	5	2	2	1	2	1	1	1	--
MSTRG.23061	18.59	51.09	14.94	74.5	58.55	21.7	40.25	14.41	32.56	36.57	0	42.27	36.77	32.81	46.72	26.12	35.26	33.36	26.9	10.7	38.96	34.97	43.55	28.6	240.66	574.33	173.87	1066.51	796.36	266.29	472.07	162.67	484.1	476.71	0	661.29	495.61	480	570.99	363.68	454.79	444.66	407.67	149.63	537.22	520.49	555.11	376.61	--
MSTRG.23062	16.72	10.05	19.98	0.37	2.28	15.83	5.9	3.39	10.78	6.87	0	4.62	9.99	28.26	8.05	16.32	21.47	1.67	16.39	11.07	6.68	5.04	2.05	4.81	242.34	126.67	254.13	5.49	32.64	233.71	76.93	43.33	165.9	102.29	0	77.71	148.39	477	114.01	266.32	325.21	24.34	290.33	183.37	104.78	77.51	27.89	69.39	--
MSTRG.23070	0	0	0.5	0.43	0.15	0.72	0	0.33	0.55	0.14	1.63	0.76	0.14	0.13	0	0.13	0.14	0.15	0.6	0.38	0.14	0.28	1.09	0	0	0	3	3	1	5	0	2	4	1	11	6	1	1	0	1	1	1	5	3	1	2	7	0	NPR1
MSTRG.23075	0.63	1.08	0	0.31	0	0.93	0	0.36	1.77	0	0.32	0	0.31	1.62	0.32	0.84	0.6	0	0	0.27	0.58	0	0	0.32	2	3	0	1	0	3	0	1	6	0	1	0	1	6	1	3	2	0	0	1	2	0	0	1	KDM5C
MSTRG.23077	7.24	6.36	6.77	5.56	5.65	5.25	7.19	4.27	3.1	1.95	2.15	2.28	7.98	8.38	5.66	5.38	5.91	5.57	4.72	4.53	5	2.66	3.51	1.71	123	94	101	96	95	91	110	64	56	34	36	45	139	166	94	103	105	95	98	88	92	48	56	29	--
MSTRG.23083	14.86	13.67	6.55	13.37	14.54	10.12	8.81	7.19	8.12	11.48	11.15	21.02	10.06	16.08	13.89	16.46	11.38	11.36	17.19	11.62	11.35	22.99	19.02	20.01	150	120	58	137	145	104	80	64	87	119	111	246	104	189	137	187	120	115	212	134	124	246	180	201	--
MSTRG.23103	1	0	0	0	0	0	0	0.38	0	0	0.34	0	0	0	0	0	0	0	0	0	0	0	0.35	0.33	3	0	0	0	0	0	0	1	0	0	1	0	0	0	0	0	0	0	0	0	0	0	1	1	--
MSTRG.23104	0.76	0.29	1.45	2	2.57	1	2.54	1.73	0.96	1.24	1.55	1.1	0.74	1.09	1.56	2.71	1.46	0.76	1.25	0.67	3.76	1.92	0.54	2.3	3	1	5	8	10	4	9	6	4	5	6	5	3	5	6	12	6	3	6	3	16	8	2	9	ilvbl
MSTRG.23114	5.78	3.24	5.23	8.46	6.9	6.84	9.39	12.94	11.44	10.24	9.02	9.2	4.05	2.67	6.52	6.97	4.96	7.83	7.4	6.48	9.44	5.03	5.22	7.74	39	19	31	58	46	47	57	77	82	71	60	72	28	21	43	53	35	53	61	50	69	36	33	52	NHSL2
MSTRG.23124	0	0	0.35	0	0	0	0.34	0	0	0	0	0	0	0	0.31	0	0	0.3	0.5	0	0.28	0	0	0	0	0	1	0	0	0	1	0	0	0	0	0	0	0	1	0	0	1	2	0	1	0	0	0	ZNF692
MSTRG.23136	0	0	0.41	0	1.1	0	0	0	0	0	0	0.63	0	0.31	0	0	0	0	0.59	0	0.34	0.34	0	0.73	0	0	1	0	3	0	0	0	0	0	0	2	0	1	0	0	0	0	2	0	1	1	0	2	STAT2
MSTRG.23137	0.11	0.32	0.13	0.16	0.56	0.16	0.43	0.19	0.16	0.11	0.33	0.57	0.43	0.8	0.34	0.29	0.26	0.6	0.31	0.77	0.25	0.16	0.59	1.66	2	5	2	3.01	10	3	7	3	3	2	6	12	8	17	6	6	5	11	7	16	5	3	10	30	STAT2
MSTRG.23138	0	0	0	1.12	0	0	0	0	0	0	0	0	0	0	0	0	0	0	0	0	0	0	0	0	0	0	0	2.99	0	0	0	0	0	0	0	0	0	0	0	0	0	0	0	0	0	0	0	0	--
MSTRG.23144	5.16	3.79	6.34	4.91	4.5	4.14	5.71	3.54	1.82	1.8	2.69	2.44	7.94	3.59	4.25	2.36	5.78	5.02	5.2	4.9	3.59	2.87	2.22	2.81	55	36	43	43	77	73	89	54	21	32	46	49	141	65	72	46	66	64	110	97	65	48	36	29	--
MSTRG.23154	1.01	1.44	0	0	0	0	0	0	0	0	0.08	0	0.16	1.31	0	0	0	0	0	0	0	0.11	0	0	25	31	0	0	0	0	0	0	0	0	2	0	4	38	0	0	0	0	0	0	0	3	0	0	--
MSTRG.23158	0	0	0	0.77	0	0.76	0	0.17	0	0	0	0.34	0	0	0	0	0	0.39	0	0	0	0	0	0.17	0	0	0	2	0	2	0	0.38	0	0	0	1	0	0	0	0	0	1	0	0	0	0	0	0.44	Prkd3
MSTRG.23160	0.73	1.26	0.42	1.08	1.48	0.72	0.41	0	0	0	1.85	0	1.42	0	0	0	0	1.09	0.3	0.64	0	0	0.39	0.73	2	3	1	3	4	2	1	0	0	0	5	0	4	0	0	0	0	3	1	2	0	0	1	2	--
[truncated: 15,225 more rows]
[truncated: 8 more columns]
