# Supplementary material for: Transcriptomic Analysis on Pectoral Muscle of European Meat Pigeons and Shiqi Pigeons during Embryonic Development
Source: Animals (Basel). 2023 Oct 19;13(20):3267. doi: 10.3390/ani13203267 (PMC10603743; doi:10.3390/ani13203267)
Supplement: Supplementary file 1 [file animals-13-03267-s001.zip › Table S8.Differential expression results for each comparison groups.xlsx]

## Sheet: MME6-VS-SQE6
Table S8.Differential expression results for each comparison groups
All gene difference information																				Significant Difference Gene Information Sheet
id	MME6-1_count	MME6-2_count	MME6-3_count	SQE6-1_count	SQE6-2_count	SQE6-3_count	MME6-1_fpkm	MME6-2_fpkm	MME6-3_fpkm	SQE6-1_fpkm	SQE6-2_fpkm	SQE6-3_fpkm	MME6_mean	SQE6_mean	log2(fc)	PValue	FDR	Symbol		id	MME6-1_count	MME6-2_count	MME6-3_count	SQE6-1_count	SQE6-2_count	SQE6-3_count	MME6-1_fpkm	MME6-2_fpkm	MME6-3_fpkm	SQE6-1_fpkm	SQE6-2_fpkm	SQE6-3_fpkm	MME6_mean	SQE6_mean	log2(fc)	PValue	FDR	Symbol
ncbi_102088960	266	249	503	2272	3989	3279	3.56	3.84	7.68	29.69	45.86	44.93	5.02667	40.16	2.99809	7.25965e-25	1.20096e-20	Myh6		ncbi_102088960	266	249	503	2272	3989	3279	3.56	3.84	7.68	29.69	45.86	44.93	5.02667	40.16	2.99809	7.25965e-25	1.20096e-20	Myh6
ncbi_102088222	405	337	348	959	942	792	12.89	12.33	12.62	29.78	25.74	25.79	12.6133	27.1033	1.10352	5.39908e-15	4.46585e-11	PTGS1		ncbi_102088222	405	337	348	959	942	792	12.89	12.33	12.62	29.78	25.74	25.79	12.6133	27.1033	1.10352	5.39908e-15	4.46585e-11	PTGS1
MSTRG.4113	60	77	47	10	5	5	2.06	3.08	1.85	0.32	0.13	0.17	2.33	0.206667	-3.49495	1.82459e-09	1.00614e-05	--		MSTRG.4113	60	77	47	10	5	5	2.06	3.08	1.85	0.32	0.13	0.17	2.33	0.206667	-3.49495	1.82459e-09	1.00614e-05	--
ncbi_102088601	1141	950	562	2077	3325	3377	19.94	19.09	11.19	35.42	49.88	60.37	16.74	48.5567	1.53637	4.71983e-09	1.76221e-05	PXDN		ncbi_102088601	1141	950	562	2077	3325	3377	19.94	19.09	11.19	35.42	49.88	60.37	16.74	48.5567	1.53637	4.71983e-09	1.76221e-05	PXDN
ncbi_102094600	2460	2618	2310	5417	4850	4962	26.79	32.79	28.67	57.57	45.35	55.29	29.4167	52.7367	0.842173	5.32615e-09	1.76221e-05	MAP1B		ncbi_102097479	11	143	88	1	3	0	0.08	1.17	0.72	0.01	0.02	0	0.656667	0.01	-6.03709	1.96118e-08	5.40729e-05	PKHD1
ncbi_102097479	11	143	88	1	3	0	0.08	1.17	0.72	0.01	0.02	0	0.656667	0.01	-6.03709	1.96118e-08	5.40729e-05	PKHD1		ncbi_102088900	15	180	62	1	5	1	0.74	10.26	3.5	0.05	0.21	0.05	4.83333	0.103333	-5.54764	2.32946e-08	5.50519e-05	Gpd1
ncbi_102088900	15	180	62	1	5	1	0.74	10.26	3.5	0.05	0.21	0.05	4.83333	0.103333	-5.54764	2.32946e-08	5.50519e-05	Gpd1		ncbi_102090343	0	0	0	16	46	73	0	0	0	1.63	4.12	7.79	0.001	4.51333	12.14	4.92286e-08	0.000101799	CLDN18
ncbi_102090343	0	0	0	16	46	73	0	0	0	1.63	4.12	7.79	0.001	4.51333	12.14	4.92286e-08	0.000101799	CLDN18		ncbi_102092280	109	223	72	2	10	23	5.19	12.21	3.91	0.09	0.41	1.12	7.10333	0.54	-3.71746	9.37414e-08	0.000172307	GSTT1
ncbi_102092280	109	223	72	2	10	23	5.19	12.21	3.91	0.09	0.41	1.12	7.10333	0.54	-3.71746	9.37414e-08	0.000172307	GSTT1		MSTRG.10475	41	37	54	6	3	6	0.87	0.9	1.3	0.12	0.05	0.13	1.02333	0.1	-3.3552	1.44757e-07	0.000239471	--
MSTRG.10475	41	37	54	6	3	6	0.87	0.9	1.3	0.12	0.05	0.13	1.02333	0.1	-3.3552	1.44757e-07	0.000239471	--		MSTRG.5725	30	358	232	23	26	8	3.17	43.5	27.93	2.37	2.36	0.86	24.8667	1.86333	-3.73826	1.61712e-07	0.0002432	--
MSTRG.5725	30	358	232	23	26	8	3.17	43.5	27.93	2.37	2.36	0.86	24.8667	1.86333	-3.73826	1.61712e-07	0.0002432	--		MSTRG.3699	90	47	18	0	1	1	1.94	1.17	0.44	0	0.02	0.02	1.18333	0.0133333	-6.47168	1.80118e-07	0.000248308	--
MSTRG.3699	90	47	18	0	1	1	1.94	1.17	0.44	0	0.02	0.02	1.18333	0.0133333	-6.47168	1.80118e-07	0.000248308	--		ncbi_102087832	361	237	192	621	726	843	21.53	16.26	13.05	36.14	37.17	51.43	16.9467	41.58	1.29489	2.23746e-07	0.000253974	osr1
ncbi_102087832	361	237	192	621	726	843	21.53	16.26	13.05	36.14	37.17	51.43	16.9467	41.58	1.29489	2.23746e-07	0.000253974	osr1		ncbi_102098014	119	165	109	359	368	438	3.68	5.87	3.85	10.84	9.78	13.87	4.46667	11.4967	1.36395	2.36427e-07	0.000253974	Synpr
ncbi_102098014	119	165	109	359	368	438	3.68	5.87	3.85	10.84	9.78	13.87	4.46667	11.4967	1.36395	2.36427e-07	0.000253974	Synpr		MSTRG.10296	258	173	168	34	99	55	22.54	17.38	16.73	2.9	7.43	4.92	18.8833	5.08333	-1.89327	2.38909e-07	0.000253974	--
MSTRG.10296	258	173	168	34	99	55	22.54	17.38	16.73	2.9	7.43	4.92	18.8833	5.08333	-1.89327	2.38909e-07	0.000253974	--		ncbi_102091816	862	2376	1444	344	656	542	48.87	154.9	93.29	19.03	31.93	31.43	99.02	27.4633	-1.85021	2.46832e-07	0.000253974	FBP1
ncbi_102091816	862	2376	1444	344	656	542	48.87	154.9	93.29	19.03	31.93	31.43	99.02	27.4633	-1.85021	2.46832e-07	0.000253974	FBP1		ncbi_102096918	17	210	45	4	7	3	0.43	6.05	1.28	0.1	0.15	0.08	2.58667	0.11	-4.55552	2.6099e-07	0.000253974	PLA2G12B
ncbi_102096918	17	210	45	4	7	3	0.43	6.05	1.28	0.1	0.15	0.08	2.58667	0.11	-4.55552	2.6099e-07	0.000253974	PLA2G12B		ncbi_102093053	113	106	112	269	276	319	3.29	3.54	3.71	7.63	6.89	9.49	3.51333	8.00333	1.18776	3.41218e-07	0.000313598	PTPRR
ncbi_102093053	113	106	112	269	276	319	3.29	3.54	3.71	7.63	6.89	9.49	3.51333	8.00333	1.18776	3.41218e-07	0.000313598	PTPRR		MSTRG.9418	520	302	240	784	1141	1004	9.04	5.91	4.93	12.93	16.8	17.9	6.62667	15.8767	1.26055	6.50156e-07	0.000566081	IL17D
MSTRG.9418	520	302	240	784	1141	1004	9.04	5.91	4.93	12.93	16.8	17.9	6.62667	15.8767	1.26055	6.50156e-07	0.000566081	IL17D		ncbi_102090535	45	146	133	14	28	18	3.94	14.72	13.29	1.2	2.11	1.61	10.65	1.64	-2.69909	7.52096e-07	0.000622096	CLDN10
ncbi_102090535	45	146	133	14	28	18	3.94	14.72	13.29	1.2	2.11	1.61	10.65	1.64	-2.69909	7.52096e-07	0.000622096	CLDN10		ncbi_102090878	232	202	132	397	581	505	7.06	7.07	4.58	11.79	15.19	15.73	6.23667	14.2367	1.19076	8.63105e-07	0.000679921	CPZ
ncbi_102090878	232	202	132	397	581	505	7.06	7.07	4.58	11.79	15.19	15.73	6.23667	14.2367	1.19076	8.63105e-07	0.000679921	CPZ		MSTRG.20186	0	0	0	17	25	40	0	0	0	0.87	1.12	2.14	0.001	1.37667	10.427	1.01396e-06	0.000749355	--
MSTRG.20186	0	0	0	17	25	40	0	0	0	0.87	1.12	2.14	0.001	1.37667	10.427	1.01396e-06	0.000749355	--		MSTRG.21308	29	40	33	114	133	228	2.15	3.41	2.79	8.17	8.38	17.28	2.78333	11.2767	2.01846	1.04184e-06	0.000749355	--
MSTRG.21308	29	40	33	114	133	228	2.15	3.41	2.79	8.17	8.38	17.28	2.78333	11.2767	2.01846	1.04184e-06	0.000749355	--		ncbi_102085774	195	139	62	14	46	11	12.96	10.39	4.61	0.91	2.6	0.75	9.32	1.42	-2.71444	1.19208e-06	0.000821691	Lhx2
ncbi_102085774	195	139	62	14	46	11	12.96	10.39	4.61	0.91	2.6	0.75	9.32	1.42	-2.71444	1.19208e-06	0.000821691	Lhx2		ncbi_102096274	38	202	15	7	5	2	1.15	7.01	0.52	0.21	0.13	0.06	2.89333	0.133333	-4.43962	1.37571e-06	0.000910333	Hal
ncbi_102096274	38	202	15	7	5	2	1.15	7.01	0.52	0.21	0.13	0.06	2.89333	0.133333	-4.43962	1.37571e-06	0.000910333	Hal		ncbi_102097095	7	110	46	1	1	3	0.39	7.05	2.92	0.05	0.05	0.17	3.45333	0.09	-5.26192	1.56547e-06	0.000996061	Tm6sf2
ncbi_102097095	7	110	46	1	1	3	0.39	7.05	2.92	0.05	0.05	0.17	3.45333	0.09	-5.26192	1.56547e-06	0.000996061	Tm6sf2		ncbi_102091152	34	26	4	94	202	196	1.7	1.5	0.23	4.59	8.68	10.03	1.14333	7.76667	2.76405	1.9816e-06	0.0011304	Tbx4
ncbi_102088927	895	817	600	1602	1544	1697	29.73	31.21	22.71	51.92	44.03	57.66	27.8833	51.2033	0.876835	1.70125e-06	0.00104236	RTN1		ncbi_102087945	68	908	292	14	22	20	3.75	57.59	18.35	0.75	1.04	1.13	26.5633	0.973333	-4.77036	2.17987e-06	0.00120205	Fah
ncbi_102084678	2103	2068	1790	3086	4085	3300	48.19	54.02	46.49	68.63	78.52	76.66	49.5667	74.6033	0.58987	1.78435e-06	0.00105423	CALD1		ncbi_102086414	1716	1566	1532	530	1027	981	42.19	44.28	42.93	12.72	21.68	24.67	43.1333	19.69	-1.13134	2.79103e-06	0.00148942	ENPP2
ncbi_102091152	34	26	4	94	202	196	1.7	1.5	0.23	4.59	8.68	10.03	1.14333	7.76667	2.76405	1.9816e-06	0.0011304	Tbx4		MSTRG.23595	114	144	58	521	259	501	6.36	9.19	3.77	25.16	12.39	27.9	6.44	21.8167	1.7603	3.07599e-06	0.00159019	--
ncbi_102087945	68	908	292	14	22	20	3.75	57.59	18.35	0.75	1.04	1.13	26.5633	0.973333	-4.77036	2.17987e-06	0.00120205	Fah		ncbi_102094171	79	116	75	158	672	450	4.68	7.91	5.07	9.14	34.21	27.29	5.88667	23.5467	2	3.6699e-06	0.00181776	TPPP3
ncbi_102086414	1716	1566	1532	530	1027	981	42.19	44.28	42.93	12.72	21.68	24.67	43.1333	19.69	-1.13134	2.79103e-06	0.00148942	ENPP2		ncbi_102093927	25	95	53	328	267	219	2.01	8.76	4.85	25.68	18.39	17.97	5.20667	20.68	1.9898	5.49744e-06	0.00253995	FOXF1
MSTRG.23595	114	144	58	521	259	501	6.36	9.19	3.77	25.16	12.39	27.9	6.44	21.8167	1.7603	3.07599e-06	0.00159019	--		ncbi_102093566	27	469	165	0	4	4	0.54	10.73	3.74	0	0.07	0.08	5.00333	0.05	-6.64482	5.52731e-06	0.00253995	A1CF
ncbi_102094171	79	116	75	158	672	450	4.68	7.91	5.07	9.14	34.21	27.29	5.88667	23.5467	2	3.6699e-06	0.00181776	TPPP3		ncbi_102094095	76	539	182	55	65	31	0.84	6.87	2.3	0.59	0.62	0.37	3.33667	0.526667	-2.66345	6.64321e-06	0.00268045	ABCB11
ncbi_102085480	356	336	406	648	820	678	31.14	33.8	40.47	55.31	61.58	60.67	35.1367	59.1867	0.752295	3.73595e-06	0.00181776	STMN3		MSTRG.10740	190	72	62	28	29	25	3.56	1.55	1.32	0.51	0.47	0.48	2.14333	0.486667	-2.13885	7.09075e-06	0.00279291	--
ncbi_102093927	25	95	53	328	267	219	2.01	8.76	4.85	25.68	18.39	17.97	5.20667	20.68	1.9898	5.49744e-06	0.00253995	FOXF1		ncbi_102094525	1179	1176	764	1817	2637	2835	65.07	74.64	48.05	97.85	124.94	160.06	62.5867	127.617	1.02789	7.33071e-06	0.00282028	COL26A1
ncbi_102093566	27	469	165	0	4	4	0.54	10.73	3.74	0	0.07	0.08	5.00333	0.05	-6.64482	5.52731e-06	0.00253995	A1CF		ncbi_102090290	8	94	75	0	7	1	0.37	5.01	3.96	0	0.28	0.05	3.11333	0.11	-4.82288	9.00472e-06	0.00338557	ANKS4B
ncbi_102092023	299	385	345	670	762	713	6.19	9.17	8.14	13.54	13.55	15.11	7.83333	14.0667	0.844582	5.92923e-06	0.00254942	ADD2		ncbi_102090626	2	104	55	0	2	2	0.03	1.59	0.83	0	0.02	0.03	0.816667	0.0166667	-5.61471	1.07939e-05	0.00396809	Ptpn13
ncbi_102095550	973	870	903	1540	1706	1826	29.19	30.01	30.87	45.07	43.93	56.03	30.0233	48.3433	0.687233	5.96983e-06	0.00254942	THBS3		ncbi_102095220	39	181	99	30	13	11	1.21	6.43	3.49	0.9	0.34	0.35	3.71	0.53	-2.80735	1.12301e-05	0.00403869	ALDH8A1
ncbi_102090682	246	251	215	467	486	511	4.69	5.51	4.67	8.69	7.96	9.98	4.95667	8.87667	0.840648	6.08156e-06	0.00254942	PDE5A		ncbi_102092751	15	33	12	92	105	90	0.93	2.35	0.85	5.56	5.58	5.7	1.37667	5.61333	2.02768	1.16537e-05	0.00409976	--
ncbi_102087187	8781	8110	7536	12938	13828	11049	85.66	90.97	83.77	123.14	115.79	110.25	86.8	116.393	0.423241	6.16435e-06	0.00254942	SPTBN1		ncbi_102084827	75	389	301	60	86	41	2.75	16.31	12.45	2.14	2.65	1.44	10.5033	2.07667	-2.33851	1.2649e-05	0.00427045	--
ncbi_102094095	76	539	182	55	65	31	0.84	6.87	2.3	0.59	0.62	0.37	3.33667	0.526667	-2.66345	6.64321e-06	0.00268045	ABCB11		ncbi_102098872	73	541	553	10	25	37	2.31	19.81	19.91	0.31	0.68	1.2	14.01	0.73	-4.26242	1.37811e-05	0.00455962	FMO1
MSTRG.10740	190	72	62	28	29	25	3.56	1.55	1.32	0.51	0.47	0.48	2.14333	0.486667	-2.13885	7.09075e-06	0.00279291	--		ncbi_102091542	238	383	217	126	120	137	8.74	16.17	9.08	4.51	3.78	5.14	11.33	4.47667	-1.33965	1.41832e-05	0.00460064	EHHADH
ncbi_102094525	1179	1176	764	1817	2637	2835	65.07	74.64	48.05	97.85	124.94	160.06	62.5867	127.617	1.02789	7.33071e-06	0.00282028	COL26A1		ncbi_102087770	51	48	60	17	20	10	1.69	1.83	2.26	0.55	0.57	0.34	1.92667	0.486667	-1.9851	2.07676e-05	0.00648225	Sult6b1
ncbi_102090290	8	94	75	0	7	1	0.37	5.01	3.96	0	0.28	0.05	3.11333	0.11	-4.82288	9.00472e-06	0.00338557	ANKS4B		ncbi_102095974	39	60	36	83	493	191	3.44	6.08	3.62	7.14	37.3	17.22	4.38	20.5533	2.23037	2.2116e-05	0.00677527	Agr2
ncbi_102090626	2	104	55	0	2	2	0.03	1.59	0.83	0	0.02	0.03	0.816667	0.0166667	-5.61471	1.07939e-05	0.00396809	Ptpn13		ncbi_102093765	10	79	25	0	3	3	0.5	4.5	1.41	0	0.13	0.15	2.13667	0.0933333	-4.51683	2.96945e-05	0.00818046	CREB3L3
ncbi_102095220	39	181	99	30	13	11	1.21	6.43	3.49	0.9	0.34	0.35	3.71	0.53	-2.80735	1.12301e-05	0.00403869	ALDH8A1		A306_00000191	3	106	68	0	6	1	0.28	11.24	7.15	0	0.48	0.09	6.22333	0.19	-5.03362	3.02871e-05	0.00818046	HOGA1
ncbi_102092751	15	33	12	92	105	90	0.93	2.35	0.85	5.56	5.58	5.7	1.37667	5.61333	2.02768	1.16537e-05	0.00409976	--		ncbi_102092547	174	1530	76	8	21	25	16.06	162.37	7.99	0.72	1.66	2.36	62.14	1.58	-5.29753	3.03835e-05	0.00818046	RBP4
MSTRG.7735	2172	1721	1587	3286	3691	5152	36.17	32.96	30.12	53.4	52.77	87.77	33.0833	64.6467	0.966471	1.18956e-05	0.00409976	--		MSTRG.3244	4	212	84	6	8	9	0.07	4.3	1.7	0.11	0.12	0.16	2.02333	0.13	-3.96015	3.11911e-05	0.00819038	--
ncbi_102084827	75	389	301	60	86	41	2.75	16.31	12.45	2.14	2.65	1.44	10.5033	2.07667	-2.33851	1.2649e-05	0.00427045	--		ncbi_102098038	14	70	28	3	1	5	0.59	3.38	1.34	0.12	0.04	0.21	1.77	0.123333	-3.84311	3.30252e-05	0.008529	CYP2C9
ncbi_102098872	73	541	553	10	25	37	2.31	19.81	19.91	0.31	0.68	1.2	14.01	0.73	-4.26242	1.37811e-05	0.00455962	FMO1		ncbi_102095251	9	83	13	0	1	2	0.25	2.64	0.41	0	0.02	0.06	1.1	0.0266667	-5.36632	3.35117e-05	0.008529	SEC16B
ncbi_102091542	238	383	217	126	120	137	8.74	16.17	9.08	4.51	3.78	5.14	11.33	4.47667	-1.33965	1.41832e-05	0.00460064	EHHADH		ncbi_102095049	74	301	167	19	48	58	5.81	27.15	14.93	1.45	3.23	4.65	15.9633	3.11	-2.35978	3.44061e-05	0.00861948	TM4SF4
ncbi_102088069	311	205	177	524	628	395	16.99	12.88	11.02	27.93	29.46	22.08	13.63	26.49	0.958662	2.06971e-05	0.00648225	SMOC2		ncbi_102084113	12	77	45	3	6	6	0.57	4.21	2.44	0.14	0.24	0.29	2.40667	0.223333	-3.42977	3.59355e-05	0.00861948	Sigirr
ncbi_102087770	51	48	60	17	20	10	1.69	1.83	2.26	0.55	0.57	0.34	1.92667	0.486667	-1.9851	2.07676e-05	0.00648225	Sult6b1		ncbi_102092513	371	304	187	554	739	958	9.86	9.29	5.66	14.37	16.86	26.04	8.27	19.09	1.20686	3.76905e-05	0.00890735	ADGRD1
ncbi_102095974	39	60	36	83	493	191	3.44	6.08	3.62	7.14	37.3	17.22	4.38	20.5533	2.23037	2.2116e-05	0.00677527	Agr2		ncbi_102085261	43	29	40	102	108	149	2.49	1.68	2.3	5.45	5.24	8.07	2.15667	6.25333	1.53582	4.23572e-05	0.00986922	Pde9a
ncbi_102092422	6300	5354	5568	8387	12175	8313	108.17	105.72	108.95	140.51	179.46	146.01	107.613	155.327	0.529449	2.47272e-05	0.00743748	NES		ncbi_102086389	61	86	52	163	199	165	2.85	4.63	2.77	7.44	7.99	7.9	3.41667	7.77667	1.18656	4.95648e-05	0.0113229	SYT4
ncbi_102083803	919	632	689	567	522	457	117.74	93.11	100.59	70.88	57.41	59.89	103.813	62.7267	-0.726841	2.5563e-05	0.00755158	--		ncbi_102095105	59	551	99	7	1	13	3.38	36.3	6.46	0.39	0.05	0.76	15.38	0.4	-5.26491	5.10909e-05	0.0113229	AMBP
MSTRG.17159	1065	1158	1095	820	910	807	23.35	29.2	27.37	17.54	17.14	18.1	26.64	17.5933	-0.598565	2.60852e-05	0.00757064	--		ncbi_102098167	10	118	72	2	6	11	0.31	4.2	2.54	0.06	0.16	0.35	2.35	0.19	-3.62859	5.14538e-05	0.0113229	HNF1A
ncbi_102094177	1199	903	909	1749	1739	1697	27.18	23.54	23.48	38.68	33.84	39.35	24.7333	37.29	0.592332	2.67502e-05	0.00762981	Clstn3		ncbi_102098019	52	238	3	3	9	7	1.81	9.51	0.12	0.1	0.27	0.25	3.81333	0.206667	-4.20568	5.1682e-05	0.0113229	--
ncbi_102093765	10	79	25	0	3	3	0.5	4.5	1.41	0	0.13	0.15	2.13667	0.0933333	-4.51683	2.96945e-05	0.00818046	CREB3L3		ncbi_102097219	115	375	140	65	68	67	2.68	10.06	3.72	1.48	1.36	1.6	5.48667	1.48	-1.89033	5.20182e-05	0.0113229	OIT3
A306_00000191	3	106	68	0	6	1	0.28	11.24	7.15	0	0.48	0.09	6.22333	0.19	-5.03362	3.02871e-05	0.00818046	HOGA1		ncbi_102089469	174	116	144	460	388	227	17.33	13.28	16.34	44.69	33.17	23.12	15.65	33.66	1.10487	6.23161e-05	0.013099	hoxc4a
ncbi_102092547	174	1530	76	8	21	25	16.06	162.37	7.99	0.72	1.66	2.36	62.14	1.58	-5.29753	3.03835e-05	0.00818046	RBP4		ncbi_102092900	71	342	26	13	22	26	2.9	16.08	1.21	0.52	0.77	1.09	6.73	0.793333	-3.08461	6.2904e-05	0.013099	TAT
ncbi_102098164	370	331	353	258	280	203	21.52	22.13	23.39	14.64	13.98	12.08	22.3467	13.5667	-0.719993	3.06588e-05	0.00818046	FAM83D		MSTRG.3698	377	142	98	0	8	0	16.68	7.22	4.94	0	0.3	0	9.61333	0.1	-6.58696	6.4137e-05	0.013099	HOXA13
MSTRG.3244	4	212	84	6	8	9	0.07	4.3	1.7	0.11	0.12	0.16	2.02333	0.13	-3.96015	3.11911e-05	0.00819038	--		ncbi_102098958	489	849	657	369	391	387	32.4	64.68	49.6	23.85	22.24	26.23	48.8933	24.1067	-1.02021	6.69677e-05	0.0135103	C11orf54
ncbi_102098038	14	70	28	3	1	5	0.59	3.38	1.34	0.12	0.04	0.21	1.77	0.123333	-3.84311	3.30252e-05	0.008529	CYP2C9		ncbi_102089016	187	621	447	177	162	150	5.41	20.65	14.73	4.99	4.02	4.44	13.5967	4.48333	-1.60061	6.86437e-05	0.0136816	PDZK1
ncbi_102095251	9	83	13	0	1	2	0.25	2.64	0.41	0	0.02	0.06	1.1	0.0266667	-5.36632	3.35117e-05	0.008529	SEC16B		ncbi_102089442	5	159	72	7	9	7	0.12	4.56	2.05	0.17	0.19	0.18	2.24333	0.18	-3.63958	7.14043e-05	0.0140624	PLB1
ncbi_102095049	74	301	167	19	48	58	5.81	27.15	14.93	1.45	3.23	4.65	15.9633	3.11	-2.35978	3.44061e-05	0.00861948	TM4SF4		MSTRG.5726	142	1630	1043	50	125	23	3.22	42.48	26.93	1.11	2.43	0.53	24.21	1.35667	-4.15746	7.62419e-05	0.0148385	ERV3-1
ncbi_102087765	1171	1457	1147	853	959	866	94.51	135.22	105.49	67.17	66.44	71.49	111.74	68.3667	-0.708781	3.56791e-05	0.00861948	Sod2		ncbi_102086988	304	1215	921	294	391	257	12.2	56.05	42.02	11.51	13.47	10.55	36.7567	11.8433	-1.63393	8.17393e-05	0.0152797	THNSL2
ncbi_102084113	12	77	45	3	6	6	0.57	4.21	2.44	0.14	0.24	0.29	2.40667	0.223333	-3.42977	3.59355e-05	0.00861948	Sigirr		ncbi_102098269	18	173	31	2	12	9	0.87	9.64	1.74	0.09	0.5	0.45	4.08333	0.346667	-3.55813	8.26828e-05	0.0152797	ADH1
ncbi_102085714	771	658	670	1125	1443	976	11	10.8	10.9	15.66	17.68	14.25	10.9	15.8633	0.541368	3.59514e-05	0.00861948	CHD5		MSTRG.5595	46	55	82	147	193	177	1.74	1.97	3.01	4.54	5.24	5.66	2.24	5.14667	1.20014	8.3127e-05	0.0152797	--
ncbi_102092513	371	304	187	554	739	958	9.86	9.29	5.66	14.37	16.86	26.04	8.27	19.09	1.20686	3.76905e-05	0.00890735	ADGRD1		ncbi_102083559	320	822	595	161	296	282	10.57	31.23	22.41	5.19	8.4	9.53	21.4033	7.70667	-1.47366	8.4795e-05	0.015415	MME
ncbi_102085261	43	29	40	102	108	149	2.49	1.68	2.3	5.45	5.24	8.07	2.15667	6.25333	1.53582	4.23572e-05	0.00986922	Pde9a		MSTRG.15285	64	265	138	37	68	26	1.02	4.88	2.52	0.58	0.93	0.43	2.80667	0.646667	-2.11776	8.94561e-05	0.0160856	--
ncbi_102086389	61	86	52	163	199	165	2.85	4.63	2.77	7.44	7.99	7.9	3.41667	7.77667	1.18656	4.95648e-05	0.0113229	SYT4		ncbi_102085489	11	155	1	2	1	2	0.68	11.07	0.07	0.12	0.05	0.13	3.94	0.1	-5.30012	9.09746e-05	0.0161827	Cpb2
ncbi_102095105	59	551	99	7	1	13	3.38	36.3	6.46	0.39	0.05	0.76	15.38	0.4	-5.26491	5.10909e-05	0.0113229	AMBP		ncbi_102089663	5	67	13	0	1	1	0.21	3.26	0.63	0	0.04	0.05	1.36667	0.03	-5.50956	0.000105788	0.0184216	NR1H4
ncbi_102098167	10	118	72	2	6	11	0.31	4.2	2.54	0.06	0.16	0.35	2.35	0.19	-3.62859	5.14538e-05	0.0113229	HNF1A		ncbi_102091027	6	106	3	0	1	1	0.23	4.64	0.13	0	0.03	0.04	1.66667	0.0233333	-6.15843	0.000109896	0.0189376	Serpina1
ncbi_102098019	52	238	3	3	9	7	1.81	9.51	0.12	0.1	0.27	0.25	3.81333	0.206667	-4.20568	5.1682e-05	0.0113229	--		MSTRG.2390	113	179	171	307	438	348	1.79	3.26	3.09	4.75	5.96	5.64	2.71333	5.45	1.00619	0.00011806	0.019728	--
ncbi_102097219	115	375	140	65	68	67	2.68	10.06	3.72	1.48	1.36	1.6	5.48667	1.48	-1.89033	5.20182e-05	0.0113229	OIT3		ncbi_102096636	73	82	57	152	179	174	0.98	1.27	0.87	1.98	2.06	2.38	1.04	2.14	1.04103	0.000132616	0.0213592	Myh3
ncbi_102087634	2089	1763	1583	2636	3609	3257	33.3	32.31	28.75	41	49.38	53.1	31.4533	47.8267	0.604602	5.81941e-05	0.0125027	Slit3		ncbi_102098075	11	103	37	5	10	1	0.27	2.95	1.05	0.12	0.21	0.03	1.42333	0.12	-3.56817	0.000136686	0.0213592	AMDHD1
ncbi_102089469	174	116	144	460	388	227	17.33	13.28	16.34	44.69	33.17	23.12	15.65	33.66	1.10487	6.23161e-05	0.013099	hoxc4a		ncbi_102095037	150	102	127	233	302	424	3.23	2.52	3.11	4.89	5.58	9.33	2.95333	6.6	1.16012	0.000137874	0.0213592	ADGRA3
ncbi_102092900	71	342	26	13	22	26	2.9	16.08	1.21	0.52	0.77	1.09	6.73	0.793333	-3.08461	6.2904e-05	0.013099	TAT		ncbi_102092335	299	172	176	346	609	847	6.34	4.2	4.25	7.16	11.09	18.38	4.93	12.21	1.3084	0.000138732	0.0213592	Matn2
ncbi_102095792	160	237	215	384	538	468	16.33	27.82	25.01	38.25	47.14	48.87	23.0533	44.7533	0.95702	6.3798e-05	0.013099	GAP43		ncbi_102090795	53	830	234	4	36	5	1.16	20.96	5.86	0.09	0.68	0.11	9.32667	0.293333	-4.99075	0.00014276	0.0216668	SLC2A2
MSTRG.3698	377	142	98	0	8	0	16.68	7.22	4.94	0	0.3	0	9.61333	0.1	-6.58696	6.4137e-05	0.013099	HOXA13		ncbi_102098507	129	113	76	309	328	168	5.35	5.39	3.59	12.51	11.69	7.13	4.77667	10.4433	1.12851	0.000146679	0.0220592	Gpaa1
ncbi_102098958	489	849	657	369	391	387	32.4	64.68	49.6	23.85	22.24	26.23	48.8933	24.1067	-1.02021	6.69677e-05	0.0135103	C11orf54		ncbi_102097614	19	92	43	7	15	3	0.24	1.34	0.62	0.09	0.16	0.04	0.733333	0.0966667	-2.92338	0.000153535	0.0228823	MYO7B
ncbi_102089016	187	621	447	177	162	150	5.41	20.65	14.73	4.99	4.02	4.44	13.5967	4.48333	-1.60061	6.86437e-05	0.0136816	PDZK1		ncbi_102097417	31	29	38	161	105	69	1.98	2.13	2.76	10.02	5.75	4.5	2.29	6.75667	1.56096	0.00016057	0.023717	Nkx6-1
ncbi_102089442	5	159	72	7	9	7	0.12	4.56	2.05	0.17	0.19	0.18	2.24333	0.18	-3.63958	7.14043e-05	0.0140624	PLB1		ncbi_102098222	0	0	0	2	20	35	0	0	0	0.13	1.14	2.39	0.001	1.22	10.2527	0.000167657	0.0244584	Nkx2-1
MSTRG.5726	142	1630	1043	50	125	23	3.22	42.48	26.93	1.11	2.43	0.53	24.21	1.35667	-4.15746	7.62419e-05	0.0148385	ERV3-1		ncbi_102098567	95	132	151	21	65	53	12.04	19.24	21.81	2.6	7.07	6.87	17.6967	5.51333	-1.68248	0.000168546	0.0244584	HOXD8
ncbi_102086625	474	429	394	733	758	727	14.7	15.3	13.93	22.18	20.18	23.06	14.6433	21.8067	0.574525	7.82777e-05	0.0150575	HEYL		MSTRG.13282	1199	943	1039	386	958	542	22.86	19.85	23.73	4.55	15.18	9.17	22.1467	9.63333	-1.20098	0.000171582	0.0244697	--
ncbi_102086988	304	1215	921	294	391	257	12.2	56.05	42.02	11.51	13.47	10.55	36.7567	11.8433	-1.63393	8.17393e-05	0.0152797	THNSL2		ncbi_102092964	1	96	62	1	6	0	0.04	4.58	2.93	0.04	0.21	0	2.51667	0.0833333	-4.91648	0.000176945	0.0248093	Slc6a19
ncbi_102084536	345	316	273	597	553	621	12.53	13.2	11.3	21.16	17.24	23.07	12.3433	20.49	0.731188	8.22282e-05	0.0152797	KIAA0408		ncbi_102098809	7	60	31	1	5	3	0.24	2.38	1.22	0.03	0.15	0.11	1.28	0.0966667	-3.72698	0.000176963	0.0248093	DAO
ncbi_102098269	18	173	31	2	12	9	0.87	9.64	1.74	0.09	0.5	0.45	4.08333	0.346667	-3.55813	8.26828e-05	0.0152797	ADH1		ncbi_102097873	1129	1057	939	846	460	295	17.36	18.69	16.46	12.69	6.07	4.64	17.5033	7.8	-1.16608	0.000194201	0.0261193	SALL1
MSTRG.5595	46	55	82	147	193	177	1.74	1.97	3.01	4.54	5.24	5.66	2.24	5.14667	1.20014	8.3127e-05	0.0152797	--		ncbi_102087953	1446	1184	1051	1754	2890	4847	18.45	17.37	15.28	21.83	31.65	63.25	17.0333	38.91	1.19178	0.000203395	0.0268826	FNDC1
ncbi_102083559	320	822	595	161	296	282	10.57	31.23	22.41	5.19	8.4	9.53	21.4033	7.70667	-1.47366	8.4795e-05	0.015415	MME		ncbi_102084074	200	3	139	16	10	10	14.12	0.24	11.19	1.1	0.61	0.72	8.51667	0.81	-3.3943	0.000204969	0.0268826	METTL11B
MSTRG.15285	64	265	138	37	68	26	1.02	4.88	2.52	0.58	0.93	0.43	2.80667	0.646667	-2.11776	8.94561e-05	0.0160856	--		ncbi_102094570	56	42	34	105	133	102	6.81	5.87	4.71	12.46	13.88	12.69	5.79667	13.01	1.16633	0.000205603	0.0268826	TBX1
ncbi_102085489	11	155	1	2	1	2	0.68	11.07	0.07	0.12	0.05	0.13	3.94	0.1	-5.30012	9.09746e-05	0.0161827	Cpb2		ncbi_102097433	47	158	54	25	24	22	1.88	7.26	2.46	0.97	0.82	0.9	3.86667	0.896667	-2.10845	0.000206377	0.0268826	F9
ncbi_102084076	203	172	178	396	365	295	7.77	7.57	7.76	14.79	11.99	11.55	7.7	12.7767	0.730581	0.000105398	0.0184216	Mmp16		ncbi_102083645	8	81	5	0	0	2	0.48	5.59	0.34	0	0	0.12	2.13667	0.04	-5.73922	0.000210455	0.0269888	SLC51A
ncbi_102089663	5	67	13	0	1	1	0.21	3.26	0.63	0	0.04	0.05	1.36667	0.03	-5.50956	0.000105788	0.0184216	NR1H4		ncbi_102085110	35	28	6	83	104	129	2.95	2.71	0.58	6.82	7.52	11.11	2.08	8.48333	2.02805	0.000222503	0.0281523	WNT2B
ncbi_102091027	6	106	3	0	1	1	0.23	4.64	0.13	0	0.03	0.04	1.66667	0.0233333	-6.15843	0.000109896	0.0189376	Serpina1		ncbi_102096215	260	161	174	275	613	940	9.67	6.89	7.38	9.98	19.58	35.77	7.98	21.7767	1.44832	0.00022694	0.0281523	EGR1
ncbi_102090882	1995	1408	1475	2580	2937	3143	113.01	91.87	95.18	142.38	142.75	181.99	100.02	155.707	0.638542	0.000117083	0.019728	LSP1		ncbi_102095628	18	242	98	8	30	21	0.76	11.7	4.7	0.33	1.08	0.9	5.72	0.77	-2.89308	0.000228478	0.0281523	Slc5a1
A306_00000068	179	140	136	291	301	308	2.88	2.59	2.49	4.56	4.15	5.06	2.65333	4.59	0.790688	0.000117549	0.019728	UNC13A		ncbi_102096505	1322	1363	1206	1819	5387	2449	22.45	26.63	23.34	30.13	78.51	42.56	24.14	50.4	1.062	0.000229738	0.0281523	EPAS1
MSTRG.2390	113	179	171	307	438	348	1.79	3.26	3.09	4.75	5.96	5.64	2.71333	5.45	1.00619	0.00011806	0.019728	--		MSTRG.24052	387	258	272	440	802	1550	38.54	29.54	30.86	42.75	68.56	157.88	32.98	89.73	1.444	0.000236603	0.0286088	--
A306_00000132	1314	1268	1167	1880	2109	1772	44.12	48.96	44.65	61.59	60.79	60.86	45.91	61.08	0.411892	0.000125587	0.0207759	MYO18A		ncbi_102093164	14	164	44	1	10	13	2.43	32.71	8.7	0.17	1.49	2.31	14.6133	1.32333	-3.46504	0.00024155	0.0289563	LGALS2
ncbi_102089881	137	104	103	197	294	260	2.62	2.29	2.24	3.68	4.83	5.09	2.38333	4.53333	0.927592	0.000127145	0.0208253	ATP2B2		ncbi_102093660	108	217	166	67	76	84	2.33	5.39	4.09	1.44	1.41	1.86	3.93667	1.57	-1.32621	0.000253442	0.0301632	SLC6A4
ncbi_102096636	73	82	57	152	179	174	0.98	1.27	0.87	1.98	2.06	2.38	1.04	2.14	1.04103	0.000132616	0.0213592	Myh3		ncbi_102084933	162	455	285	166	121	98	6.88	22.22	13.79	6.88	4.41	4.26	14.2967	5.18333	-1.46373	0.000260598	0.0307933	Xylb
ncbi_102092911	659	572	484	1064	972	961	8.9	8.87	7.48	13.99	11.25	13.2	8.41667	12.8133	0.606325	0.000133541	0.0213592	Rusc2		ncbi_102083528	7	69	36	2	8	1	0.25	2.82	1.46	0.07	0.24	0.04	1.51	0.116667	-3.69408	0.000270754	0.0315429	FMO4
ncbi_102098075	11	103	37	5	10	1	0.27	2.95	1.05	0.12	0.21	0.03	1.42333	0.12	-3.56817	0.000136686	0.0213592	AMDHD1		ncbi_102096642	0	0	0	17	11	10	0	0	0	0.95	0.54	0.59	0.001	0.693333	9.43741	0.000272941	0.0315752	GCM2
ncbi_102088107	159	144	137	90	100	80	5.62	5.85	5.52	3.1	3.04	2.89	5.66333	3.01	-0.911888	0.000137022	0.0213592	Glis1		A306_00000075	0	88	60	1	3	3	0	4.43	2.99	0.04	0.11	0.13	2.47333	0.0933333	-4.72792	0.000275429	0.0315881	Slc26a6
ncbi_102095037	150	102	127	233	302	424	3.23	2.52	3.11	4.89	5.58	9.33	2.95333	6.6	1.16012	0.000137874	0.0213592	ADGRA3		ncbi_102091961	433	2216	682	27	142	161	25.04	147.34	44.94	1.52	7.05	9.52	72.44	6.03	-3.58656	0.000276871	0.0315881	ALDOB
ncbi_102092335	299	172	176	346	609	847	6.34	4.2	4.25	7.16	11.09	18.38	4.93	12.21	1.3084	0.000138732	0.0213592	Matn2		ncbi_102089649	10	54	11	2	3	1	1.39	8.65	1.75	0.27	0.36	0.14	3.93	0.256667	-3.93656	0.000288479	0.032687	--
ncbi_102098574	140	144	129	298	282	237	4.07	4.81	4.27	8.45	7.04	7.05	4.38333	7.51333	0.777425	0.000139442	0.0213592	DNAJC6		ncbi_102083647	291	123	79	0	9	0	23.89	11.61	7.39	0	0.63	0	14.2967	0.21	-6.08915	0.000316326	0.0355985	HOXD13
ncbi_102090795	53	830	234	4	36	5	1.16	20.96	5.86	0.09	0.68	0.11	9.32667	0.293333	-4.99075	0.00014276	0.0216668	SLC2A2		ncbi_102083931	15	301	75	12	35	14	0.72	16.64	4.11	0.56	1.44	0.69	7.15667	0.896667	-2.99664	0.000321363	0.0357595	Haao
ncbi_102098507	129	113	76	309	328	168	5.35	5.39	3.59	12.51	11.69	7.13	4.77667	10.4433	1.12851	0.000146679	0.0220592	Gpaa1		MSTRG.7653	188	114	179	77	84	96	5.63	4.05	6.08	2.34	2.26	3.07	5.25333	2.55667	-1.03897	0.000322189	0.0357595	--
ncbi_102097614	19	92	43	7	15	3	0.24	1.34	0.62	0.09	0.16	0.04	0.733333	0.0966667	-2.92338	0.000153535	0.0228823	MYO7B		ncbi_102087936	75	601	81	2	5	23	2.99	27.74	3.68	0.09	0.17	0.94	11.47	0.4	-4.84172	0.000324242	0.0357595	F2
ncbi_102097417	31	29	38	161	105	69	1.98	2.13	2.76	10.02	5.75	4.5	2.29	6.75667	1.56096	0.00016057	0.023717	Nkx6-1		ncbi_102091432	78	255	140	50	46	69	2.16	8.08	4.36	1.36	1.1	1.94	4.86667	1.46667	-1.73039	0.000338646	0.0363781	Acsl5
ncbi_102098222	0	0	0	2	20	35	0	0	0	0.13	1.14	2.39	0.001	1.22	10.2527	0.000167657	0.0244584	Nkx2-1		ncbi_102091602	207	109	85	187	570	525	7.96	4.75	3.72	6.99	18.78	20.51	5.47667	15.4267	1.49406	0.000348804	0.0372275	PDLIM3
ncbi_102098567	95	132	151	21	65	53	12.04	19.24	21.81	2.6	7.07	6.87	17.6967	5.51333	-1.68248	0.000168546	0.0244584	HOXD8		ncbi_102085663	40	27	25	68	123	83	1.14	0.88	0.81	1.88	3	2.41	0.943333	2.43	1.36512	0.00035658	0.0378135	MRVI1
ncbi_102096032	1645	1467	1408	2181	2510	2249	24.93	25.57	24.32	32.26	32.66	34.87	24.94	33.2633	0.415471	0.000170562	0.0244697	PYGB		MSTRG.4726	3	27	37	0	2	0	0.28	2.89	3.93	0	0.16	0	2.36667	0.0533333	-5.47168	0.000368893	0.0387363	emx1
MSTRG.13282	1199	943	1039	386	958	542	22.86	19.85	23.73	4.55	15.18	9.17	22.1467	9.63333	-1.20098	0.000171582	0.0244697	--		MSTRG.18495	198	220	303	1046	595	360	5.14	6.57	8.96	26.48	13.25	9.56	6.89	16.43	1.25376	0.000369965	0.0387363	--
ncbi_102092964	1	96	62	1	6	0	0.04	4.58	2.93	0.04	0.21	0	2.51667	0.0833333	-4.91648	0.000176945	0.0248093	Slc6a19		ncbi_102096187	88	222	155	83	64	33	5.61	16.28	11.26	5.16	3.5	2.15	11.05	3.60333	-1.61664	0.000374763	0.0387723	pter
ncbi_102098809	7	60	31	1	5	3	0.24	2.38	1.22	0.03	0.15	0.11	1.28	0.0966667	-3.72698	0.000176963	0.0248093	DAO		ncbi_102095770	1146	567	523	1430	1535	2152	36.92	21.01	19.2	44.95	42.46	70.92	25.71	52.7767	1.03757	0.000374996	0.0387723	FBLN5
ncbi_102088809	543	351	307	251	304	200	29.12	21.65	18.76	13.13	14	10.97	23.1767	12.7	-0.867845	0.000180186	0.0250489	EARS2		ncbi_102091821	7	90	10	2	5	1	0.49	6.94	0.76	0.15	0.3	0.07	2.73	0.173333	-3.97728	0.000382282	0.0389815	UGT1A1
ncbi_102089032	192	178	201	338	471	297	9.68	10.32	11.55	16.63	20.39	15.32	10.5167	17.4467	0.730274	0.000187965	0.0258838	EDIL3		MSTRG.8166	137	390	336	158	104	102	21.31	69.76	59.56	23.98	13.89	16.23	50.21	18.0333	-1.47731	0.000384404	0.0389815	--
ncbi_106145792	616	600	619	469	533	459	47.28	52.95	54.14	35.12	35.12	36.03	51.4567	35.4233	-0.538658	0.000189321	0.0258838	Npm3		ncbi_102090974	47	295	141	46	52	43	1.52	10.99	5.2	1.45	1.45	1.42	5.90333	1.44	-2.03546	0.000394939	0.0389815	MELTF
ncbi_102095816	1736	1828	1860	1474	1686	1359	78.16	94.64	95.43	64.75	65.16	62.59	89.41	64.1667	-0.478612	0.00019393	0.0261193	ACADL		ncbi_102098693	15	17	9	15	139	127	0.68	0.88	0.46	0.66	5.38	5.86	0.673333	3.96667	2.55853	0.000395419	0.0389815	BCAS1
ncbi_102097873	1129	1057	939	846	460	295	17.36	18.69	16.46	12.69	6.07	4.64	17.5033	7.8	-1.16608	0.000194201	0.0261193	SALL1		ncbi_102088777	3	162	85	0	3	2	0.22	13.79	7.17	0	0.19	0.15	7.06	0.113333	-5.96102	0.000395633	0.0389815	DIO1
ncbi_102087953	1446	1184	1051	1754	2890	4847	18.45	17.37	15.28	21.83	31.65	63.25	17.0333	38.91	1.19178	0.000203395	0.0268826	FNDC1		ncbi_102093310	248	1745	106	18	75	42	5.7	45.77	2.85	0.43	1.48	1.02	18.1067	0.976667	-4.21251	0.0003992	0.0390767	SLC16A7
ncbi_102084074	200	3	139	16	10	10	14.12	0.24	11.19	1.1	0.61	0.72	8.51667	0.81	-3.3943	0.000204969	0.0268826	METTL11B		ncbi_102083763	157	1101	159	0	16	18	6.05	48.77	6.98	0	0.53	0.71	20.6	0.413333	-5.63919	0.000404952	0.0393409	HPD
ncbi_102094570	56	42	34	105	133	102	6.81	5.87	4.71	12.46	13.88	12.69	5.79667	13.01	1.16633	0.000205603	0.0268826	TBX1		ncbi_102084439	46	272	197	49	56	51	2.67	18.16	13.04	2.78	2.79	3.03	11.29	2.86667	-1.9776	0.000406655	0.0393409	HYKK
ncbi_102097433	47	158	54	25	24	22	1.88	7.26	2.46	0.97	0.82	0.9	3.86667	0.896667	-2.10845	0.000206377	0.0268826	F9		ncbi_102096277	22	397	267	10	34	9	0.31	6.42	4.28	0.14	0.41	0.13	3.67	0.226667	-4.01714	0.000437222	0.0415687	MGAM
ncbi_102090252	835	1076	975	1687	1936	1480	68.34	101.27	90.94	134.72	136.02	123.91	86.85	131.55	0.599013	0.000210253	0.0269888	STMN2		ncbi_102094567	9	137	20	2	6	9	0.3	5.28	0.76	0.07	0.19	0.31	2.11333	0.19	-3.47545	0.000453406	0.0423768	CYP1A4
ncbi_102083645	8	81	5	0	0	2	0.48	5.59	0.34	0	0	0.12	2.13667	0.04	-5.73922	0.000210455	0.0269888	SLC51A		ncbi_102090919	33	110	78	28	24	17	1.87	7.19	5.05	1.55	1.17	0.99	4.70333	1.23667	-1.92723	0.000475772	0.0439703	TFCP2L1
ncbi_102085110	35	28	6	83	104	129	2.95	2.71	0.58	6.82	7.52	11.11	2.08	8.48333	2.02805	0.000222503	0.0281523	WNT2B		ncbi_102089652	10	99	100	6	22	7	0.35	3.95	3.96	0.2	0.66	0.25	2.75333	0.37	-2.89558	0.000493288	0.0453359	Slc26a1
ncbi_102088755	738	568	884	323	655	315	52.34	46.33	71.45	22.35	39.88	22.85	56.7067	28.36	-0.999661	0.000222946	0.0281523	HAND2		ncbi_102085606	321	2895	54	3	4	50	10.47	108.59	2.01	0.1	0.11	1.67	40.3567	0.626667	-6.00896	0.000503559	0.0460242	FGA
ncbi_102096215	260	161	174	275	613	940	9.67	6.89	7.38	9.98	19.58	35.77	7.98	21.7767	1.44832	0.00022694	0.0281523	EGR1
ncbi_102092657	2271	2411	2022	1770	2188	1553	178.16	217.51	180.77	135.49	147.35	124.63	192.147	135.823	-0.500477	0.000228004	0.0281523	GSTA2
ncbi_102095628	18	242	98	8	30	21	0.76	11.7	4.7	0.33	1.08	0.9	5.72	0.77	-2.89308	0.000228478	0.0281523	Slc5a1
ncbi_102096505	1322	1363	1206	1819	5387	2449	22.45	26.63	23.34	30.13	78.51	42.56	24.14	50.4	1.062	0.000229738	0.0281523	EPAS1
MSTRG.24052	387	258	272	440	802	1550	38.54	29.54	30.86	42.75	68.56	157.88	32.98	89.73	1.444	0.000236603	0.0286088	--
A306_00000001	1261	1341	1290	2008	2227	1880	25.26	30.88	29.44	39.24	38.29	38.52	28.5267	38.6833	0.439401	0.000236922	0.0286088	KIF1A
ncbi_102093164	14	164	44	1	10	13	2.43	32.71	8.7	0.17	1.49	2.31	14.6133	1.32333	-3.46504	0.00024155	0.0289563	LGALS2
ncbi_102093660	108	217	166	67	76	84	2.33	5.39	4.09	1.44	1.41	1.86	3.93667	1.57	-1.32621	0.000253442	0.0301632	SLC6A4
ncbi_102084933	162	455	285	166	121	98	6.88	22.22	13.79	6.88	4.41	4.26	14.2967	5.18333	-1.46373	0.000260598	0.0307933	Xylb
ncbi_102094712	5019	4972	4046	7353	8807	13168	132.8	151.84	122.88	190.2	200.27	358.12	135.84	249.53	0.877305	0.000265878	0.0311944	POSTN
ncbi_102083528	7	69	36	2	8	1	0.25	2.82	1.46	0.07	0.24	0.04	1.51	0.116667	-3.69408	0.000270754	0.0315429	FMO4
ncbi_102096642	0	0	0	17	11	10	0	0	0	0.95	0.54	0.59	0.001	0.693333	9.43741	0.000272941	0.0315752	GCM2
A306_00000075	0	88	60	1	3	3	0	4.43	2.99	0.04	0.11	0.13	2.47333	0.0933333	-4.72792	0.000275429	0.0315881	Slc26a6
ncbi_102091961	433	2216	682	27	142	161	25.04	147.34	44.94	1.52	7.05	9.52	72.44	6.03	-3.58656	0.000276871	0.0315881	ALDOB
ncbi_102089649	10	54	11	2	3	1	1.39	8.65	1.75	0.27	0.36	0.14	3.93	0.256667	-3.93656	0.000288479	0.032687	--
ncbi_102083647	291	123	79	0	9	0	23.89	11.61	7.39	0	0.63	0	14.2967	0.21	-6.08915	0.000316326	0.0355985	HOXD13
ncbi_102083931	15	301	75	12	35	14	0.72	16.64	4.11	0.56	1.44	0.69	7.15667	0.896667	-2.99664	0.000321363	0.0357595	Haao
MSTRG.7653	188	114	179	77	84	96	5.63	4.05	6.08	2.34	2.26	3.07	5.25333	2.55667	-1.03897	0.000322189	0.0357595	--
ncbi_102087936	75	601	81	2	5	23	2.99	27.74	3.68	0.09	0.17	0.94	11.47	0.4	-4.84172	0.000324242	0.0357595	F2
ncbi_102097423	1596	1287	1057	1801	3074	2789	42.89	39.78	32.37	47.23	70.92	76.67	38.3467	64.94	0.760006	0.000326862	0.0358098	ALCAM
ncbi_102093526	960	876	794	1232	1839	2051	32.66	34.28	30.79	40.9	53.72	71.38	32.5767	55.3333	0.76431	0.000334687	0.0363781	ISLR
ncbi_102090847	837	896	644	627	637	504	30.09	37.04	26.38	21.99	19.66	18.53	31.17	20.06	-0.635837	0.000337124	0.0363781	MTO1
ncbi_102091432	78	255	140	50	46	69	2.16	8.08	4.36	1.36	1.1	1.94	4.86667	1.46667	-1.73039	0.000338646	0.0363781	Acsl5
ncbi_102091602	207	109	85	187	570	525	7.96	4.75	3.72	6.99	18.78	20.51	5.47667	15.4267	1.49406	0.000348804	0.0372275	PDLIM3
ncbi_102085663	40	27	25	68	123	83	1.14	0.88	0.81	1.88	3	2.41	0.943333	2.43	1.36512	0.00035658	0.0378135	MRVI1
MSTRG.4726	3	27	37	0	2	0	0.28	2.89	3.93	0	0.16	0	2.36667	0.0533333	-5.47168	0.000368893	0.0387363	emx1
MSTRG.18495	198	220	303	1046	595	360	5.14	6.57	8.96	26.48	13.25	9.56	6.89	16.43	1.25376	0.000369965	0.0387363	--
ncbi_102096187	88	222	155	83	64	33	5.61	16.28	11.26	5.16	3.5	2.15	11.05	3.60333	-1.61664	0.000374763	0.0387723	pter
ncbi_102095770	1146	567	523	1430	1535	2152	36.92	21.01	19.2	44.95	42.46	70.92	25.71	52.7767	1.03757	0.000374996	0.0387723	FBLN5
ncbi_102087325	984	899	804	1451	1448	1313	20.33	21.36	18.93	29.25	25.68	27.75	20.2067	27.56	0.447745	0.000379863	0.0389815	TBC1D9
ncbi_102091821	7	90	10	2	5	1	0.49	6.94	0.76	0.15	0.3	0.07	2.73	0.173333	-3.97728	0.000382282	0.0389815	UGT1A1
MSTRG.8166	137	390	336	158	104	102	21.31	69.76	59.56	23.98	13.89	16.23	50.21	18.0333	-1.47731	0.000384404	0.0389815	--
ncbi_102092663	494	395	354	813	685	715	19.7	18.11	16.09	31.63	23.45	29.17	17.9667	28.0833	0.644391	0.000393144	0.0389815	LITAF
ncbi_102090974	47	295	141	46	52	43	1.52	10.99	5.2	1.45	1.45	1.42	5.90333	1.44	-2.03546	0.000394939	0.0389815	MELTF
ncbi_102098693	15	17	9	15	139	127	0.68	0.88	0.46	0.66	5.38	5.86	0.673333	3.96667	2.55853	0.000395419	0.0389815	BCAS1
ncbi_102088777	3	162	85	0	3	2	0.22	13.79	7.17	0	0.19	0.15	7.06	0.113333	-5.96102	0.000395633	0.0389815	DIO1
ncbi_102089274	1040	951	732	1429	2243	1325	40.74	42.83	32.67	54.61	75.42	53.09	38.7467	61.04	0.655683	0.000395871	0.0389815	PKDCC
ncbi_102093310	248	1745	106	18	75	42	5.7	45.77	2.85	0.43	1.48	1.02	18.1067	0.976667	-4.21251	0.0003992	0.0390767	SLC16A7
ncbi_102083763	157	1101	159	0	16	18	6.05	48.77	6.98	0	0.53	0.71	20.6	0.413333	-5.63919	0.000404952	0.0393409	HPD
ncbi_102084439	46	272	197	49	56	51	2.67	18.16	13.04	2.78	2.79	3.03	11.29	2.86667	-1.9776	0.000406655	0.0393409	HYKK
ncbi_102098403	430	335	362	787	720	514	41.65	37.31	39.95	74.37	59.86	50.92	39.6367	61.7167	0.638825	0.000411785	0.0396056	NSG2
ncbi_102086478	5911	5098	5265	4940	5402	4553	400.4	397.11	406.42	326.5	314.13	315.48	401.31	318.703	-0.332503	0.00042296	0.0404453	PCNA
ncbi_102096277	22	397	267	10	34	9	0.31	6.42	4.28	0.14	0.41	0.13	3.67	0.226667	-4.01714	0.000437222	0.0415687	MGAM
ncbi_102089012	3597	2301	2031	4117	5308	7816	31.38	23.08	20.19	35.05	39.75	69.75	24.8833	48.1833	0.953354	0.000450006	0.0423768	FBN1
ncbi_102092153	460	840	797	443	496	333	35.85	75.27	70.77	33.68	33.18	26.54	60.63	31.1333	-0.961572	0.000453032	0.0423768	RIDA
ncbi_102094567	9	137	20	2	6	9	0.3	5.28	0.76	0.07	0.19	0.31	2.11333	0.19	-3.47545	0.000453406	0.0423768	CYP1A4
MSTRG.378	301	332	376	627	641	532	3.71	4.7	5.28	7.54	6.78	6.7	4.56333	7.00667	0.61864	0.000460397	0.0427885	--
ncbi_102090919	33	110	78	28	24	17	1.87	7.19	5.05	1.55	1.17	0.99	4.70333	1.23667	-1.92723	0.000475772	0.0439703	TFCP2L1
ncbi_102089652	10	99	100	6	22	7	0.35	3.95	3.96	0.2	0.66	0.25	2.75333	0.37	-2.89558	0.000493288	0.0453359	Slc26a1
ncbi_102085606	321	2895	54	3	4	50	10.47	108.59	2.01	0.1	0.11	1.67	40.3567	0.626667	-6.00896	0.000503559	0.0460242	FGA
ncbi_102090068	1236	1402	1036	2140	2165	1827	11.04	14.39	10.54	18.64	16.59	16.69	11.99	17.3067	0.529496	0.000548211	0.04983	Map1a
ncbi_102085095	476	363	447	343	366	253	21.57	18.92	23.09	15.17	14.24	11.73	21.1933	13.7133	-0.628031	0.000555198	0.0501893	DCTD
ncbi_102095857	152	184	171	375	330	282	3.98	5.38	5.01	9.31	7.2	7.36	4.79	7.95667	0.732139	0.000561684	0.0502559	BCHE
ncbi_102093042	62	88	92	161	210	189	3.99	6.52	6.75	10.12	11.61	12.45	5.75333	11.3933	0.98572	0.000562011	0.0502559	KCNJ6
ncbi_102093500	57	75	80	27	29	36	4.23	6.41	6.77	1.96	1.85	2.74	5.80333	2.18333	-1.41035	0.000571877	0.0508632	Nqo2
ncbi_102097116	951	882	1010	752	740	752	24.37	25.99	29.49	18.8	16.28	19.71	26.6167	18.2633	-0.54338	0.000587928	0.0520112	GEMIN4
ncbi_102089916	948	1131	1137	1647	2121	3191	7.5	10.29	10.25	12.71	14.4	25.81	9.34667	17.64	0.916327	0.000594744	0.0521886	COL6A3
ncbi_102095895	320	263	356	243	229	182	21.75	20.55	27.57	16.11	13.36	12.65	23.29	14.04	-0.730168	0.000596243	0.0521886	FBXO5
ncbi_102091167	842	761	654	1211	1224	1259	11.42	11.87	10.11	16.03	14.26	17.47	11.1333	15.92	0.515955	0.000606197	0.0527806	Ank2
ncbi_102088041	1269	542	670	2577	2121	1152	8.39	4.12	5.05	16.63	12.04	7.79	5.85333	12.1533	1.05402	0.000619835	0.0536855	Svep1
ncbi_102091020	372	320	351	247	311	248	10.1	9.96	10.83	6.51	7.25	6.85	10.2967	6.87	-0.583795	0.000625229	0.0538706	RASGRP3
ncbi_102099023	414	487	336	735	916	610	10.83	14.64	10.01	18.75	20.56	16.32	11.8267	18.5433	0.648857	0.00064579	0.0553539	CNTN2
ncbi_102092842	112	94	115	33	77	50	8.8	8.5	10.3	2.53	5.2	4.02	9.2	3.91667	-1.23201	0.000654962	0.0557185	BPHL
ncbi_102094038	25	226	119	16	36	35	1.48	15.37	8.02	0.92	1.83	2.12	8.29	1.62333	-2.35241	0.000656779	0.0557185	UPB1
ncbi_102083717	1	130	94	2	13	6	0.05	7.72	5.53	0.1	0.58	0.32	4.43333	0.333333	-3.73335	0.000667887	0.0563717	slc7a6
ncbi_102089296	26	173	68	3	16	27	1.26	9.31	3.51	0.15	0.62	1.34	4.69333	0.703333	-2.73833	0.00067228	0.0564544	SGK2
ncbi_102091656	1571	1281	1440	2114	2274	2124	30.38	28.49	31.73	39.89	37.75	42.01	30.2	39.8833	0.401237	0.000727053	0.0607456	Wdfy1
A306_00000088	4	85	19	0	5	3	0.5	12.31	2.73	0	0.54	0.39	5.18	0.31	-4.06261	0.000745517	0.0619753	C3orf85
ncbi_102091213	7	54	3	1	0	1	0.4	3.53	0.19	0.06	0	0.06	1.37333	0.04	-5.10154	0.000788996	0.0648304	tdo2
MSTRG.22124	175	213	151	327	353	371	5.82	8.15	5.73	10.62	10.08	12.63	6.56667	11.11	0.758626	0.000794188	0.0648304	--
ncbi_102083435	197	1492	44	17	10	48	8.53	74.28	2.17	0.72	0.37	2.13	28.3267	1.07333	-4.72199	0.000795149	0.0648304	SERPINC1
ncbi_102092009	66	750	264	6	37	44	3.06	40.07	14	0.27	1.5	2.09	19.0433	1.28667	-3.88758	0.000795537	0.0648304	UGT1A8
MSTRG.21684	20	26	34	9	4	1	0.77	1.15	1.49	0.34	0.13	0.04	1.13667	0.17	-2.7412	0.000809005	0.0656048	--
MSTRG.20136	1835	1651	1572	2353	2716	2397	62.96	65.14	61.47	78.78	80	84.13	63.19	80.97	0.357691	0.000818916	0.0660846	--
MSTRG.582	230	162	142	100	144	82	13.89	11.25	9.77	5.89	7.47	5.07	11.6367	6.14333	-0.921584	0.000846356	0.0679673	--
ncbi_102096955	51	236	103	21	57	42	1.39	7.37	3.19	0.56	1.33	1.17	3.98333	1.02	-1.96541	0.000858087	0.0685765	EDNRB
ncbi_102096296	626	521	564	418	506	457	55.18	52.81	56.65	35.95	38.29	41.2	54.88	38.48	-0.512172	0.000898326	0.0714472	CHCHD1
ncbi_102090767	117	161	102	285	225	558	3.83	5.99	3.83	9.15	6.47	19.85	4.55	11.8233	1.3777	0.000906269	0.071734	NTRK3
ncbi_102090784	792	995	795	1664	1427	1418	43.86	63.34	50.23	89.96	67.84	80.26	52.4767	79.3533	0.596615	0.000911088	0.0717721	SCG3
ncbi_102088733	1211	1060	1184	984	1113	922	18.1	18.23	20.17	14.36	14.28	14.1	18.8333	14.2467	-0.402664	0.000918602	0.072021	Acads
ncbi_102098288	1390	1318	1372	1037	1222	1156	100.52	109.6	113.06	73.17	75.86	85.51	107.727	78.18	-0.462504	0.000950425	0.0739315	RFC5
ncbi_102097857	1126	924	1137	927	944	607	63.05	59.49	72.55	50.64	45.37	34.76	65.03	43.59	-0.577108	0.000951908	0.0739315	AURKA
ncbi_102092108	4	66	2	1	0	1	0.21	4.03	0.12	0.05	0	0.05	1.45333	0.0333333	-5.44626	0.000980174	0.075487	F7
ncbi_102086223	3627	3350	3429	3086	3679	2816	202.94	215.54	218.63	168.47	176.71	161.17	212.37	168.783	-0.331408	0.000981062	0.075487	TUBA1C
ncbi_102088157	67	192	43	16	27	40	6.75	22.26	4.99	1.57	2.34	4.12	11.3333	2.67667	-2.08206	0.000998015	0.0764359	CLEC4M
ncbi_102085371	445	306	321	441	1157	817	8.23	6.51	6.77	7.96	18.38	15.46	7.17	13.9333	0.958495	0.0010062	0.0764478	Jph2
ncbi_102084145	20	578	243	4	37	8	0.86	28.72	11.96	0.17	1.37	0.35	13.8467	0.63	-4.45804	0.00100741	0.0764478	AGXT
ncbi_102097627	28	44	42	112	107	82	1.41	2.54	2.4	5.48	4.61	4.21	2.11667	4.76667	1.17119	0.00103431	0.0781307	CHRNB4
MSTRG.13801	919	832	701	1106	1637	1596	30.93	32.2	26.89	36.32	47.3	54.95	30.0067	46.19	0.622297	0.0010411	0.0782863	HSPG2
ncbi_102085434	471	803	663	508	395	304	16.64	32.62	26.69	17.51	11.98	10.98	25.3167	13.49	-0.908197	0.00105117	0.0783168	ACOT2
ncbi_102088116	664	595	433	274	542	202	50.2	51.73	37.31	20.21	35.18	15.62	46.4133	23.67	-0.97148	0.00105278	0.0783168	MPZL3
ncbi_102088014	1100	913	866	1320	1861	2312	29.28	27.95	26.27	34.29	42.53	62.96	27.8333	46.5933	0.74331	0.00105571	0.0783168	FILIP1L
ncbi_102084660	1	51	53	1	5	3	0.03	1.94	1.99	0.03	0.15	0.11	1.32	0.0966667	-3.77138	0.00108314	0.0797875	Exoc3l4
ncbi_102086960	30	215	30	8	15	27	1.7	14.05	1.94	0.44	0.73	1.57	5.89667	0.913333	-2.69069	0.00108785	0.0797875	sepp1b
ncbi_102086552	4723	4057	3529	7613	8150	4872	140.28	138.57	119.45	220.63	207.81	148.02	132.767	192.153	0.533365	0.00109001	0.0797875	GSN
ncbi_102094075	41	184	12	13	21	9	3.2	16.61	1.07	0.99	1.44	0.73	6.96	1.05333	-2.72413	0.00109867	0.0800673	PRPS2
ncbi_102090738	110	94	71	150	325	180	1.75	1.72	1.29	2.33	4.44	2.93	1.58667	3.23333	1.02702	0.00111434	0.080571	FRMPD3
ncbi_102094166	1648	1523	1430	1343	1473	1279	107.95	114.72	106.74	85.83	82.83	85.7	109.803	84.7867	-0.373013	0.00111993	0.080571	NDUFA9
ncbi_102088083	200	198	224	425	343	397	4.46	5.08	5.69	9.25	6.57	9.06	5.07667	8.29333	0.708071	0.00112224	0.080571	CACNA2D1
A306_00000313	5	223	158	4	13	1	0.3	15.37	10.79	0.23	0.67	0.06	8.82	0.32	-4.78463	0.00112506	0.080571	SLC34A1
MSTRG.13287	142	66	120	8	69	14	4.25	2.27	4.09	0.23	1.77	0.43	3.53667	0.81	-2.1264	0.0011344	0.0808263	--
ncbi_102087152	471	330	373	563	862	622	13.97	12.8	12.47	16.52	21.7	18.78	13.08	19	0.538637	0.0011384	0.0808263	GALNT16
ncbi_102086518	371	364	385	562	670	580	26.27	29.64	31.06	38.83	40.72	42.01	28.99	40.52	0.483079	0.00114512	0.0809562	--
ncbi_102098028	226	295	205	410	491	475	10.49	15.74	10.84	18.57	19.56	22.55	12.3567	20.2267	0.710969	0.00115034	0.0809788	MAPT
ncbi_102097242	832	795	641	584	543	595	27.54	30.26	24.18	18.86	15.43	20.14	27.3267	18.1433	-0.59087	0.00117493	0.0822653	GTPBP8
ncbi_102092600	368	212	165	848	567	369	28.22	18.69	14.42	63.44	37.32	28.94	20.4433	43.2333	1.08051	0.00118228	0.0822653	Hoxb5
ncbi_106145715	24	12	15	56	85	38	0.97	0.58	0.7	2.23	2.98	1.57	0.75	2.26	1.59136	0.00118353	0.0822653	PCDHGB5
ncbi_102085786	258	2303	53	7	41	60	13.14	134.91	3.08	0.35	1.79	3.13	50.3767	1.75667	-4.84184	0.00119396	0.0826431	Fgg
ncbi_102086830	255	242	208	162	209	145	9.48	10.34	8.81	5.87	6.67	5.51	9.54333	6.01667	-0.665529	0.00120592	0.0831228	TENT5A
ncbi_102097535	427	611	431	337	398	308	20.13	33.12	23.15	15.5	16.1	14.85	25.4667	15.4833	-0.717894	0.00121673	0.0835202	SORD
ncbi_102094366	7330	8798	8282	6471	6641	6652	500.27	690.49	644.11	430.91	389.08	464.39	611.623	428.127	-0.514606	0.00127549	0.0871917	LDHB
ncbi_102089243	16	3	1	9	22	217	0.74	0.16	0.05	0.41	0.87	10.25	0.316667	3.84333	3.60132	0.00128576	0.0874247	MMP13
ncbi_102084597	102	53	47	337	103	198	2.03	1.21	1.06	6.54	1.76	4.03	1.43333	4.11	1.51976	0.00128946	0.0874247	--
ncbi_102091033	1254	1011	1024	992	1039	816	27.48	25.48	25.57	21.21	19.55	18.29	26.1767	19.6833	-0.411307	0.00131653	0.0888951	DSE
MSTRG.19877	152	165	116	289	278	251	1.71	2.13	1.49	3.17	2.68	2.89	1.77667	2.91333	0.713498	0.00133386	0.0896994	--
ncbi_102084114	459	286	300	415	1110	891	19.65	13.96	13.92	16.92	40.21	37.97	15.8433	31.7	1.00061	0.00134112	0.0898222	Spon2
MSTRG.101	0	44	33	0	2	0	0	2.57	2.49	0	0.12	0	1.68667	0.04	-5.39803	0.00135118	0.0901312	--
ncbi_102094431	356	420	347	645	688	549	6.69	9.47	7.35	11.78	11.17	10.54	7.83667	11.1633	0.510456	0.001388	0.0922158	CADPS
MSTRG.16457	40	40	23	118	85	77	0.44	0.5	0.29	1.25	0.79	0.86	0.41	0.966667	1.23739	0.00140546	0.0926634	--
ncbi_102097968	25	10	21	84	35	109	0.48	0.22	0.46	1.57	0.57	2.13	0.386667	1.42333	1.88011	0.00140594	0.0926634	MYOM3
ncbi_102091410	1	31	4	0	0	0	0.04	1.34	0.17	0	0	0	0.516667	0.001	-9.01309	0.00141716	0.0926827	Hgfac
ncbi_102098635	201	109	104	251	306	319	25.31	15.79	14.93	30.84	33.08	41.09	18.6767	35.0033	0.906255	0.00141744	0.0926827	IGFBP5
ncbi_102090135	3	54	6	0	2	1	0.18	3.68	0.41	0	0.1	0.06	1.42333	0.0533333	-4.73809	0.00143728	0.09361	HSD11B1
ncbi_102094608	479	372	545	352	390	305	36.59	32.68	47.44	26.24	25.57	23.83	38.9033	25.2133	-0.625707	0.00146184	0.0948364	RTN4IP1
ncbi_102085416	351	313	229	408	704	692	15.33	15.72	11.4	17.4	26.39	30.91	14.15	24.9	0.815344	0.00147055	0.0950288	olfml2a
ncbi_102096160	919	1229	1142	1774	1951	2055	53.83	82.78	76.22	101.38	98.1	123.12	70.9433	107.533	0.600045	0.00147989	0.0952603	NEFL
ncbi_102089581	871	684	821	1180	1594	1043	14.91	13.46	16.01	19.71	23.42	18.26	14.7933	20.4633	0.468094	0.00148937	0.0954063	Synpo2
ncbi_102089278	14	91	4	0	1	6	1.41	10.56	0.46	0	0.09	0.62	4.14333	0.236667	-4.12986	0.0014937	0.0954063	--
ncbi_102088387	498	272	430	235	330	247	39.8	25	39.16	18.32	22.64	20.19	34.6533	20.3833	-0.765604	0.00150583	0.0958111	MRPL35
ncbi_102098346	133	127	148	231	266	258	10.22	11.22	12.96	17.31	17.54	20.27	11.4667	18.3733	0.680167	0.00152031	0.096159	GNAO1
ncbi_102097135	156	153	172	257	324	283	2.64	2.98	3.32	4.25	4.71	4.9	2.98	4.62	0.632581	0.00152292	0.096159	Abcc8
ncbi_102098283	14	1366	2116	83	62	28	0.99	110.64	169.84	5.7	3.75	2.02	93.8233	3.82333	-4.61704	0.00153433	0.0965113	Nphs2
ncbi_102091064	571	788	735	898	1853	1644	14.29	22.68	20.96	21.93	39.81	42.08	19.31	34.6067	0.841702	0.00154472	0.0966308	TGL2
ncbi_102088967	2342	2190	1772	2955	3706	4266	111.49	119.88	96.13	137.25	151.45	207.73	109.167	165.477	0.600095	0.00154869	0.0966308	EEF1A2
ncbi_102085610	89	131	133	76	35	52	3.87	6.53	6.58	3.22	1.31	2.28	5.66	2.27	-1.31811	0.0015594	0.0966308	ACOT1
MSTRG.21230	460	395	271	536	822	958	20.12	19.91	14.1	23.13	31.28	44.14	18.0433	32.85	0.864427	0.0015596	0.0966308	HSPG2
ncbi_102087042	11	6	4	14	38	82	0.65	0.41	0.27	0.8	1.92	4.93	0.443333	2.55	2.52403	0.00157228	0.0970533	LAMP2
ncbi_102096219	8672	8099	7615	11352	12292	11190	90.17	96.87	90.18	115.1	109.68	118.96	92.4067	114.58	0.310286	0.00164737	0.10131	SPTAN1
ncbi_102087672	4	68	5	1	0	3	0.1	1.87	0.14	0.02	0	0.07	0.703333	0.03	-4.55117	0.00167796	0.102809	FTCD
ncbi_102089081	147	267	180	100	121	121	2.47	5.16	3.45	1.64	1.75	2.08	3.69333	1.82333	-1.01835	0.00169413	0.103417	shroom1
ncbi_102090021	1200	675	805	1108	2047	3023	39.77	25.72	30.4	35.83	58.23	102.47	31.9633	65.51	1.0353	0.00170983	0.103991	Cavin1
ncbi_102091084	108	121	82	199	202	252	4.91	6.33	4.25	8.83	7.89	11.73	5.16333	9.48333	0.877092	0.00172859	0.104748	SYBU
ncbi_102088528	225	227	216	385	373	394	4.2	4.87	4.59	7.01	5.98	7.52	4.55333	6.83667	0.58637	0.00174401	0.105296	Traf5
A306_00000126	5	67	4	0	0	3	0.14	2.19	0.13	0	0	0.09	0.82	0.03	-4.77259	0.00175596	0.105632	Mamdc4
ncbi_102088466	33	274	63	41	37	20	1.43	13.69	3.12	1.74	1.38	0.89	6.08	1.33667	-2.18543	0.00179424	0.107544	G6PC
ncbi_102094376	52	185	130	20	58	52	1.65	7.09	4.86	0.61	1.59	1.66	4.53333	1.28667	-1.81693	0.00180822	0.107712	DDO
ncbi_102089687	4	55	28	1	7	0	0.16	2.49	1.26	0.04	0.24	0	1.30333	0.0933333	-3.80367	0.00181006	0.107712	TINAG
ncbi_102096743	1697	1811	2094	1477	1772	1414	76.87	94.33	108.09	65.28	68.91	65.52	93.0967	66.57	-0.483857	0.00182162	0.108011	GOT1
ncbi_102087444	2459	2168	2378	2173	2295	1908	271.44	275.2	299.13	234.04	217.48	215.44	281.923	222.32	-0.342665	0.00183204	0.108241	ERH
ncbi_102088567	1605	1768	1864	3242	3052	2271	30.15	38.19	39.9	59.42	49.21	43.64	36.08	50.7567	0.492398	0.00187026	0.110106	Reep1
ncbi_102097314	107	379	123	120	51	42	2.89	11.78	3.79	3.16	1.18	1.16	6.15333	1.83333	-1.7469	0.00190257	0.111018	MTTP
ncbi_102089294	77	545	16	7	9	23	2.65	21.54	0.63	0.23	0.27	0.81	8.27333	0.436667	-4.24386	0.00191447	0.111018	SERPINF2
ncbi_102087890	371	433	452	648	773	713	17.18	23.06	23.85	29.28	30.73	33.77	21.3633	31.26	0.549181	0.00191588	0.111018	RHOU
ncbi_102089974	789	841	667	1242	1254	1129	21.96	26.78	20.93	33.27	29.73	32.2	23.2233	31.7333	0.450424	0.0019181	0.111018	AFAP1
MSTRG.20391	38	163	182	266	489	559	0.58	2.89	3.2	4.02	6.49	8.84	2.22333	6.45	1.53657	0.00191931	0.111018	--
ncbi_102087952	7563	6789	6981	5943	6582	2876	372	383.99	391.29	285.22	277.92	144.7	382.427	235.947	-0.696722	0.00192739	0.111056	GJA1
ncbi_102097159	31	30	29	71	101	59	1.46	1.63	1.56	3.27	4.1	2.85	1.55	3.40667	1.13609	0.00193339	0.111056	PRDM6
MSTRG.3600	698	563	645	583	508	347	58.54	54.3	61.65	47.71	36.58	29.77	58.1633	38.02	-0.613351	0.00198457	0.113382	TWIST1
ncbi_102089989	574	626	440	275	528	332	48.54	60.88	42.4	22.69	38.33	28.72	50.6067	29.9133	-0.758539	0.00199433	0.113382	Gstz1
MSTRG.17160	278	279	399	556	640	537	9.61	11.08	15.71	18.75	18.98	18.99	12.1333	18.9067	0.639919	0.00199444	0.113382	--
MSTRG.22240	21	27	13	83	55	55	2.26	3.34	1.59	8.71	5.08	6.05	2.39667	6.61333	1.46435	0.00204491	0.115607	--
ncbi_102093672	33	20	13	56	66	83	2.51	1.75	1.13	4.15	4.3	6.45	1.79667	4.96667	1.46696	0.00204757	0.115607	TMEM255B
ncbi_102098891	14	115	27	6	19	6	0.37	3.53	0.82	0.16	0.44	0.16	1.57333	0.253333	-2.63472	0.00207542	0.116781	SLC12A3
ncbi_102086674	566	423	559	432	413	368	37.71	32.41	42.44	28.08	23.62	25.08	37.52	25.5933	-0.551892	0.00209432	0.117445	PMM2
ncbi_102083418	3	46	18	1	1	4	0.22	3.8	1.48	0.07	0.06	0.29	1.83333	0.14	-3.71097	0.00211621	0.117956	TMEM72
ncbi_102084038	13	39	56	3	14	7	0.58	2.08	3.07	0.17	0.61	0.36	1.91	0.38	-2.3295	0.00211768	0.117956	DDC
ncbi_102084720	33	12	11	163	39	54	2.29	0.96	0.87	11.04	2.32	3.83	1.37333	5.73	2.06085	0.00212665	0.117969	KPTN
ncbi_102087224	135	412	180	449	4981	1446	8.14	28.57	12.37	26.42	257.87	89.2	16.36	124.497	2.92786	0.00214134	0.117969	ACTG2
ncbi_102095474	9	86	20	2	8	8	0.37	4.04	0.93	0.08	0.26	0.34	1.78	0.226667	-2.97323	0.00214525	0.117969	UGT1A1
ncbi_102098498	17	508	191	29	29	9	1.07	36.84	13.73	1.78	1.57	0.58	17.2133	1.31	-3.71589	0.00214645	0.117969	KCNJ16
ncbi_102096126	176	4730	2936	198	479	116	10.61	327.78	201.62	11.64	24.78	7.15	180.003	14.5233	-3.63158	0.00218702	0.119364	RGN
ncbi_106146056	1715	1527	1627	1366	1549	1412	106.83	109.38	115.49	83.03	82.83	89.97	110.567	85.2767	-0.374694	0.00220916	0.119364	POLD2
ncbi_102097336	5	27	11	0	2	1	0.43	2.65	1.07	0	0.15	0.09	1.38333	0.08	-4.11201	0.00221564	0.119364	Cidec
ncbi_102087448	4	61	47	5	5	8	0.03	0.55	0.42	0.04	0.03	0.06	0.333333	0.0433333	-2.94342	0.00221687	0.119364	MYO15A
ncbi_102098104	348	282	379	560	565	631	13.61	12.68	16.89	21.37	18.97	25.25	14.3933	21.8633	0.603113	0.00221886	0.119364	PGM2
ncbi_102097782	8	64	36	10	2	6	0.22	1.98	1.11	0.26	0.05	0.17	1.10333	0.16	-2.78572	0.00221919	0.119364	CETP
ncbi_102092746	4379	3831	3682	3578	4266	3246	187.99	189.13	180.13	149.88	157.22	142.55	185.75	149.883	-0.309522	0.00222234	0.119364	DDX21
ncbi_102096331	195	204	220	126	186	129	7.54	9.07	9.7	4.76	6.18	5.1	8.77	5.34667	-0.713937	0.00225419	0.120361	NADSYN1
ncbi_102084975	235	160	254	346	435	454	12.31	9.64	15.16	17.69	19.56	24.33	12.37	20.5267	0.730654	0.00225747	0.120361	BMERB1
ncbi_102092270	405	389	467	364	346	245	20.23	22.34	26.58	17.74	14.83	12.52	23.05	15.03	-0.616922	0.00226859	0.120361	GCNA
ncbi_102083807	155	227	148	386	323	348	4.6	7.75	5.01	11.18	8.23	10.57	5.78667	9.99333	0.788233	0.00227	0.120361	MDGA2
ncbi_102087698	4	19	16	1	1	1	0.18	0.99	0.82	0.04	0.04	0.05	0.663333	0.0433333	-3.93618	0.00228103	0.120559	Slc25a47
A306_00000382	87	73	63	141	148	167	11.01	10.62	9.08	17.41	16.07	21.61	10.2367	18.3633	0.843082	0.00228903	0.120597	DPYSL5
ncbi_102092044	498	217	186	794	572	640	7.41	3.71	3.15	11.52	7.3	9.94	4.75667	9.58667	1.01108	0.00229673	0.120618	--
ncbi_102089805	366	298	350	290	278	225	7.59	7.1	8.27	5.87	4.95	4.77	7.65333	5.19667	-0.558502	0.00230487	0.120663	MMS22L
MSTRG.188	370	241	179	371	629	733	11	8.24	6.06	10.76	16.05	22.29	8.43333	16.3667	0.956586	0.00231683	0.120907	Rspo2
ncbi_102086127	39	38	50	14	26	10	3.65	4.09	5.33	1.28	2.09	0.96	4.35667	1.44333	-1.59382	0.00232653	0.121031	tfap2e
ncbi_102096523	67	83	106	55	44	33	6.61	9.47	11.95	5.31	3.72	3.4	9.34333	4.14333	-1.17315	0.00234119	0.121412	ACOT1
ncbi_102094163	7	44	23	3	6	4	0.32	2.31	1.2	0.13	0.24	0.19	1.27667	0.186667	-2.77385	0.00235337	0.12145	KIF12
ncbi_102084595	413	279	275	449	655	926	20.71	16.09	15.72	21.97	28.2	47.51	17.5067	32.56	0.895196	0.00235738	0.12145	KAZALD1
ncbi_102097670	1545	1007	481	2069	1870	3033	21.11	15.82	7.49	27.58	21.93	42.39	14.8067	30.6333	1.04886	0.00236395	0.12145	Myh8
ncbi_102091343	414	391	328	330	302	196	19.49	21.17	17.6	15.16	12.21	9.44	19.42	12.27	-0.662408	0.00237634	0.121708	CCNE1
ncbi_102087372	20	64	23	7	8	12	0.28	1.03	0.37	0.1	0.1	0.17	0.56	0.123333	-2.18286	0.00238709	0.121824	Otof
ncbi_102092265	51	63	33	114	117	117	0.65	0.93	0.5	1.5	1.32	1.54	0.693333	1.45333	1.06774	0.00239765	0.121824	Scn2a
ncbi_102095795	550	414	351	692	887	619	20.21	17.49	14.7	24.81	27.98	23.27	17.4667	25.3533	0.537571	0.00240091	0.121824	GGT7
ncbi_102089237	230	236	211	374	381	404	4.91	5.73	5.08	7.77	6.94	8.79	5.24	7.83333	0.58006	0.00240805	0.121824	KCNMA1
ncbi_102096256	178	141	78	182	384	444	9.47	8.63	4.73	9.45	17.54	24.17	7.61	17.0533	1.16409	0.0024294	0.122529	PRSS35
ncbi_102093995	11675	9436	9309	17071	15803	12680	117.41	109.12	106.68	167.5	136.42	130.43	111.07	144.783	0.382426	0.00246847	0.124121	AKAP12
ncbi_102086503	13	863	440	44	26	4	0.15	11.65	5.89	0.5	0.26	0.05	5.89667	0.27	-4.44887	0.00248712	0.12468	PTPRQ
ncbi_102091585	761	572	490	449	576	290	48.86	42.24	35.85	28.13	31.75	19.05	42.3167	26.31	-0.685615	0.00254555	0.127224	C19orf12
ncbi_102094551	10	47	37	7	7	8	0.49	2.63	2.05	0.33	0.29	0.4	1.72333	0.34	-2.3416	0.00256419	0.127769	slc22a16
ncbi_102093957	295	286	251	451	524	375	4.45	4.96	4.32	6.64	6.79	5.79	4.57667	6.40667	0.485277	0.00260136	0.128352	GRK5
ncbi_102091367	137	862	27	1	0	16	6.6	47.75	1.48	0.05	0	0.84	18.61	0.296667	-5.97109	0.00260179	0.128352	HGD
MSTRG.8675	34	10	17	58	55	101	0.6	0.13	0.31	1.11	0.68	1.46	0.346667	1.08333	1.64386	0.00262775	0.128352	--
ncbi_102093872	7266	6281	6596	5993	7062	5902	404.6	402.19	418.55	325.61	337.58	336.17	408.447	333.12	-0.294106	0.00262821	0.128352	ATF4
ncbi_102098434	81	77	37	109	155	331	1.8	1.97	0.94	2.37	2.96	7.54	1.57	4.29	1.45021	0.00262861	0.128352	Grin1
ncbi_106145840	205	136	123	547	343	202	14.49	11.05	9.91	37.72	20.81	14.6	11.8167	24.3767	1.04468	0.00262886	0.128352	HOXB3
A306_00000440	184	216	125	299	402	314	12.93	17.45	10.01	20.5	24.24	22.56	13.4633	22.4333	0.736608	0.00263021	0.128352	LRP1
ncbi_102097142	459	480	479	661	908	705	23.8	28.62	28.3	33.44	40.42	37.39	26.9067	37.0833	0.462807	0.00266677	0.129754	TNFRSF19
ncbi_102090750	2	0	0	3	22	30	0.11	0	0	0.22	1.36	2.17	0.0366667	1.25	5.09132	0.00268177	0.130101	TLR1
ncbi_102092724	9	54	6	2	5	1	0.47	3.23	0.36	0.1	0.23	0.05	1.35333	0.126667	-3.41741	0.00271766	0.131457	CHST4
ncbi_102087349	3915	3126	3320	3153	3312	2951	110.17	101.16	106.46	86.57	80.01	84.94	105.93	83.84	-0.337401	0.0027274	0.131543	mcm2
ncbi_102088135	81	598	11	0	0	6	4.13	35.03	0.64	0	0	0.31	13.2667	0.103333	-7.00436	0.00278135	0.133755	--
ncbi_102086246	90	486	121	47	106	90	2.61	16.13	3.44	1.21	2.66	2.33	7.39333	2.06667	-1.83892	0.00280983	0.134734	AQP9
ncbi_102096315	118	63	70	125	208	308	13.06	8.02	8.96	13.5	19.76	34.87	10.0133	22.71	1.18141	0.00284331	0.135945	LOX
ncbi_102083560	584	684	476	389	516	429	32.72	44.07	30.39	21.27	24.82	24.59	35.7267	23.56	-0.600662	0.00286353	0.136517	SLC25A20
ncbi_102091886	44	16	12	96	82	59	3.95	1.65	1.23	8.4	6.31	5.41	2.27667	6.70667	1.55867	0.00288368	0.137083	LHX6
ncbi_102088255	1741	1707	1978	1652	1715	1305	59.21	66.76	76.66	54.82	50.07	45.4	67.5433	50.0967	-0.431099	0.00291623	0.137441	NCAPH
ncbi_102093126	94	14	33	71	1247	410	5.61	0.96	2.24	4.13	63.89	25.03	2.93667	31.0167	3.40079	0.00291841	0.137441	CP37
ncbi_102093141	137	112	111	178	253	320	2.85	2.68	2.63	3.61	4.51	6.8	2.72	4.97333	0.870606	0.00292912	0.137441	ATP1A2
ncbi_102099001	4	2323	1137	3	80	11	0.2	133.49	64.75	0.15	3.43	0.56	66.1467	1.38	-5.58293	0.0029319	0.137441	CALB1
ncbi_102092476	26	225	15	6	6	28	2.34	23.41	1.56	0.53	0.47	2.59	9.10333	1.19667	-2.92737	0.00293497	0.137441	GSTA2
ncbi_102086814	149	91	55	167	278	257	7.09	5.03	2.98	7.63	11.06	12.62	5.03333	10.4367	1.05207	0.00294399	0.137441	PDE1A
ncbi_102086851	780	690	824	669	590	594	14.32	14.56	17.24	11.98	9.3	11.15	15.3733	10.81	-0.508063	0.00295126	0.137441	NPHP3
ncbi_102089098	280	2429	43	4	10	77	7.57	75.54	1.33	0.11	0.23	2.13	28.1467	0.823333	-5.09534	0.00295769	0.137441	ITIH2
MSTRG.2900	528	524	516	752	869	768	9.92	11.32	11.05	13.78	14.01	14.76	10.7633	14.1833	0.398072	0.00298584	0.13836	RAP2A
ncbi_102095624	161	196	151	289	313	319	6.47	9.06	6.92	11.33	10.8	13.12	7.48333	11.75	0.650908	0.00300416	0.138723	Rtn4r
ncbi_102095372	39	51	78	80	230	183	2.38	3.58	5.42	4.76	12.05	11.42	3.79333	9.41	1.31073	0.00301043	0.138723	GATA6
ncbi_102097065	127	130	143	191	303	302	11.6	13.65	14.91	17.02	23.79	28.21	13.3867	23.0067	0.781255	0.00303735	0.139206	H1-5
ncbi_102094554	991	1070	1012	911	1011	694	44.72	55.52	52.04	40.11	39.16	32.03	50.76	37.1	-0.452273	0.00303775	0.139206	CBR1
MSTRG.20670	471	459	224	237	269	232	8.35	9.35	4.53	4.1	4.09	4.21	7.41	4.13333	-0.842168	0.00307136	0.140243	--
ncbi_102087018	33	33	37	62	96	101	1.11	1.28	1.42	2.04	2.78	3.48	1.27	2.76667	1.12332	0.00307733	0.140243	CDH22
ncbi_102093298	746	566	458	805	1175	1158	40.68	35.49	28.46	42.83	55	64.59	34.8767	54.14	0.634433	0.00314581	0.14297	LHFPL6
ncbi_102085226	934	1421	1233	650	932	941	27.85	48.73	41.9	18.91	23.86	28.71	39.4933	23.8267	-0.729032	0.00320429	0.144969	Acy1a
MSTRG.17695	468	335	386	323	365	270	8.97	7.38	8.43	6.04	6.01	5.29	8.26	5.78	-0.515072	0.00321285	0.144969	--
ncbi_102094219	870	824	733	1195	1261	1157	10.08	10.95	9.7	13.55	12.52	13.7	10.2433	13.2567	0.372033	0.00323129	0.144969	PEAK1
ncbi_102090940	336	308	424	292	287	215	10.85	11.43	15.6	9.2	7.95	7.1	12.6267	8.08333	-0.643452	0.00323173	0.144969	Arhgap11a
ncbi_102091931	4	36	1	0	0	1	0.2	2.21	0.06	0	0	0.05	0.823333	0.0166667	-5.62644	0.00323509	0.144969	SERPINA10
ncbi_102083894	952	382	871	468	512	413	32.41	14.95	33.79	15.54	14.96	14.38	27.05	14.96	-0.854518	0.00324236	0.144969	GORAB
ncbi_102096533	150	121	122	85	113	66	14.77	13.7	13.69	8.17	9.55	6.65	14.0533	8.12333	-0.790769	0.00326799	0.145721	ING5
ncbi_102085547	115	97	132	197	217	288	2.33	2.26	3.05	3.89	3.77	5.97	2.54667	4.54333	0.835141	0.0032938	0.146132	STK36
ncbi_102095754	3	26	9	1	1	0	0.21	2.09	0.72	0.07	0.06	0	1.00667	0.0433333	-4.53797	0.00329488	0.146132	MIA2
ncbi_102097073	14	116	48	16	17	15	0.42	3.97	1.63	0.46	0.43	0.46	2.00667	0.45	-2.1568	0.00337415	0.149247	CDH17
ncbi_102089957	2050	1440	2994	2770	5487	5595	83.34	67.32	138.71	109.84	191.51	232.77	96.4567	178.04	0.884249	0.00339832	0.149411	SERPINE2
ncbi_102084702	1022	866	870	808	925	752	42.86	41.76	41.58	33.06	33.3	32.26	42.0667	32.8733	-0.35576	0.00340756	0.149411	DBR1
ncbi_102085486	487	434	421	355	382	370	25.68	26.31	25.29	18.26	17.29	19.95	25.76	18.5	-0.477607	0.00341062	0.149411	MMGT1
ncbi_102086055	587	756	594	972	1186	1053	25.88	38.76	30.12	42.39	45.39	48.13	31.5867	45.3033	0.520302	0.00341398	0.149411	RAB6A
ncbi_102098923	1057	783	774	1192	1525	1769	25.83	22	21.55	28.42	31.99	44.22	23.1267	34.8767	0.592705	0.00342949	0.149505	ANGPTL2
ncbi_102098904	3	10	16	0	0	1	0.08	0.29	0.46	0	0	0.03	0.276667	0.01	-4.79008	0.0034342	0.149505	GUCY2C
ncbi_102084253	9	6	4	16	33	45	0.58	0.44	0.29	1	1.81	2.95	0.436667	1.92	2.1365	0.00345771	0.149759	galr2b
ncbi_102091124	1476	1501	1454	1418	1379	1057	70.41	82.33	79.03	65.99	56.53	51.62	77.2567	58.0467	-0.412446	0.00346454	0.149759	MACROH2A1
MSTRG.5091	12	20	10	65	49	33	0.34	0.66	0.33	1.82	1.21	0.97	0.443333	1.33333	1.58857	0.0034672	0.149759	--
ncbi_102091551	0	32	21	0	1	1	0	1.51	0.98	0	0.04	0.04	0.83	0.0266667	-4.96	0.00352437	0.151275	SLC2A11
ncbi_102085715	282	208	223	177	206	165	19.56	16.59	17.62	11.98	12.26	11.71	17.9233	11.9833	-0.58081	0.00352892	0.151275	cyp26b1
ncbi_102086328	73	92	109	190	211	153	0.91	1.31	1.54	2.3	2.25	1.94	1.25333	2.16333	0.787486	0.00354202	0.151275	CACNA1B
MSTRG.8695	79	42	55	201	101	131	1.06	0.78	1.38	2.51	2.08	1.66	1.07333	2.08333	0.956796	0.00354349	0.151275	--
MSTRG.22984	25	29	17	61	60	72	2.74	3.66	2.13	6.53	5.65	8.09	2.84333	6.75667	1.24873	0.00355897	0.151275	--
ncbi_102092312	621	539	388	797	893	968	14.41	14.39	10.26	18.05	17.79	22.98	13.02	19.6067	0.590615	0.00356071	0.151275	ARAP1
ncbi_102094896	277	275	228	390	476	402	5.9	6.74	5.54	8.11	8.71	8.76	6.06	8.52667	0.492664	0.00356629	0.151275	ASTN1
ncbi_102092723	1796	1321	1208	2103	2542	1972	57.91	48.98	44.39	66.16	70.36	65.04	50.4267	67.1867	0.413988	0.003578	0.151383	PRKAR1B
ncbi_102096840	124	265	198	68	148	102	4.82	11.6	8.61	2.58	4.94	4.06	8.34333	3.86	-1.11202	0.00360742	0.152052	FMO5
ncbi_102098772	538	288	416	274	374	234	28.76	17.7	25.34	14.29	17.16	12.79	23.9333	14.7467	-0.698632	0.0036181	0.152052	--
ncbi_102091857	81	52	58	93	168	195	3.82	2.82	3.11	4.27	6.79	9.4	3.25	6.82	1.06933	0.00365024	0.152052	INHBA
ncbi_102091280	35	31	16	66	94	61	1.11	1.13	0.58	2.05	2.57	1.98	0.94	2.2	1.22677	0.00365499	0.152052	SLC7A14
ncbi_102085653	457	437	395	800	660	628	4.6	5.06	4.53	7.86	5.7	6.47	4.73	6.67667	0.497288	0.00365645	0.152052	HIVEP1
ncbi_106145655	232	195	224	347	429	298	9.02	8.72	9.92	13.16	14.31	11.85	9.22	13.1067	0.507462	0.00365955	0.152052	WIZ
ncbi_102096860	210	609	242	148	182	204	17.7	59.04	23.25	12.17	13.17	17.59	33.33	14.31	-1.2198	0.00366391	0.152052	DHRS7
ncbi_102092560	1067	542	693	1181	1363	1859	46.3	27.04	34.26	50	50.77	82.51	35.8667	61.0933	0.768371	0.00366733	0.152052	CCN2
ncbi_102085313	230	2039	39	2	3	58	10.13	103.28	1.96	0.09	0.11	2.61	38.4567	0.936667	-5.35955	0.00368267	0.152306	FGB
ncbi_102084891	9539	8111	9446	8544	8742	7534	445.74	435.84	503	389.55	350.68	360.11	461.527	366.78	-0.331499	0.00371404	0.15322	CCT6
ncbi_102097537	1911	1553	1754	1529	1849	1182	63.51	56.68	60.55	55.34	51.44	41.75	60.2467	49.51	-0.283161	0.00372379	0.15324	AMD1
ncbi_102092480	5281	5130	4949	4981	4765	4212	132.56	148.08	141.56	121.99	102.68	108.15	140.733	110.94	-0.343184	0.00380643	0.156252	RRM1
ncbi_102097119	32	84	34	13	26	15	1.79	5.54	2.17	0.73	1.28	0.88	3.16667	0.963333	-1.71686	0.00381767	0.156326	PROC
ncbi_102094351	211	642	92	134	119	113	13.54	47.37	6.73	8.39	6.55	7.42	22.5467	7.45333	-1.59696	0.00386635	0.157521	Vtn
ncbi_102094683	42	160	54	13	43	30	1.97	8.63	2.89	0.59	1.73	1.44	4.49667	1.25333	-1.84309	0.00387168	0.157521	Acnat2
ncbi_102092866	753	629	649	537	722	481	52.63	50.55	51.69	36.62	43.32	34.39	51.6233	38.11	-0.437854	0.0038997	0.157521	CHRAC1
ncbi_102087354	43	247	285	34	82	83	1.81	12.23	14.05	1.44	3.05	3.67	9.36333	2.72	-1.78342	0.00390538	0.157521	Hnmt
ncbi_102098588	16	42	9	70	90	82	0.78	2.36	0.5	3.33	3.77	4.09	1.21333	3.73	1.6202	0.00391465	0.157521	Foxa1
ncbi_102096509	1033	1252	966	962	968	725	26.34	36.71	28.07	23.93	21.19	18.91	30.3733	21.3433	-0.50902	0.00392717	0.157521	GART
ncbi_102087571	481	424	398	577	809	1208	13.01	13.19	12.27	15.22	18.78	33.41	12.8233	22.47	0.809229	0.00392867	0.157521	LRRC75A
ncbi_102095331	13	12	14	27	38	92	0.33	0.35	0.41	0.67	0.83	2.39	0.363333	1.29667	1.83544	0.00393135	0.157521	MARCO
ncbi_102096112	1019	1029	1058	910	1002	849	28.52	33.12	33.74	24.85	24.07	24.3	31.7933	24.4067	-0.381449	0.00393255	0.157521	GRPEL1
ncbi_102092142	1310	740	631	530	789	545	35.79	23.25	19.64	14.13	18.5	15.23	26.2267	15.9533	-0.717177	0.00395924	0.158207	lgr5-a
ncbi_102096058	7500	7101	7497	9920	13685	9186	330.53	353.29	371.83	423.66	502.49	414.52	351.883	446.89	0.344823	0.00400904	0.159811	--
ncbi_102094708	76	107	64	145	222	159	1.38	2.23	1.32	2.57	3.46	2.95	1.64333	2.99333	0.865128	0.00410063	0.161718	PAPPA2
ncbi_102085940	1175	766	772	808	742	545	37.07	27.79	27.75	24.87	20.09	17.59	30.87	20.85	-0.566158	0.00410367	0.161718	LMCD1
ncbi_102094106	0	0	3	61	6	5	0	0	0.25	4.34	0.38	0.37	0.0833333	1.69667	4.34767	0.00411279	0.161718	FOXG1
ncbi_102086061	132	1044	42	4	7	51	4.29	38.97	1.55	0.13	0.2	1.69	14.9367	0.673333	-4.47139	0.00411555	0.161718	LIPC
ncbi_102088705	788	1416	1271	710	858	845	32.61	67.38	59.93	28.67	30.48	35.77	53.3067	31.64	-0.752566	0.00411647	0.161718	PPIF
ncbi_102097825	1217	1178	1286	2020	1891	1630	37.57	46.87	49.62	69.84	56.53	60.67	44.6867	62.3467	0.480468	0.00411972	0.161718	KLC1
ncbi_102090641	33654	23340	19235	34920	44944	56318	346.96	276.71	225.98	351.27	397.77	593.92	283.217	447.653	0.660476	0.00412531	0.161718	Fn1
ncbi_102088331	21	57	8	0	1	8	0.45	1.41	0.2	0	0.02	0.18	0.686667	0.0666667	-3.36457	0.00413964	0.161896	C6
ncbi_102086541	165	179	120	405	272	247	3.5	4.43	2.96	8.54	5.04	5.38	3.63	6.32	0.799955	0.00417828	0.163022	NRCAM
ncbi_102090628	18	108	147	17	40	27	0.57	3.89	5.31	0.51	1.1	0.87	3.25667	0.826667	-1.97802	0.00421924	0.163934	RASSF6
ncbi_102091364	124	119	108	190	216	251	3.48	3.85	3.46	5.21	5.21	7.22	3.59667	5.88	0.709156	0.00422147	0.163934	CNTN3
ncbi_102089195	88	567	6	1	1	17	2.38	17.63	0.18	0.03	0.02	0.47	6.73	0.173333	-5.27899	0.00427958	0.165801	PLG
ncbi_102087734	40	124	83	25	33	43	1.36	4.85	3.22	0.83	0.96	1.5	3.14333	1.09667	-1.51917	0.00432898	0.167323	PCSK9
ncbi_102085719	1134	944	977	1353	1662	1461	34.33	32.87	33.71	39.97	43.2	45.25	33.6367	42.8067	0.347801	0.00438826	0.168982	SMARCD3
ncbi_102089039	177	157	200	81	170	93	10.08	10.28	12.98	4.5	8.31	5.42	11.1133	6.07667	-0.87094	0.00439901	0.168982	Comtd1
ncbi_102087460	3	168	304	1	1	14	0.17	11.07	19.85	0.06	0.05	0.82	10.3633	0.31	-5.06308	0.00440369	0.168982	HSD3B
ncbi_102096013	13	267	128	2	28	6	0.21	4.93	2.34	0.03	0.39	0.1	2.49333	0.173333	-3.84645	0.00441989	0.168982	ABCC2
ncbi_102092196	4429	4045	3346	5150	6766	7236	163.78	172.01	141	185.82	214.78	273.71	158.93	224.77	0.500058	0.00442298	0.168982	DPYSL3
ncbi_102089030	205	182	167	284	341	283	11.89	12.14	11.04	16.07	16.97	16.79	11.69	16.61	0.506777	0.00444606	0.169473	RAP1A
MSTRG.14988	23	58	17	210	80	73	1.2	2.17	0.89	8.69	2.44	2.64	1.42	4.59	1.6926	0.00452052	0.171915	--
ncbi_102084292	23	21	10	53	55	50	0.8	0.84	0.4	1.79	1.64	1.78	0.68	1.73667	1.35271	0.00455244	0.17246	AHNAK2
ncbi_102093768	201	154	193	310	307	317	7.27	6.41	7.96	10.94	9.53	11.73	7.21333	10.7333	0.57336	0.0045557	0.17246	PARP6
ncbi_102088495	1100	1000	887	2006	1683	1213	32.01	33.46	29.41	56.95	42.04	36.1	31.6267	45.03	0.509745	0.0045892	0.172963	MAOA
MSTRG.20885	39	124	113	8	35	45	1.25	4.57	4.13	0.25	0.96	1.48	3.31667	0.896667	-1.88709	0.0045899	0.172963	--
ncbi_102092869	135	110	115	156	277	360	2.6	2.44	2.53	2.93	4.58	7.1	2.52333	4.87	0.948591	0.00462284	0.173808	Syde1
ncbi_102084260	991	832	866	868	785	650	19.69	19.01	19.61	16.83	13.39	13.21	19.4367	14.4767	-0.425051	0.00466692	0.174919	TTLL4
ncbi_102085801	25	418	270	27	55	33	0.22	4.18	2.67	0.23	0.41	0.29	2.35667	0.31	-2.92641	0.00467353	0.174919	CUBN
ncbi_102084332	1775	1502	1894	1587	1678	1220	59.67	58.06	72.56	52.06	48.43	41.95	63.43	47.48	-0.417845	0.00469094	0.17507	CLNS1A
ncbi_102098548	11	47	28	8	8	7	0.59	2.89	1.71	0.42	0.37	0.38	1.73	0.39	-2.14923	0.00470462	0.17507	NR1H4
ncbi_102084193	628	292	410	84	384	200	40.97	21.91	30.48	5.35	21.51	13.35	31.12	13.4033	-1.21525	0.0047093	0.17507	LMX1B
ncbi_102084553	451	447	448	388	429	335	26.59	30.3	30.1	22.32	21.71	20.2	28.9967	21.41	-0.437602	0.00473575	0.175658	CDC25A
ncbi_106145677	233	144	122	234	464	323	13.11	9.32	7.82	12.85	22.41	18.59	10.0833	17.95	0.832011	0.00479513	0.177255	JMJD7
ncbi_102095261	43	44	51	91	97	118	1.25	1.47	1.69	2.59	2.43	3.52	1.47	2.84667	0.953457	0.00480366	0.177255	GNAZ
ncbi_102091437	0	82	55	5	7	5	0	3.67	2.44	0.19	0.23	0.2	2.03667	0.206667	-3.30083	0.00481096	0.177255	Slc3a1
ncbi_102095184	191	228	231	425	422	296	8.36	11.47	11.52	18.14	15.85	13.24	10.45	15.7433	0.591238	0.00484124	0.177324	Gm1673
ncbi_102087013	564	530	539	797	859	757	9.41	10.17	10.25	12.98	12.31	12.92	9.94333	12.7367	0.357186	0.00484433	0.177324	CLIP1
ncbi_102094244	28	239	7	353	5018	1055	0.35	3.42	0.1	4.28	53.54	13.41	1.29	23.7433	4.20208	0.0048483	0.177324	MYH11
ncbi_102090947	859	527	463	1012	1190	935	31.02	21.88	19.05	35.66	36.89	34.54	23.9833	35.6967	0.573757	0.00485569	0.177324	mmp11
ncbi_102092266	455	319	411	321	353	283	50.64	40.83	52.12	34.86	33.72	32.22	47.8633	33.6	-0.51046	0.00490669	0.178765	Glrx2
ncbi_102091728	265	220	266	357	458	441	5.66	5.4	6.48	7.44	8.4	9.64	5.84667	8.49333	0.538717	0.00491675	0.178765	CNTN1
ncbi_102084654	6018	6352	6105	5626	5786	5310	320.83	389.41	370.89	292.65	264.8	289.57	360.377	282.34	-0.352072	0.00493633	0.179083	MDH1
ncbi_102089542	910	571	677	596	601	537	77.6	55.99	65.79	49.59	44	46.84	66.46	46.81	-0.50567	0.00498736	0.180538	MRPL48
ncbi_102086515	1145	972	971	1322	1785	1508	21.42	20.91	20.7	24.13	28.66	28.86	21.01	27.2167	0.373414	0.00500606	0.180773	Camk2g
ncbi_102089898	286	134	123	712	355	262	25.37	13.67	12.44	61.63	27.04	23.78	17.16	37.4833	1.1272	0.00501571	0.180773	HOXA2
ncbi_102093614	441	491	353	636	764	714	6.25	8.01	5.7	8.8	9.3	10.36	6.65333	9.48667	0.511824	0.00505243	0.181491	PCDH1
ncbi_102091904	179	314	427	405	1008	820	7.86	15.85	21.36	17.35	37.99	36.83	15.0233	30.7233	1.03213	0.00505757	0.181491	GATA5
ncbi_102088890	1545	1423	1561	1487	1332	1094	102.69	108.76	118.23	96.43	76	74.38	109.893	82.27	-0.417666	0.00510019	0.182356	CCNB3
MSTRG.12743	349	236	299	425	568	459	4.78	3.72	4.67	5.68	6.68	6.43	4.39	6.26333	0.51271	0.00510371	0.182356	--
MSTRG.16932	194	231	179	127	190	116	5.85	8.01	6.15	3.74	4.92	3.58	6.67	4.08	-0.709118	0.00518962	0.184583	--
MSTRG.4889	2	54	26	7	1	2	0.21	6.41	3.06	0.71	0.09	0.21	3.22667	0.336667	-3.26065	0.00518984	0.184583	CCL18
ncbi_102091395	603	413	407	418	370	313	28.59	22.52	21.99	19.34	15.06	15.18	24.3667	16.5267	-0.560113	0.00519953	0.184583	NDNF
ncbi_102098774	324	193	147	317	582	448	9.44	6.46	4.88	9.01	14.55	13.35	6.92667	12.3033	0.828816	0.00523098	0.185302	ADAM12
ncbi_102086984	352	264	274	449	537	410	4.99	4.3	4.43	6.21	6.53	5.95	4.57333	6.23	0.445986	0.00524983	0.185573	THSD7B
MSTRG.14419	625	618	637	576	603	419	13.57	15.43	15.76	12.2	11.24	9.3	14.92	10.9133	-0.451156	0.00528317	0.186314	--
ncbi_102095050	11	11	24	50	51	46	0.91	1.05	2.26	4.03	3.62	3.89	1.40667	3.84667	1.45133	0.00529335	0.186314	CACNG2
ncbi_102089828	819	724	672	643	722	609	46.89	47.66	43.84	35.92	35.48	35.66	46.13	35.6867	-0.37032	0.00533816	0.186857	NUP43
ncbi_102084607	13	50	4	3	3	4	0.79	3.5	0.28	0.18	0.16	0.25	1.52333	0.196667	-2.95341	0.00534319	0.186857	AOC1
ncbi_102084360	105	170	97	289	222	268	4.77	8.88	5.02	12.81	8.66	12.45	6.22333	11.3067	0.861414	0.00534628	0.186857	SOGA3
ncbi_102098951	17	16	13	5	2	0	1.84	1.99	1.6	0.53	0.19	0	1.81	0.24	-2.91488	0.00535635	0.186857	bhlha9
ncbi_102098125	355	347	264	645	484	536	9.95	11.19	8.43	17.64	11.65	15.37	9.85667	14.8867	0.594849	0.0053655	0.186857	AK5
MSTRG.11499	29	21	6	5	1	3	2.32	1.93	0.55	0.39	0.07	0.24	1.6	0.233333	-2.77761	0.00537654	0.186857	--
ncbi_102084735	2204	1645	1716	1558	1845	1565	63.97	54.9	56.76	44.12	45.97	46.46	58.5433	45.5167	-0.36311	0.00543587	0.188523	SLC16A1
ncbi_102095779	5	53	30	5	10	2	0.15	1.79	1	0.14	0.25	0.06	0.98	0.15	-2.70782	0.00550643	0.19047	KLHDC7A
MSTRG.2953	27	74	191	48	25	21	0.38	1.21	3.09	0.67	0.3	0.31	1.56	0.426667	-1.87036	0.00551873	0.19047	--
ncbi_102094523	1501	1904	1436	1395	1503	1140	51.92	75.73	56.6	47.08	44.63	40.33	61.4167	44.0133	-0.48069	0.00552655	0.19047	ATIC
ncbi_102084695	412	397	259	511	690	700	8.44	9.34	6.11	10.22	12.15	14.86	7.96333	12.41	0.640059	0.00555113	0.19092	NRXN1
ncbi_102089484	2906	2389	2719	2567	2729	2090	115.37	110.17	124.06	101.21	96.19	86.55	116.533	94.65	-0.300068	0.00561788	0.192815	TRA2B
ncbi_102083970	225	157	97	314	400	246	11.15	8.95	5.48	15.18	17.01	12.47	8.52667	14.8867	0.803967	0.00567401	0.194338	CRISPLD2
ncbi_102088290	307	482	330	591	711	782	60.18	108.66	73.72	113.04	119.65	156.81	80.8533	129.833	0.683282	0.0056956	0.194674	ABT1
A306_00000008	70	64	60	124	122	132	3.05	3.21	2.98	5.27	4.56	5.88	3.08	5.23667	0.765718	0.0057429	0.195503	Adgrb1
ncbi_102084692	2076	1617	1900	1762	1837	1454	60.77	54.43	63.38	50.33	46.17	43.54	59.5267	46.68	-0.350732	0.00574349	0.195503	Top3b
ncbi_102085552	1	128	136	2	7	0	0.05	7.65	8.06	0.1	0.31	0	5.25333	0.136667	-5.2645	0.00578565	0.196313	Slc7a13
ncbi_102088909	3540	3083	2816	4510	4635	4252	71.89	72	65.17	89.37	80.8	88.33	69.6867	86.1667	0.306247	0.00579102	0.196313	DENND2A
ncbi_102084041	244	295	307	181	252	204	7.15	9.94	10.25	5.17	6.34	6.11	9.11333	5.87333	-0.633799	0.00586521	0.198422	TXNRD1
ncbi_102091459	13	6	9	8	77	64	1.33	0.7	1.05	0.8	6.74	6.67	1.02667	4.73667	2.2059	0.00590112	0.199229	CLDN11
A306_00000105	492	596	400	902	869	711	14.12	19.67	13.09	25.26	21.41	20.88	15.6267	22.5167	0.526983	0.0059442	0.200031	Kif1a
ncbi_102096063	681	800	666	1089	1224	987	71.67	96.82	79.87	111.83	110.58	106.26	82.7867	109.557	0.404207	0.00595042	0.200031	YWHAG
ncbi_102096262	252	294	339	43	243	146	20.88	28.01	32	3.48	17.28	12.37	26.9633	11.0433	-1.28782	0.00596874	0.200031	EMX2
ncbi_102097050	698	677	802	680	639	466	32.73	36.5	42.85	31.11	25.72	22.35	37.36	26.3933	-0.501321	0.00598453	0.200031	MALSU1
ncbi_102093239	239	196	163	331	339	327	3.29	3.1	2.56	4.45	4.02	4.61	2.98333	4.36	0.547403	0.00598535	0.200031	Scn2a
MSTRG.19980	137	132	111	217	213	281	7.19	7.85	6.65	10.62	9.54	14.15	7.23	11.4367	0.661599	0.00600638	0.20033	--
MSTRG.20771	3	6	4	7	90	13	0.85	1.96	1.29	1.94	21.9	3.77	1.36667	9.20333	2.7515	0.0060234	0.200369	KRT18
ncbi_102093378	9	4	2	20	25	29	0.7	0.36	0.18	1.52	1.67	2.31	0.413333	1.83333	2.14909	0.00603177	0.200369	WNT2
ncbi_102086412	131	128	112	208	243	185	2.03	2.28	1.98	3.14	3.23	2.93	2.09667	3.1	0.564171	0.0061253	0.203068	ADGRB3
ncbi_102098972	499	459	456	685	736	819	7.14	7.55	7.43	9.56	9.04	11.99	7.37333	10.1967	0.467709	0.00618447	0.204619	WNK2
ncbi_102098824	42603	29891	29204	47733	53254	52116	757.25	610.96	591.53	827.83	812.58	947.55	653.247	862.653	0.401153	0.00619997	0.204723	FSTL1
MSTRG.23817	54	39	60	91	99	210	5.51	4.58	6.98	9.06	8.68	21.93	5.69	13.2233	1.21659	0.00622605	0.205174	ELN
MSTRG.22036	39	32	20	74	97	55	1.48	1.36	0.61	1.95	2.92	1.97	1.15	2.28	0.9874	0.00626105	0.205592	--
ncbi_102092015	0	28	4	0	0	0	0	1.46	0.21	0	0	0	0.556667	0.001	-9.12067	0.00626358	0.205592	PLA1A
ncbi_102092496	8508	11884	10722	8385	10486	6735	203.94	327.57	292.87	196.11	215.77	165.14	274.793	192.34	-0.514688	0.00633556	0.207338	ATP1A1
MSTRG.11206	9	12	20	30	65	46	0.63	0.97	1.59	2.05	3.9	3.29	1.06333	3.08	1.53434	0.00634184	0.207338	--
MSTRG.405	196	116	118	95	112	43	8.05	5.26	5.49	3.58	4.03	1.8	6.26667	3.13667	-0.998466	0.00645876	0.210573	--
ncbi_102087739	377	390	376	628	634	501	26.8	32.19	30.47	43.52	38.62	36.36	29.82	39.5	0.405572	0.00648821	0.210573	Fgf13
ncbi_102089642	607	488	355	640	930	1132	17.67	16.34	11.78	18.18	23.25	33.72	15.2633	25.05	0.714741	0.00649021	0.210573	SH3PXD2B
ncbi_102090900	426	455	518	409	369	341	6.56	7.91	9.06	6.15	4.88	5.36	7.84333	5.46333	-0.521685	0.00649169	0.210573	GPLD1
ncbi_102097357	4828	4634	4731	4402	4982	4147	242.46	267.61	270.74	215.69	214.77	213.03	260.27	214.497	-0.279054	0.00651606	0.210949	Slc25a3
ncbi_102096325	867	559	379	957	1215	1095	13.47	9.99	6.71	14.51	16.2	17.4	10.0567	16.0367	0.673222	0.00655637	0.21184	PTPRU
ncbi_102096899	1300	729	1253	1683	2031	1812	42.85	27.54	46.92	53.96	57.29	60.9	39.1033	57.3833	0.55334	0.00662399	0.213607	PLK2
ncbi_102089858	281	203	242	167	235	159	11.76	9.77	11.54	6.82	8.44	6.81	11.0233	7.35667	-0.583436	0.00663688	0.213607	XKR5
ncbi_102094217	3029	2165	1964	3782	3528	3949	117.01	96.49	86.87	142.63	117.05	156.66	100.123	138.78	0.471021	0.0066779	0.214161	Gpm6b
ncbi_102094220	2057	1971	1508	1706	1678	1389	72.13	79.48	60.26	58.37	50.51	49.82	70.6233	52.9	-0.416877	0.00668	0.214161	AIRC
ncbi_102093850	130	111	123	205	208	224	5.04	4.95	5.44	7.76	6.92	8.88	5.14333	7.85333	0.610601	0.00670463	0.214535	MAMDC2
ncbi_102098698	8	664	293	15	52	4	0.28	26.98	11.8	0.52	1.58	0.14	13.02	0.746667	-4.12412	0.00674127	0.215291	Faah
MSTRG.18008	69	49	88	98	206	170	8.75	7.12	12.75	12.16	22.37	22.04	9.54	18.8567	0.983013	0.00678247	0.216067	--
MSTRG.8026	7	5	40	3	3	1	0.46	0.38	3	0.19	0.17	0.07	1.28	0.143333	-3.1587	0.00679936	0.216067	--
ncbi_102092742	628	440	478	653	970	1106	38.73	31.21	33.6	39.3	51.36	69.78	34.5133	53.48	0.631846	0.00680475	0.216067	GLIPR2
ncbi_102083852	11135	9182	10400	9747	9779	8923	518.24	491.42	551.58	442.62	390.7	424.8	520.413	419.373	-0.311423	0.00682007	0.216071	CCT4
ncbi_102087699	549	531	387	696	850	860	62.12	69.09	49.9	76.84	82.56	99.54	60.37	86.3133	0.515752	0.00683099	0.216071	GNG2
MSTRG.6860	25	272	235	8	41	35	1.05	13.12	11.24	0.33	1.48	1.5	8.47	1.10333	-2.94049	0.00688054	0.217223	--
MSTRG.22883	48	22	23	70	89	70	1.14	0.59	0.62	1.58	1.77	1.65	0.783333	1.66667	1.08927	0.00692385	0.217779	--
ncbi_102087481	958	1185	849	1999	1821	1241	33.26	47.36	32.86	67.2	56.61	45.58	37.8267	56.4633	0.577911	0.00692647	0.217779	DCX
ncbi_102098466	1936	1769	1487	2569	2544	2823	25.19	26.47	22.05	32.62	28.42	37.58	24.57	32.8733	0.42002	0.00694092	0.217779	TMEM131
ncbi_102088439	50	23	25	82	73	85	3.42	1.81	1.95	5.48	4.29	5.95	2.39333	5.24	1.13055	0.00695081	0.217779	HS3ST2
ncbi_102097678	12505	9923	9439	15883	16155	13170	188.57	172.07	162.2	233.69	209.13	203.15	174.28	215.323	0.305098	0.00701188	0.219277	CDH11
ncbi_102090248	160	195	219	336	315	434	6	8.41	9.36	12.3	10.14	16.65	7.92333	13.03	0.717658	0.00704062	0.21976	SCG2
ncbi_102094287	4	8	51	4	3	2	0.26	0.61	3.83	0.26	0.17	0.13	1.56667	0.186667	-3.06916	0.0070785	0.220187	SLC16A7
ncbi_102091272	2	57	42	2	12	2	0.1	3.27	2.38	0.1	0.51	0.1	1.91667	0.236667	-3.01767	0.00710166	0.220187	HNF4G
ncbi_102084992	7482	6794	6248	9784	10556	8112	41.46	43.3	39.45	52.94	50.18	46.14	41.4033	49.7533	0.265046	0.00710366	0.220187	Macf1
ncbi_102096956	141	192	187	136	124	102	7.09	11.11	10.72	6.68	5.36	5.25	9.64	5.76333	-0.74213	0.00711445	0.220187	METTL2
ncbi_102085083	2496	2265	2533	2189	2378	2144	89.57	93.47	103.59	76.65	73.26	78.7	95.5433	76.2033	-0.326301	0.00712085	0.220187	MCM5
ncbi_102096031	331	288	239	610	520	357	10.05	10.06	8.27	18.07	13.56	11.09	9.46	14.24	0.590037	0.00720933	0.222507	PPM1E
ncbi_102093444	2968	2359	2451	2423	2769	2089	174.43	158.3	163.35	143.66	136.93	127.18	165.36	135.923	-0.282817	0.00732838	0.225761	BUB3
ncbi_102093608	1572	1317	1299	1207	1372	1237	54.82	52.81	51.62	41.07	41.07	44.12	53.0833	42.0867	-0.334896	0.00736284	0.226401	Tsr1
ncbi_102091158	3562	3016	3229	2975	3614	2762	338.53	329.62	349.71	275.88	294.86	268.51	339.287	279.75	-0.278367	0.00738836	0.226764	PSMB7
ncbi_102085555	1325	995	928	1406	1808	2938	30.39	26.15	24.14	31.47	35.59	68.89	26.8933	45.3167	0.752793	0.00740875	0.226968	TSKU
ncbi_102084409	5	6	1	41	33	7	0.45	0.62	0.1	3.61	2.56	0.65	0.39	2.27333	2.54326	0.00742339	0.226997	TLX1
ncbi_102093836	372	279	424	470	850	613	62.53	53.93	81.22	77.08	122.65	105.4	65.8933	101.71	0.626257	0.00744464	0.227226	MYL6
MSTRG.17330	73	78	131	266	280	119	1.81	2.22	3.69	6.42	5.95	3.01	2.57333	5.12667	0.994383	0.00746062	0.227295	CCDC59
ncbi_102092474	1809	1297	1330	2090	2513	1904	63.27	52.17	53.01	71.32	75.45	68.12	56.15	71.63	0.351278	0.00748705	0.227644	Hspa2
ncbi_102092661	226	165	205	158	169	131	25.15	21.12	26	17.16	16.15	14.91	24.09	16.0733	-0.583765	0.00749961	0.227644	HDDC2
ncbi_102085728	8	230	98	1	14	0	0.36	10.46	4.3	0.04	0.48	0	5.04	0.173333	-4.8618	0.00752266	0.227926	SLC23A3
ncbi_102097544	866	724	622	982	1251	1292	27.79	26.72	22.75	30.75	34.46	42.41	25.7533	35.8733	0.478153	0.00758577	0.228693	CSGALNACT2
ncbi_102092040	712	689	765	1380	1198	888	31.84	35.44	38.99	60.22	46	40.63	35.4233	48.95	0.466609	0.00759305	0.228693	NSG1
MSTRG.23932	0	0	0	0	18	17	0	0	0	0	0.97	1.13	0.001	0.7	9.45121	0.00760166	0.228693	--
ncbi_102097258	21	80	21	6	18	12	0.51	2.24	0.58	0.14	0.38	0.3	1.11	0.273333	-2.02183	0.00760327	0.228693	HAO1
ncbi_102085896	489	433	571	441	434	348	11.49	11.7	15.3	10.11	8.76	8.37	12.83	9.08	-0.498757	0.00766761	0.230204	MANBA
ncbi_102090684	50	75	34	84	201	622	5.56	9.72	4.61	9.47	19.2	70.81	6.63	33.16	2.32236	0.00768136	0.230204	PLAC9
ncbi_102087285	283	150	198	152	139	141	22.17	13.52	17.66	11.62	9.34	11.3	17.7833	10.7533	-0.725742	0.00773076	0.231266	Pkib
ncbi_102089729	360	326	326	284	297	272	19.2	20	19.79	14.78	13.6	14.81	19.6633	14.3967	-0.449773	0.0078035	0.233021	PAAF1
A306_00000377	73	61	84	115	196	128	8.85	8.5	11.61	13.6	20.4	15.87	9.65333	16.6233	0.784111	0.00782712	0.233305	Smtn
ncbi_102084022	0	49	27	4	3	1	0	2.34	1.28	0.16	0.11	0.04	1.20667	0.103333	-3.54565	0.00786891	0.234016	Slc47a1
ncbi_102085132	175	134	224	234	440	387	3.43	3.03	5.01	4.46	7.54	7.84	3.82333	6.61333	0.790547	0.0078926	0.234016	MICAL2
ncbi_102090045	482	281	372	551	671	698	21.42	14.13	18.45	23.65	25.25	31.52	18	26.8067	0.574595	0.00790087	0.234016	MEF2C
MSTRG.1654	3	38	0	1	0	0	0.22	3.23	0	0.07	0	0	1.15	0.0233333	-5.6231	0.00790756	0.234016	pol
ncbi_102089937	38	63	77	24	42	21	1.26	2.39	2.9	0.77	1.19	0.71	2.18333	0.89	-1.29466	0.00793644	0.234451	VEPH1
ncbi_102093796	1801	1602	1738	1352	1911	1378	69.18	70.76	76.07	50.67	63.01	54.14	72.0033	55.94	-0.364183	0.00796582	0.234899	THOC5
ncbi_102098659	439	445	397	728	706	542	17.1	19.94	17.63	27.68	23.61	21.6	18.2233	24.2967	0.414972	0.00802815	0.235862	PRKG1
ncbi_102087173	379	685	532	249	482	350	8.18	16.99	13.08	5.24	8.93	7.72	12.75	7.29667	-0.805188	0.00802864	0.235862	AVIL
A306_00000488	471	571	509	810	867	736	75.13	104.74	92.53	126.07	118.73	120.09	90.8	121.63	0.421735	0.00804123	0.235862	TUBB3
ncbi_102083454	2	0	0	5	11	22	0.08	0	0	0.21	0.4	0.95	0.0266667	0.52	4.2854	0.00808817	0.236819	Sema6c
MSTRG.2914	366	401	469	599	699	900	2.25	2.84	3.29	3.59	3.69	5.66	2.79333	4.31333	0.626815	0.00811314	0.23713	--
ncbi_102096978	1208	1298	989	1727	2141	1475	32.58	40.25	30.38	45.45	49.55	40.68	34.4033	45.2267	0.394625	0.00818305	0.237819	SESN3
ncbi_102097953	212	227	199	436	426	257	4.28	5.27	4.57	8.58	7.38	5.3	4.70667	7.08667	0.590402	0.00819137	0.237819	Ptprn2
ncbi_102086099	8	54	45	1	12	10	0.41	3.19	2.63	0.05	0.53	0.53	2.07667	0.37	-2.48867	0.008192	0.237819	CBS
ncbi_102090083	880	670	510	501	695	390	15.77	13.81	10.41	8.76	10.69	7.15	13.33	8.86667	-0.588213	0.00819422	0.237819	Prdm16
ncbi_102097860	312	310	279	929	289	823	11.04	12.61	11.25	32.08	8.78	29.79	11.6333	23.55	1.01746	0.00821492	0.237845	DARS2
ncbi_102083769	644	497	408	174	546	261	33.98	30.15	24.53	8.96	24.73	14.09	29.5533	15.9267	-0.891877	0.00822385	0.237845	KCNG1
MSTRG.20392	763	790	495	1051	1130	1300	10.96	13.05	8.11	14.73	13.93	19.1	10.7067	15.92	0.572331	0.00825422	0.237913	--
ncbi_102090299	1723	1162	1341	1887	3112	1861	102.24	79.29	90.68	109.25	158.52	112.96	90.7367	126.91	0.484048	0.00828339	0.237913	CTSL
ncbi_102092507	220	270	228	178	183	184	20.25	28.57	23.91	16.15	14.46	17.32	24.2433	15.9767	-0.601622	0.00828914	0.237913	PPCS
ncbi_102093783	515	464	509	450	478	379	29.71	30.79	33.47	25.33	23.68	22.37	31.3233	23.7933	-0.39668	0.00829293	0.237913	MTERF3
ncbi_102087556	314	312	257	427	515	434	21.87	25.03	20.43	29.07	30.85	30.87	22.4433	30.2633	0.431284	0.00832566	0.237913	SEPTIN5
ncbi_102094584	488	216	355	49	338	98	50.51	25.71	41.87	4.95	30.03	10.38	39.3633	15.12	-1.38039	0.00833841	0.237913	SHOX
ncbi_102097707	3448	3180	3593	3217	3520	2844	174.12	184.67	206.77	158.51	152.6	146.91	188.52	152.673	-0.304269	0.00834211	0.237913	SAMM50
ncbi_102084958	487	426	375	632	673	657	12.43	12.5	10.91	15.74	14.74	17.15	11.9467	15.8767	0.4103	0.00834488	0.237913	Cdr2l
A306_00000253	226	188	226	280	415	464	10.2	9.75	11.62	12.33	16.07	21.42	10.5233	16.6067	0.658171	0.00835564	0.237913	FLNC
ncbi_102088575	856	886	592	1038	1368	1879	13.78	16.4	10.86	16.3	18.9	30.93	13.68	22.0433	0.688274	0.00839637	0.238189	ADAMTS7
MSTRG.17803	498	338	414	319	410	300	11.05	8.51	10.51	6.93	7.85	6.7	10.0233	7.16	-0.485331	0.00840755	0.238189	--
ncbi_102093219	3722	3649	3564	3413	3400	3239	198.3	223.56	216.38	177.42	155.5	176.52	212.747	169.813	-0.325187	0.00842013	0.238189	NDUFA10
ncbi_102086799	768	746	748	666	670	651	24.01	26.82	26.65	20.32	17.98	20.82	25.8267	19.7067	-0.390178	0.00842313	0.238189	MCM10
ncbi_102090077	662	625	683	627	619	455	9.67	10.5	11.37	8.93	7.76	6.8	10.5133	7.83	-0.425136	0.00844767	0.238189	PPP1R26
ncbi_102089238	3	17	11	0	2	0	0.26	1.67	1.07	0	0.15	0	1	0.05	-4.32193	0.00845173	0.238189	Slc30a2
ncbi_102088743	462	345	237	839	630	470	36.85	31.64	21.54	65.29	43.14	38.35	30.01	48.9267	0.705178	0.00851889	0.239673	PENK
MSTRG.5043	119	466	434	224	185	105	19.46	87.89	81.1	35.84	25.99	17.65	62.8167	26.4933	-1.24552	0.00864801	0.242881	--
ncbi_102093620	67	53	50	16	38	32	5.71	5.2	4.86	1.33	2.78	2.79	5.25667	2.3	-1.19251	0.00866225	0.242881	RHBDD1
ncbi_102085935	188	232	238	125	142	181	7.46	10.59	10.77	4.84	4.84	7.35	9.60667	5.67667	-0.758992	0.00871445	0.243931	CITED2
ncbi_102086383	1717	1111	1276	1646	2600	2815	56.55	42.08	47.89	52.9	73.51	94.84	48.84	73.75	0.59458	0.00875437	0.244269	DKK3
ncbi_102083843	958	834	902	1713	1160	1603	36.39	36.43	39.04	63.48	37.82	62.28	37.2867	54.5267	0.548302	0.00876608	0.244269	--
ncbi_102093638	21	52	41	4	25	3	0.8	2.28	1.78	0.15	0.82	0.12	1.62	0.363333	-2.15663	0.00877083	0.244269	MUC4
ncbi_102091196	1467	734	1192	750	1088	727	117.93	67.85	109.2	58.83	75.08	59.78	98.3267	64.5633	-0.606868	0.00883112	0.244799	MRPL38
ncbi_102094620	184	342	227	185	169	150	8.04	17.23	11.32	7.97	6.45	6.63	12.1967	7.01667	-0.797629	0.00884564	0.244799	PTH1R
ncbi_102085894	1949	1652	2001	1838	1660	1418	105.85	103.17	123.84	97.39	77.39	78.77	110.953	84.5167	-0.392645	0.00884849	0.244799	CENPM
ncbi_102096838	710	549	457	515	508	347	14.65	13.18	10.85	10.4	8.94	7.47	12.8933	8.93667	-0.528817	0.00884906	0.244799	TRIM32
ncbi_102085105	11	52	40	12	13	8	0.45	2.42	1.85	0.47	0.45	0.33	1.57333	0.416667	-1.91686	0.00887583	0.24513	ACMSD
ncbi_102090997	16	8	5	36	37	28	0.82	0.47	0.29	1.8	1.63	1.47	0.526667	1.63333	1.63286	0.00894195	0.246544	GPR22
ncbi_102086612	1197	1076	1026	1705	1734	1311	34.52	35.68	33.72	47.98	42.93	38.67	34.64	43.1933	0.31837	0.00897784	0.247122	RAB39B
ncbi_102096351	2146	1697	1638	2469	2799	2704	17.54	15.95	15.26	19.7	19.65	22.62	16.25	20.6567	0.346168	0.00906071	0.248587	Abca1
ncbi_102083430	431	377	305	562	593	593	18.94	18.46	15.16	23.81	21.93	26.21	17.52	23.9833	0.453029	0.00906111	0.248587	HPCAL1
ncbi_102088022	1488	1273	1152	1469	2757	2416	40.2	39.55	35.47	38.73	63.95	66.77	38.4067	56.4833	0.556468	0.00911046	0.249527	PRSS23
A306_00000146	2052	1937	1625	2386	3128	3140	65.08	70.65	58.73	73.84	85.17	101.87	64.82	86.96	0.423913	0.00914258	0.249993	LRP1
ncbi_102091345	40	185	123	49	51	55	1.78	9.47	6.24	2.13	1.95	2.51	5.83	2.19667	-1.40818	0.00917351	0.250425	VDR
ncbi_102096474	4822	4467	4941	6516	7789	5677	65.83	70.13	76.87	86.8	91.29	79.28	70.9433	85.79	0.274142	0.00918937	0.250444	VCL
ncbi_102084338	169	171	115	218	287	400	9.06	10.55	7.03	11.41	13.21	21.94	8.88	15.52	0.805497	0.00922952	0.251125	C1qtnf4
ncbi_102093939	247	241	157	136	195	138	5.43	6.09	3.93	2.92	3.68	3.1	5.15	3.23333	-0.67155	0.00925799	0.25117	MCM9
ncbi_102093914	680	620	646	586	662	523	38.47	40.34	41.65	32.35	32.15	30.27	40.1533	31.59	-0.346052	0.00926153	0.25117	WDR75
ncbi_102093355	26	17	13	32	63	68	0.22	0.16	0.12	0.26	0.45	0.58	0.166667	0.43	1.36737	0.0092929	0.251608	COL6A6
ncbi_102087255	1124	1047	1081	931	915	975	50.39	54.09	55.32	40.72	35.22	44.8	53.2667	40.2467	-0.404364	0.00933331	0.252115	WDSUB1
MSTRG.14521	1	1	0	10	15	7	0.31	0.35	0	2.2	0.17	0.1	0.22	0.823333	1.90397	0.00934975	0.252115	gag-pro-pol
MSTRG.7652	0	3	0	38	42	0	0	0.12	0	1.22	1.19	0	0.04	0.803333	4.32793	0.00937372	0.252115	--
ncbi_102092338	37	307	28	40	24	40	0.63	6	0.54	0.66	0.35	0.69	2.39	0.566667	-2.07644	0.00938216	0.252115	Pah
ncbi_102088892	707	665	749	674	654	526	19.77	21.38	23.86	18.39	15.7	15.04	21.67	16.3767	-0.404057	0.00938781	0.252115	DIEXF
ncbi_102089056	4	42	0	1	1	0	0.19	2.24	0	0.05	0.04	0	0.81	0.03	-4.75489	0.00949645	0.254619	PCDHGA2
ncbi_102085874	490	484	406	357	440	379	45.98	52.23	43.41	32.69	35.44	36.38	47.2067	34.8367	-0.438384	0.00951982	0.254832	Echdc3
ncbi_102092343	277	454	354	201	273	283	11.69	22.03	17.02	8.28	9.89	12.21	16.9133	10.1267	-0.740002	0.00954111	0.254942	TPTE2
ncbi_102092038	212	211	221	191	176	134	10.72	12.28	12.69	9.43	7.6	6.9	11.8967	7.97667	-0.5767	0.00956845	0.254942	CMC4
ncbi_102093381	27	510	383	48	84	19	1.11	24.34	17.97	1.93	2.97	0.8	14.4733	1.9	-2.92933	0.00957268	0.254942	GGT1
ncbi_102088137	161	155	86	234	375	196	3.56	3.94	2.16	5.04	7.11	4.43	3.22	5.52667	0.779349	0.00961198	0.254942	ADAMTS18
ncbi_102085091	0	30	17	2	1	0	0	3.18	1.79	0.18	0.08	0	1.65667	0.0866667	-4.25666	0.00962148	0.254942	PNP
ncbi_102098266	641	598	577	435	686	371	62.38	66.92	63.99	41.3	57.31	36.93	64.43	45.18	-0.512048	0.00962775	0.254942	TST
ncbi_102085965	66	43	32	89	98	129	2.17	1.63	1.2	2.86	2.77	4.35	1.66667	3.32667	0.997112	0.00964119	0.254942	PRSS12
ncbi_102088830	734	643	1105	574	730	588	29.74	29.96	51.02	22.69	25.39	24.37	36.9067	24.15	-0.611858	0.00964721	0.254942	Rdh10
ncbi_102088059	0	0	2	15	13	7	0	0	0.15	0.94	0.72	0.46	0.05	0.706667	3.82103	0.00967484	0.255265	ACP3
ncbi_102098860	48	63	45	116	81	179	0.79	1.19	0.84	1.85	1.14	3	0.94	1.99667	1.08686	0.00970984	0.25541	ABCA9
ncbi_102092956	50	100	81	8	56	28	1.19	2.75	2.21	0.19	1.15	0.68	2.05	0.673333	-1.60623	0.0097236	0.25541	FAM107A
ncbi_102096456	60	57	48	164	119	77	1.34	1.47	1.23	3.59	2.29	1.77	1.34667	2.55	0.921104	0.00972666	0.25541	ALK
ncbi_102093554	93	76	140	219	209	178	1.71	1.61	2.94	3.94	3.31	3.35	2.08667	3.53333	0.75983	0.00974617	0.255493	MTUS2
MSTRG.3691	109	277	264	41	153	121	3.1	9.07	8.57	1.14	3.74	3.53	6.91333	2.80333	-1.30224	0.00976186	0.255493	--
ncbi_102093438	519	496	576	449	524	412	19.79	21.74	25.02	16.7	17.15	16.07	22.1833	16.64	-0.414821	0.00977615	0.255493	FASTKD2
ncbi_102097416	3064	2898	2835	2767	3264	2355	108.66	118.18	114.57	95.75	99.37	85.43	113.803	93.5167	-0.283247	0.00981875	0.255874	Trap1
ncbi_102091359	76	64	48	130	109	138	1.62	1.57	1.16	2.7	1.99	3	1.45	2.56333	0.821968	0.00982169	0.255874	AOAH
ncbi_102087912	172	190	159	406	307	231	6.08	7.87	6.34	13.08	8.68	8.23	6.76333	9.99667	0.563713	0.00986445	0.256344	SYT1
ncbi_102084913	1081	888	798	1232	1553	1257	27.29	25.78	22.96	30.35	33.66	32.47	25.3433	32.16	0.343661	0.00987071	0.256344	Hip1
ncbi_102086611	2628	2346	2611	2384	2741	2051	108.8	111.69	123.19	96.3	97.42	86.86	114.56	93.5267	-0.292654	0.00991831	0.257177	Dars1
ncbi_102089108	3127	2797	3131	2957	2906	2536	107.34	110.41	122.48	99.04	85.63	89.05	113.41	91.24	-0.31381	0.00993499	0.257206	MCM3
ncbi_102094650	2559	2231	1961	3067	3546	2863	42.71	42.82	37.3	49.95	50.81	48.88	40.9433	49.88	0.284833	0.00996211	0.257505	SNED1
ncbi_102097959	603	355	443	334	441	336	22.92	15.36	19.49	12.61	14.38	13.2	19.2567	13.3967	-0.523484	0.010075	0.259681	CLK1
ncbi_102085267	3616	3022	3079	3215	3391	2526	146.07	140.37	141.73	126.71	117.59	104.37	142.723	116.223	-0.296321	0.0100777	0.259681	RARS1
ncbi_106146129	3	1	2	1	8	62	0.2	0.08	0.15	0.06	0.46	4.22	0.143333	1.58	3.46248	0.0101164	0.260274	Slc14a2
ncbi_102088190	80	180	137	83	97	51	1.45	3.74	2.82	1.46	1.5	0.94	2.67	1.3	-1.03833	0.010153	0.260298	CARD11
ncbi_102090199	1035	2141	1392	1193	1095	978	23.23	55.27	35.61	26.13	21.1	22.46	38.0367	23.23	-0.711402	0.0101573	0.260298	Acsl1
ncbi_102084652	184	70	63	160	307	272	4.17	1.82	1.63	3.53	5.97	6.3	2.54	5.26667	1.05206	0.010167	0.260298	ADAMTS2
ncbi_102090892	245	261	168	148	199	153	13.18	16.12	10.31	7.78	9.17	8.39	13.2033	8.44667	-0.644448	0.0101935	0.260298	ASL
ncbi_102086337	9	115	63	13	27	16	0.19	2.79	1.51	0.27	0.49	0.35	1.49667	0.37	-2.01616	0.010196	0.260298	CDHR2
ncbi_102093822	5	53	46	10	3	10	0.33	4.04	3.48	0.65	0.17	0.68	2.61667	0.5	-2.38773	0.0102576	0.261467	CTNNA3
ncbi_102084452	609	542	407	626	1039	1094	16.82	17.22	12.81	16.87	24.64	30.91	15.6167	24.14	0.628339	0.0102752	0.261512	Asap2
ncbi_102094726	674	626	548	526	646	473	6.21	6.63	5.75	4.73	5.11	4.46	6.19667	4.76667	-0.378512	0.0102972	0.261668	wdr90
ncbi_102093688	2582	2613	2444	2221	2778	2175	149.08	173.49	160.81	125.12	137.69	128.46	161.127	130.423	-0.304993	0.0103646	0.26287	FH
ncbi_102095745	660	444	572	697	1001	1362	35.44	27.42	35	36.52	46.14	74.81	32.62	52.49	0.686286	0.0103762	0.26287	PDLIM1
ncbi_102090516	105	1319	1118	242	188	79	0.61	8.82	7.41	1.37	0.94	0.47	5.61333	0.926667	-2.59874	0.0104191	0.263552	LRP2
ncbi_102085827	552	508	500	477	530	351	22.89	24.22	23.63	19.3	18.87	14.89	23.58	17.6867	-0.414902	0.0104932	0.265021	ZNF783
ncbi_102097819	2523	2381	2172	3716	3486	2909	39.46	42.82	38.71	56.7	46.8	46.54	40.33	50.0133	0.310459	0.0105803	0.265985	MAP4K4
ncbi_102084470	531	444	533	469	441	379	37.21	35.78	42.56	32.07	26.53	27.17	38.5167	28.59	-0.429972	0.0105866	0.265985	Dram2
ncbi_102085676	3026	2909	2848	2678	3042	2640	316.83	350.25	339.81	273.58	273.42	282.75	335.63	276.583	-0.279157	0.0106006	0.265985	CHCHD2
ncbi_102098817	1915	1721	1704	1711	1781	1556	91.05	94.1	92.33	79.38	72.7	75.68	92.4933	75.92	-0.284869	0.0106048	0.265985	HMBS
ncbi_102094394	37	19	9	17	90	165	4.49	2.65	1.24	2.01	9.37	20.46	2.79333	10.6133	1.92582	0.0106118	0.265985	NFIX
ncbi_102096291	160	88	80	176	219	252	3.86	2.44	2.2	4.14	4.53	6.22	2.83333	4.96333	0.808809	0.0106447	0.266408	SORCS2
ncbi_102095438	26	33	37	38	65	235	2.64	3.86	4.29	3.77	5.67	24.45	3.59667	11.2967	1.65116	0.0107122	0.267515	Rasl11a
ncbi_102095398	4446	3725	3641	4911	6351	6534	67.03	64.58	62.56	72.24	82.2	100.77	64.7233	85.07	0.394365	0.0107264	0.267515	Pxdn
A306_00000172	61	84	71	119	174	129	2.99	4.73	3.96	5.68	7.31	6.46	3.89333	6.48333	0.73573	0.0107375	0.267515	Ecel1
ncbi_102095470	0	28	11	0	1	1	0	1.54	0.6	0	0.04	0.05	0.713333	0.03	-4.57154	0.0107659	0.267821	SLC22A7
ncbi_102092328	42	33	45	71	93	90	1.76	1.59	2.15	2.91	3.35	3.86	1.83333	3.37333	0.879706	0.0108321	0.269062	ASPHD2
ncbi_102097722	142	197	103	278	295	256	1.03	1.65	0.85	1.97	1.84	1.91	1.17667	1.90667	0.696347	0.0110031	0.272608	Bsn
ncbi_102090708	50	57	59	157	120	79	3.43	4.5	4.62	10.52	7.07	5.55	4.18333	7.71333	0.882702	0.0110078	0.272608	ISL1
ncbi_102085436	13	313	119	13	35	24	0.66	18.39	6.93	0.65	1.54	1.25	8.66	1.14667	-2.91692	0.0110508	0.273262	SLC13A3
ncbi_102096092	1393	1164	1152	1902	1828	1546	20.97	20.15	19.76	27.93	23.62	23.8	20.2933	25.1167	0.307639	0.011102	0.274119	ITSN1
ncbi_102087447	13	1	1	5	24	93	0.55	0.05	0.05	0.21	0.88	4.05	0.216667	1.71333	2.98326	0.0111661	0.27504	CHAD
ncbi_106145958	1789	1723	1967	2822	2934	2217	72.95	80.8	91.41	112.28	102.71	92.48	81.72	102.49	0.326722	0.0111731	0.27504	Myh10
MSTRG.8697	20	8	5	64	22	40	0.75	0.35	0.21	2.35	0.71	1.54	0.436667	1.53333	1.81207	0.0111891	0.27504	--
MSTRG.21229	216	219	162	254	393	491	16.85	19.64	14.4	19.33	26.31	39.18	16.9633	28.2733	0.737022	0.0112651	0.276496	HSPG2
ncbi_102090310	359	95	103	58	91	107	42.33	12.88	13.84	6.67	9.21	12.9	23.0167	9.59333	-1.26257	0.0112818	0.276496	C1orf74
ncbi_102093678	312	185	171	344	373	545	4.77	3.26	2.98	5.14	4.9	8.53	3.67	6.19	0.754159	0.0114345	0.279825	MYOM2
ncbi_102095294	1918	1601	1748	1736	1799	1375	95.2	91.38	98.87	84.08	76.66	69.81	95.15	76.85	-0.308158	0.0114837	0.28056	PTGES2
ncbi_102092256	562	545	520	817	865	678	24.97	27.85	26.33	35.42	32.99	30.81	26.3833	33.0733	0.326042	0.0115275	0.28056	Cyth3
ncbi_102090772	1321	744	1210	1788	1935	1541	28.04	18.16	29.27	37.03	35.26	33.46	25.1567	35.25	0.486682	0.0115453	0.28056	ARRDC3
ncbi_102095558	1212	987	620	1173	1656	2780	19.88	18.62	11.59	18.78	23.32	46.65	16.6967	29.5833	0.825225	0.0115569	0.28056	NFIA
ncbi_102092929	60	79	105	58	50	33	3.18	4.81	6.33	3	2.27	1.79	4.77333	2.35333	-1.02029	0.0115775	0.28056	AADACL4
ncbi_102098572	174	146	105	197	301	275	12.08	11.65	8.31	13.34	17.94	19.53	10.68	16.9367	0.665238	0.0115794	0.28056	PHYHIPL
ncbi_102095775	67	183	48	56	49	12	2.53	7.99	2.07	2.08	1.61	0.47	4.19667	1.38667	-1.59762	0.0115943	0.28056	MCOLN2
ncbi_102083591	690	458	453	740	877	1058	25.05	19.12	18.74	26.21	27.33	39.29	20.97	30.9433	0.561302	0.0116003	0.28056	TGFBR2
ncbi_102097934	969	1037	892	1354	1636	1226	20.7	25.47	21.71	28.22	30	26.79	22.6267	28.3367	0.324646	0.0116344	0.280612	MAP7D2
A306_00000040	357	341	358	319	339	242	5.39	5.92	6.16	4.7	4.39	3.74	5.82333	4.27667	-0.445358	0.0116427	0.280612	ATP10D
MSTRG.8122	76	40	46	97	113	126	2.42	1.46	1.67	3.01	3.08	4.1	1.85	3.39667	0.876594	0.0116533	0.280612	--
ncbi_102092360	17	153	19	15	22	16	0.59	6.1	0.75	0.51	0.65	0.57	2.48	0.576667	-2.10453	0.0117333	0.281449	FFAR4
ncbi_102088170	297	233	287	239	239	191	8.62	7.78	9.49	6.77	5.95	5.67	8.63	6.13	-0.493473	0.0117443	0.281449	Slc26a5
ncbi_102088464	4	14	21	0	4	0	0.16	0.65	0.97	0	0.14	0	0.593333	0.0466667	-3.66838	0.0117542	0.281449	PPEF1
ncbi_102086057	2148	2094	1743	1933	2000	1518	50.61	56.73	46.8	44.44	40.45	36.58	51.38	40.49	-0.343641	0.011784	0.281449	dhtkd1
ncbi_102086759	222	193	167	332	285	396	12.94	12.9	11.1	18.82	14.24	23.55	12.3133	18.87	0.615873	0.011797	0.281449	AMY2A
ncbi_102088573	6089	5333	6820	6066	5601	4302	475.4	478.8	606.78	462.1	375.4	343.57	520.327	393.69	-0.402358	0.0118041	0.281449	HMGB2
ncbi_102095699	0	15	15	1	0	0	0	1.3	1.29	0.07	0	0	0.863333	0.0233333	-5.20945	0.0118203	0.281449	Clrn3
ncbi_102085833	1290	1236	954	1807	1726	1663	16.63	17.82	13.66	22.65	18.52	21	16.0367	20.7233	0.369882	0.0118242	0.281449	CCDC88A
A306_00000007	24	159	0	0	0	1	2.08	15.84	0	0	0	0.09	5.97333	0.03	-7.63743	0.011863	0.281719	HRG
ncbi_102098534	421	372	335	493	709	536	27.82	28.27	25.23	31.79	40.22	36.23	27.1067	36.08	0.412552	0.0118696	0.281719	SEPTIN12
ncbi_102086183	15	82	17	9	9	14	0.24	1.5	0.31	0.14	0.12	0.23	0.683333	0.163333	-2.06477	0.0119603	0.283465	C5
ncbi_102088507	19	117	66	29	33	15	0.71	5.1	2.85	1.09	1.06	0.57	2.88667	0.906667	-1.67076	0.0119937	0.28385	ACSM3
ncbi_102094384	72	347	9	0	6	15	8.14	45.14	1.16	0	0.58	1.74	18.1467	0.773333	-4.55247	0.0120226	0.28385	SPP2
ncbi_102097631	1579	1417	1469	2113	2321	1753	46.27	47.75	49.06	60.42	58.39	52.55	47.6933	57.12	0.260208	0.0120363	0.28385	SMAD1
ncbi_102092444	19	122	13	10	4	20	0.74	5.49	0.58	0.38	0.13	0.8	2.27	0.436667	-2.37809	0.012059	0.28385	CFI
ncbi_102095960	283	351	292	480	493	559	7.46	10.46	8.63	12.34	11.17	15.28	8.85	12.93	0.546973	0.0120623	0.28385	SNAP91
ncbi_102092175	330	280	243	436	478	389	8.22	8.02	6.9	10.6	10.22	9.91	7.71333	10.2433	0.409259	0.0121331	0.284635	ADAMTS14
ncbi_102093186	30	71	56	175	103	108	1.66	4.52	3.53	9.45	4.89	6.11	3.23667	6.81667	1.07456	0.0122106	0.284635	SHH
e gland development;GO:0060783//mesenchymal smoothened signaling pathway involved in prostate gland development;GO:0060785//regulation of apoptosis involved in tissue homeostasis;GO:0060786//regulation of cell differentiation involved in tissue homeostasis;GO:0060828//regulation of canonical Wnt signaling pathway;GO:0060840//artery development;GO:0060900//embryonic camera-type eye formation;GO:00…
ncbi_102094447	5611	5405	4679	8143	7709	6464	220.31	244.04	209.35	311.96	259.84	259.61	224.567	277.137	0.303454	0.0122161	0.284635	DPYSL2
ncbi_102098054	132	88	82	151	198	214	8.51	6.52	6.02	9.5	10.95	14.11	7.01667	11.52	0.715283	0.0122349	0.284635	ITM2C
MSTRG.6682	59	70	213	61	58	42	0.79	1.08	3.25	0.8	0.67	0.57	1.70667	0.68	-1.32757	0.0122416	0.284635	--
ncbi_102096949	1656	1697	1627	1566	1784	1284	58.57	69.03	65.58	54.05	54.17	46.46	64.3933	51.56	-0.320659	0.0122542	0.284635	NFE2L2
ncbi_102084527	584	429	480	651	833	917	19.15	16.18	17.94	20.83	23.45	30.76	17.7567	25.0133	0.494337	0.01229	0.284635	MTSS2
ncbi_102089163	188	195	132	323	292	262	8.16	9.73	6.53	13.64	10.88	11.54	8.14	12.02	0.562336	0.0123041	0.284635	CHRNA4
ncbi_102088048	2	17	1	0	0	0	0.1	0.99	0.06	0	0	0	0.383333	0.001	-8.58246	0.0123132	0.284635	F9
ncbi_102095906	1252	1073	996	1550	1608	2546	16.72	16.47	15.15	20.19	18.43	34.77	16.1133	24.4633	0.602366	0.0123229	0.284635	LAMA4
ncbi_102084852	52	50	41	81	100	109	0.39	0.43	0.35	0.59	0.64	0.84	0.39	0.69	0.823122	0.0123323	0.284635	CSMD3
ncbi_102083453	8	1196	319	13	91	25	0.35	60.78	16.06	0.56	3.45	1.13	25.73	1.71333	-3.90857	0.0123351	0.284635	GATM
ncbi_102089328	0	35	16	1	3	0	0	3.51	1.59	0.08	0.22	0	1.7	0.1	-4.08746	0.0123655	0.284635	RDH8
MSTRG.23001	453	503	80	197	132	150	49.29	62.86	11	25.21	27.85	16.72	41.05	23.26	-0.819531	0.0123669	0.284635	--
ncbi_102094015	1098	1111	1291	1054	1070	964	31.88	37.11	42.74	29.87	26.68	28.64	37.2433	28.3967	-0.391261	0.0123889	0.284635	Exosc10
MSTRG.13705	197	119	128	105	115	97	4.99	3.47	3.7	2.6	2.5	2.52	4.05333	2.54	-0.67428	0.0123944	0.284635	--
ncbi_102083823	1321	1145	1038	921	1269	965	67.25	67.03	60.22	45.75	55.46	50.25	64.8333	50.4867	-0.360833	0.0124084	0.284635	TMBIM4
ncbi_102090006	285	317	260	535	456	399	15.51	19.84	16.12	28.41	21.3	22.21	17.1567	23.9733	0.482661	0.0124127	0.284635	Lrp11
ncbi_102093091	31	110	70	22	51	20	1.32	5.4	3.41	0.92	1.87	0.87	3.37667	1.22	-1.46872	0.0124472	0.284635	VNN1
MSTRG.21916	2465	2239	1832	2782	3649	3206	81.26	84.87	68.82	89.48	103.26	108.1	78.3167	100.28	0.356643	0.0124699	0.284635	--
MSTRG.21512	2	86	11	9	0	2	0.12	6.62	0.81	0.57	0	0.18	2.51667	0.25	-3.33151	0.0124701	0.284635	pol
ncbi_102093087	438	768	594	371	478	469	21.79	43.94	33.68	18.01	20.42	23.87	33.1367	20.7667	-0.674159	0.0124841	0.284635	Slc25a10
ncbi_102092777	468	313	275	964	643	409	44.95	34.57	30.1	90.34	53.02	40.18	36.54	61.18	0.743583	0.0125064	0.284635	HOXB4
ncbi_102098796	14984	12171	8498	14934	21072	24328	153.47	143.35	99.19	149.24	185.27	254.88	132.003	196.463	0.573686	0.0125086	0.284635	Col5a1
ncbi_102084053	38	53	15	103	86	86	0.98	1.58	0.44	2.6	1.91	2.27	1	2.26	1.17632	0.0125493	0.28517	GRM3
MSTRG.10650	305	222	255	401	453	349	12.46	10.43	11.87	15.99	15.89	14.59	11.5867	15.49	0.418872	0.0125769	0.285405	--
MSTRG.14543	1	13	9	1	0	0	0.07	1.12	0.74	0.07	0	0	0.643333	0.0233333	-4.7851	0.012625	0.285959	--
ncbi_102094619	1331	1486	1491	1314	1429	1153	86.9	111.57	110.94	83.71	80.1	77.01	103.137	80.2733	-0.361565	0.0126359	0.285959	RRP36
ncbi_102097278	868	898	908	862	830	698	23.96	27.08	28.07	23.77	20.83	20.49	26.37	21.6967	-0.281424	0.012671	0.28636	Mocs1
ncbi_102094713	9	56	15	4	12	4	0.14	1.03	0.27	0.06	0.16	0.07	0.48	0.0966667	-2.31194	0.0127206	0.286795	Hsd3b7
ncbi_102084341	2350	2544	2148	3959	15549	4474	75.93	94.52	79.09	124.81	431.26	147.86	83.18	234.643	1.49616	0.0127249	0.286795	ACTA2
ncbi_102094941	3	203	138	22	9	3	0.09	7.15	4.82	0.66	0.24	0.09	4.02	0.33	-3.60666	0.0128219	0.28859	SUSD2
ncbi_102092611	9	5	12	12	14	116	0.35	0.22	0.53	0.45	0.46	4.58	0.366667	1.83	2.3193	0.0128702	0.289233	Lrrc15
MSTRG.17340	2	8	11	1	0	0	0.03	0.15	0.21	0.02	0	0	0.13	0.00666667	-4.2854	0.0128855	0.289233	--
ncbi_102087211	846	899	1014	873	873	625	45.7	55.85	62.42	46.01	40.48	34.54	54.6567	40.3433	-0.438067	0.0129547	0.290391	lap3
ncbi_102093767	32	34	29	56	70	93	2.05	2.51	2.12	3.51	3.86	6.11	2.22667	4.49333	1.0129	0.0129777	0.29049	DOC2B
ncbi_102090059	975	866	912	834	937	798	36.91	37.7	39.34	30.81	30.45	30.9	37.9833	30.72	-0.306188	0.0129942	0.29049	TBP
A306_00000406	123	89	190	214	273	339	17.43	14.51	30.69	29.59	33.22	49.15	20.8767	37.32	0.838058	0.013034	0.290988	DES
ncbi_102085666	57	54	53	81	144	104	3.26	3.55	3.46	4.52	7.07	6.09	3.42333	5.89333	0.783682	0.0131024	0.292022	--
ncbi_106145717	6	7	6	18	25	28	0.94	1.27	1.08	2.76	3.38	4.51	1.09667	3.55	1.69469	0.0131157	0.292022	PCDH1
ncbi_102084759	31	32	30	57	99	56	3.25	3.86	3.59	5.84	8.92	6.01	3.56667	6.92333	0.95689	0.0131777	0.292719	ADM
ncbi_102089335	1167	1319	1069	1665	1901	1658	35.8	45.96	37.06	49.4	49.86	51.64	39.6067	50.3	0.344815	0.0131824	0.292719	ATP6V0A1
ncbi_102085761	3	11	4	32	26	20	0.11	0.45	0.16	1.1	0.79	0.72	0.24	0.87	1.85798	0.0132577	0.293997	RXFP1
ncbi_102088838	156	141	146	186	309	298	18.45	19.17	19.67	21.46	31.37	36.04	19.0967	29.6233	0.633413	0.0133048	0.294646	RAMP2
ncbi_102091046	35	21	20	53	64	60	2.05	1.41	1.33	3.02	3.21	3.59	1.59667	3.27333	1.0357	0.0133678	0.295645	SAMSN1
ncbi_102092874	0	1	0	0	38	6	0	0.06	0	0	1.7	0.32	0.02	0.673333	5.07325	0.0134679	0.297463	KRT6A
ncbi_102084880	424	361	364	571	607	497	19.96	19.54	19.53	26.23	24.53	23.93	19.6767	24.8967	0.339467	0.0136704	0.301533	NTN1
ncbi_102094330	220	103	106	155	420	384	10.09	5.43	5.54	6.94	16.54	18.02	7.02	13.8333	0.978606	0.0137199	0.302168	CTSS
ncbi_102094151	137	126	129	195	228	233	6.83	7.23	7.33	9.49	9.76	11.89	7.13	10.38	0.541832	0.0137358	0.302168	Dusp8
ncbi_102094989	4	44	52	10	8	8	0.16	2.06	2.36	0.38	0.28	0.33	1.52667	0.33	-2.20985	0.0138496	0.304268	CLIC5
ncbi_102089516	394	397	337	542	697	478	15.18	17.59	14.8	20.38	23.06	18.84	15.8567	20.76	0.388717	0.0139403	0.305487	VPS16
ncbi_102084446	66	34	44	76	108	131	4.35	2.58	3.31	4.89	6.12	8.84	3.41333	6.61667	0.954923	0.0139589	0.305487	MYOC
ncbi_102089105	1057	6209	193	67	552	276	32.6	220.18	6.78	2.02	14.61	8.71	86.52	8.44667	-3.35658	0.0139707	0.305487	ICA
ncbi_102086108	1253	1032	1245	1108	1217	745	35.54	33.66	40.24	30.67	29.64	21.62	36.48	27.31	-0.417676	0.0139877	0.305487	TTC27
ncbi_102098890	602	752	504	540	557	423	14.8	21.25	14.12	12.95	11.75	10.63	16.7233	11.7767	-0.505931	0.0139974	0.305487	CYLD
ncbi_102097503	234	191	170	272	350	377	7.6	7.14	6.29	8.62	9.76	12.53	7.01	10.3033	0.555625	0.0140275	0.305741	CASS4
ncbi_102097684	2497	2170	2382	2283	2556	1807	166.24	166.13	180.71	148.3	146.08	123.06	171.027	139.147	-0.297615	0.014081	0.306496	SMAP
ncbi_102092515	4929	4233	4010	5656	6802	5427	156.44	154.4	145.02	175.5	185.32	176.37	151.953	179.063	0.236842	0.0140992	0.306496	Add1
ncbi_102097746	72	73	41	117	175	95	3.97	4.6	2.56	6.32	8.27	5.35	3.71	6.64667	0.841212	0.0141543	0.30729	C2cd4c
ncbi_102098799	3572	2583	2822	2441	3067	2630	124.35	103.4	111.95	82.91	91.65	93.65	113.233	89.4033	-0.340898	0.0142196	0.307979	INTS11
MSTRG.18345	75	104	71	164	134	206	3.57	5.54	3.93	7.52	5.66	10.09	4.34667	7.75667	0.835527	0.0142233	0.307979	--
ncbi_102091394	369	307	278	450	512	497	9.48	9.07	8.14	11.29	11.3	13.07	8.89667	11.8867	0.418007	0.0142896	0.308555	DUSP16
ncbi_102098704	2223	1907	2072	1874	2086	1887	97.76	96.43	103.83	80.41	78.75	84.88	99.34	81.3467	-0.288292	0.0143213	0.308555	NARS1
ncbi_102097005	1555	792	808	1545	1808	2028	55.68	32.61	32.97	53.98	55.58	74.28	40.42	61.28	0.600347	0.014327	0.308555	COLEC12
MSTRG.22937	240	123	200	285	374	331	18.67	11	17.73	21.63	24.97	26.33	15.8	24.31	0.621625	0.0143534	0.308555	Itga5
ncbi_102097044	1459	950	980	904	1206	594	13.06	9.78	9.99	7.89	9.26	5.44	10.9433	7.53	-0.53933	0.0143547	0.308555	LRBA
MSTRG.8448	12	19	15	6	4	3	1	1.81	1.42	0.49	0.29	0.25	1.41	0.343333	-2.03801	0.0143783	0.308555	--
ncbi_102095143	959	752	783	1310	1272	1019	20.18	18.19	18.77	26.89	22.97	21.93	19.0467	23.93	0.329282	0.0143927	0.308555	TSHZ1
MSTRG.22828	320	515	423	891	778	562	21.06	38.98	31.73	57.22	43.96	37.84	30.59	46.34	0.599198	0.0143991	0.308555	--
ncbi_102088690	602	380	466	769	816	634	15.75	11.43	13.89	19.63	18.32	16.96	13.69	18.3033	0.418984	0.0144689	0.30965	GRIA3
ncbi_102096780	1117	854	1104	1260	1836	1700	29.69	26.38	33.78	32.72	41.87	46.75	29.95	40.4467	0.433465	0.0145056	0.310033	EDNRA
ncbi_102083554	277	215	180	411	312	450	6.41	5.72	4.75	9.28	6.2	10.65	5.62667	8.71	0.630392	0.0146095	0.311852	NFASC
ncbi_102097303	109	115	189	42	102	93	8.88	10.77	17.54	3.34	7.13	7.75	12.3967	6.07333	-1.02939	0.0146618	0.312263	crhr2
ncbi_102094396	192	222	259	380	451	299	4.25	5.65	6.53	8.21	8.57	6.77	5.47667	7.85	0.519395	0.014684	0.312263	MMRN1
ncbi_102095969	212	240	155	340	351	322	6.98	9.08	5.81	10.92	9.92	10.84	7.29	10.56	0.534619	0.0146854	0.312263	FOXO3
ncbi_102098964	5024	3835	4963	4241	4580	3877	273.21	239.82	307.56	225.03	213.81	215.66	273.53	218.167	-0.326268	0.0147144	0.312479	EIF3E
ncbi_102088292	69	77	46	91	156	155	5.1	6.55	3.88	6.57	9.9	11.73	5.17667	9.4	0.860637	0.0147485	0.312552	PCBP3
ncbi_102085751	314	325	293	230	310	246	10.61	12.59	11.25	7.57	9.01	8.52	11.4833	8.36667	-0.456817	0.0147557	0.312552	B3GNT2
ncbi_102093390	37	22	30	62	64	71	1.45	0.99	1.34	2.37	2.16	2.85	1.26	2.46	0.965235	0.0147748	0.312557	GGA2
ncbi_102084009	497	279	259	378	682	1124	19.84	12.81	11.78	14.72	23.37	45.9	14.81	27.9967	0.918683	0.0147956	0.312598	MXRA8
ncbi_102095468	5121	3863	2961	5836	6550	5708	86.49	75.02	56.99	96.17	94.96	98.61	72.8333	96.58	0.407126	0.0149125	0.314081	SMAD3
ncbi_102094783	682	578	549	917	904	780	9.4	9.16	8.63	12.34	10.7	11	9.06333	11.3467	0.324155	0.0149594	0.314081	SLC22A23
ncbi_102092334	94	381	123	55	59	139	2.58	12.04	3.85	1.47	1.39	3.91	6.15667	2.25667	-1.44796	0.0149603	0.314081	Bbox1
ncbi_102092213	677	540	553	487	500	528	25.76	23.63	23.98	18.08	16.33	20.55	24.4567	18.32	-0.416808	0.0149689	0.314081	ORC3
ncbi_102093198	186	233	219	324	433	299	6.79	9.79	9.12	11.55	13.58	11.17	8.56667	12.1	0.498201	0.0150158	0.314081	GGT5
ncbi_102098626	159	197	219	362	317	303	6.7	9.1	10.2	12.85	11.34	12.32	8.66667	12.17	0.48978	0.0150305	0.314081	PCBP3
MSTRG.9538	66	86	79	147	126	180	0.8	1.2	1.09	1.74	1.31	2.23	1.03	1.76	0.772931	0.0150345	0.314081	TNR
ncbi_102090556	3518	3087	3424	3388	3435	2532	248.66	250.91	275.79	233.65	208.42	183.06	258.453	208.377	-0.31071	0.0150919	0.314081	GLRX3
ncbi_102094276	1398	999	1062	1068	1003	957	109.68	90.12	94.94	81.75	67.55	76.8	98.2467	75.3667	-0.382482	0.015105	0.314081	AIMP1
ncbi_102088654	490	696	613	759	1206	1138	13.01	21.25	18.55	19.66	27.5	30.92	17.6033	26.0267	0.564142	0.0151091	0.314081	AOC3
ncbi_102093838	2243	2188	2143	2187	2294	1744	137.72	154.48	149.94	131.02	120.91	109.53	147.38	120.487	-0.290667	0.0151115	0.314081	GHITM
ncbi_102088396	312	366	286	738	561	389	22.87	30.29	23.71	51.68	35.47	28.47	25.6233	38.54	0.588898	0.0151115	0.314081	Elavl4
ncbi_102087649	621	436	528	803	885	665	39.22	31.67	38	49.49	47.99	42.97	36.2967	46.8167	0.367185	0.0151127	0.314081	Nt5c1b
ncbi_102096283	36515	29747	30291	32540	32937	27302	1732.26	1622.75	1637.57	1506.19	1341.33	1324.93	1664.19	1390.82	-0.258891	0.0151652	0.314521	ENO1
ncbi_102090700	0	27	12	0	2	0	0	3.25	1.43	0	0.18	0	1.56	0.06	-4.70044	0.0151719	0.314521	BSND
ncbi_102094621	1023	938	854	888	982	751	17.63	18.58	16.77	14.93	14.52	13.24	17.66	14.23	-0.31155	0.0152295	0.31532	DCAF1
ncbi_102096547	0	31	9	0	2	0	0	1.64	0.47	0	0.08	0	0.703333	0.0266667	-4.7211	0.0152933	0.316079	SLC5A10
MSTRG.22803	82	43	37	121	121	94	4.03	2.42	2.07	5.8	5.1	4.72	2.84	5.20667	0.874469	0.0153043	0.316079	--
ncbi_102094240	2929	2476	1946	3383	3969	3378	41.34	40.19	31.3	46.59	48.09	48.77	37.61	47.8167	0.346397	0.0153725	0.316752	PLXNA1
ncbi_102096073	291	182	172	306	376	463	18.41	13.24	12.4	18.89	20.42	29.96	14.6833	23.09	0.653089	0.0153803	0.316752	Glis2
ncbi_102091762	1740	1614	1905	1764	1652	1261	67.86	72.38	84.66	67.13	55.31	50.31	74.9667	57.5833	-0.380598	0.0153943	0.316752	ADSS2
ncbi_102083954	3	31	18	3	6	1	0.16	1.85	1.06	0.15	0.27	0.05	1.02333	0.156667	-2.70751	0.0154347	0.317189	SLC51B
ncbi_102098275	551	551	505	926	839	659	17.02	19.57	17.77	27.91	22.25	20.82	18.12	23.66	0.384867	0.0154955	0.317758	FGFR3
ncbi_102084571	131	96	128	130	313	283	16.68	14.05	18.57	16.15	34.21	36.86	16.4333	29.0733	0.823071	0.0155009	0.317758	HSPB8
ncbi_102096574	199	171	153	242	366	251	10.95	10.82	9.6	13	17.29	14.13	10.4567	14.8067	0.501824	0.0155695	0.31877	GFRA4
ncbi_102094223	24513	22676	23738	24243	24896	18388	1470.67	1564.45	1622.93	1419.15	1282.22	1128.47	1552.68	1276.61	-0.282442	0.0156965	0.320801	SLC25A6
ncbi_102090927	6	4	16	22	477	4	0.34	0.26	1.03	1.22	23.23	0.23	0.543333	8.22667	3.9204	0.0157075	0.320801	AQP5
ncbi_102084506	122	293	64	73	65	91	5.49	15.15	3.31	3.19	2.53	4.2	7.98333	3.30667	-1.27161	0.0157762	0.321807	HSD17B11
MSTRG.15301	141	90	112	138	231	356	3.01	2.21	2.72	2.87	4.23	7.77	2.64667	4.95667	0.905194	0.0158467	0.322848	--
ncbi_102098810	884	887	700	1033	1458	1293	10.95	12.63	9.88	12.48	15.5	16.38	11.1533	14.7867	0.406822	0.0159509	0.32457	TNS
ncbi_102084373	2010	1854	1707	2208	3235	2847	49.6	52.61	48	53.16	68.53	71.86	50.07	64.5167	0.365725	0.0160521	0.32615	MAP4
MSTRG.23964	2	5	0	6	23	26	0.23	0.65	0	0.66	2.23	3.01	0.293333	1.96667	2.74514	0.016068	0.32615	SLC11A1
ncbi_102098272	7	5	6	19	21	26	0.7	0.58	0.69	1.85	1.73	2.6	0.656667	2.06	1.64941	0.0161314	0.326652	F13b
ncbi_102085875	130	196	236	258	367	543	2.42	4.2	5.01	4.69	5.87	10.35	3.87667	6.97	0.846342	0.0161322	0.326652	Zfpm2
ncbi_102091805	2366	2389	2398	2429	2287	1871	62.64	72.73	72.34	62.74	51.98	50.67	69.2367	55.13	-0.328699	0.0162113	0.32752	SNX4
ncbi_102084611	22	193	2	2	0	7	1.28	12.88	0.13	0.11	0	0.42	4.76333	0.176667	-4.75287	0.0162147	0.32752	APOH
ncbi_102087938	14	12	19	40	41	38	1.1	1.08	1.7	3.07	2.8	3.06	1.29333	2.97667	1.2026	0.0162727	0.328293	ATF3
ncbi_102084239	895	787	689	792	721	501	23.83	24.09	20.9	20.57	16.48	13.64	22.94	16.8967	-0.441127	0.0163155	0.328755	CFLAR
ncbi_102095066	5778	4984	5102	6988	7588	7847	109.11	108.23	109.79	128.76	123.01	151.58	109.043	134.45	0.302168	0.0163734	0.329519	CD81
ncbi_102094314	73	130	99	145	238	231	3.94	8.06	6.08	7.63	11.01	12.74	6.02667	10.46	0.795451	0.0164398	0.33029	NEURL1
ncbi_102090568	183	222	209	288	414	311	6.92	9.65	9	10.62	13.44	12.03	8.52333	12.03	0.497147	0.0164516	0.33029	Sptlc2
MSTRG.1917	317	282	286	436	478	390	10.5	10.75	10.8	14.1	13.6	13.22	10.6833	13.64	0.352482	0.0165087	0.331035	PNRC1
ncbi_102087570	2344	1910	2064	2050	2289	1643	54.96	51.49	55.14	46.9	46.07	39.4	53.8633	44.1233	-0.287762	0.0166369	0.332659	RNF168
ncbi_102098669	0	71	25	0	1	0	0	5.95	2.08	0	0.06	0	2.67667	0.02	-7.06429	0.016645	0.332659	KCNJ1
ncbi_102086796	56	31	32	50	89	178	3.29	2.1	2.15	2.87	4.49	10.71	2.51333	6.02333	1.26096	0.0166636	0.332659	KCNC1
MSTRG.8567	599	515	601	815	876	777	12.49	12.34	14.28	16.58	15.67	16.57	13.0367	16.2733	0.319935	0.0166878	0.332659	--
MSTRG.20663	99	171	35	32	55	53	2.88	5.82	1.18	0.91	1.4	1.6	3.29333	1.30333	-1.33734	0.0166903	0.332659	--
ncbi_102085209	1096	982	1053	772	1042	953	108.34	111.63	118.62	74.46	88.42	96.36	112.863	86.4133	-0.385251	0.0167962	0.333438	Nop16
ncbi_102095982	1421	3217	3234	4770	4995	5184	38.85	101.13	100.74	127.23	117.22	144.96	80.24	129.803	0.693934	0.0168	0.333438	NEFM
ncbi_102096599	2444	2457	2570	2236	2651	2185	130.38	150.73	156.24	116.39	121.4	119.23	145.783	119.007	-0.292783	0.016808	0.333438	acat1-a
ncbi_102083723	265	239	244	347	396	508	13.37	13.86	14.02	17.08	17.15	26.21	13.75	20.1467	0.55111	0.01681	0.333438	rbpj
A306_00000217	541	553	696	766	1093	1043	33.6	39.49	49.26	46.42	58.27	66.26	40.7833	56.9833	0.48256	0.0168495	0.333821	NDOR1
ncbi_102094598	1616	1429	1221	1559	2661	3088	31.38	31.91	27.02	29.54	44.36	61.35	30.1033	45.0833	0.582671	0.0169103	0.334627	NID2
ncbi_102086381	543	437	580	524	402	299	17.22	15.94	20.96	16.22	10.95	9.7	18.04	12.29	-0.553714	0.0169431	0.334875	ORC1
ncbi_102092356	295	182	213	493	392	295	4.1	2.91	3.37	6.7	4.68	4.2	3.46	5.19333	0.585889	0.0170306	0.335518	PARP14
ncbi_102097150	2383	2258	2244	3076	3463	2754	33.26	36.24	35.69	41.89	41.49	39.32	35.0633	40.9	0.222138	0.0170364	0.335518	MPRIP
ncbi_102090284	658	746	628	1241	1022	885	28.61	37.3	31.12	52.65	38.15	39.36	32.3433	43.3867	0.423783	0.0170365	0.335518	RUFY3
ncbi_102088178	67	71	54	188	123	88	1.79	2.47	1.33	4.97	2.3	2.09	1.86333	3.12	0.74366	0.0171145	0.336555	Gria4
ncbi_102084767	1	0	0	9	7	6	0.04	0	0	0.3	0.22	0.21	0.0133333	0.243333	4.18982	0.0171299	0.336555	TLR2-2
ncbi_102093916	59	43	44	21	28	32	9.68	8.11	8.22	3.36	3.94	5.37	8.67	4.22333	-1.03765	0.0172809	0.33912	Ptpmt1
MSTRG.1332	183	173	149	351	282	219	3.2	3.48	2.97	6	4.24	3.92	3.21667	4.72	0.55322	0.0174433	0.341618	--
ncbi_102088808	8	490	370	7	68	3	0.35	24.83	18.58	0.3	2.57	0.14	14.5867	1.00333	-3.86178	0.0174495	0.341618	ACSM3
ncbi_102094662	96	124	142	203	260	184	1.82	2.7	3.07	3.75	4.23	3.57	2.53	3.85	0.605721	0.0175187	0.34231	ERAP1
ncbi_102090198	9712	8180	7690	9505	14651	18999	207.71	201.17	187.41	198.34	268.98	415.63	198.763	294.317	0.566318	0.0175455	0.34231	CTSD
ncbi_102087948	8463	7257	7170	7625	8370	6482	253.87	250.34	245.1	223.18	215.54	198.9	249.77	212.54	-0.232866	0.0175615	0.34231	JPT2
ncbi_102094630	357	317	373	332	294	253	3.8	3.88	4.53	3.45	2.69	2.76	4.07	2.96667	-0.456186	0.0175922	0.34231	CEP192
ncbi_102085200	1	44	3	0	0	3	0.07	3.72	0.25	0	0	0.23	1.34667	0.0766667	-4.13465	0.0175949	0.34231	NNMT
ncbi_102088431	213	141	146	136	143	99	15.72	11.97	12.28	9.8	9.06	7.48	13.3233	8.78	-0.601662	0.017619	0.34231	MEST
ncbi_102091381	0	17	5	0	0	0	0	1.1	0.32	0	0	0	0.473333	0.001	-8.88671	0.0176297	0.34231	SERPINA1
ncbi_102095128	5964	5679	5641	5687	6267	5066	125.57	137.5	135.34	116.83	113.27	109.1	132.803	113.067	-0.232118	0.0177247	0.343364	NOLC1
ncbi_102086577	4845	3871	4552	4074	4904	3702	328.74	302.04	351.96	269.71	285.64	256.94	327.58	270.763	-0.274815	0.0177255	0.343364	EIF3M
MSTRG.10652	242	256	224	402	403	313	1.96	2.4	2	3.31	2.63	2.42	2.12	2.78667	0.394476	0.0177785	0.343595	--
ncbi_102090933	766	711	761	654	834	539	49.81	53.17	56.4	41.5	46.56	35.85	53.1267	41.3033	-0.363178	0.017779	0.343595	GCLM
ncbi_102089405	99	92	100	135	215	162	3.17	3.39	3.65	4.22	5.92	5.31	3.40333	5.15	0.597624	0.0178053	0.343702	DRC7
ncbi_102084545	133	293	219	157	134	133	1.79	5.02	3.36	2.11	2.18	1.83	3.39	2.04	-0.732716	0.0178385	0.343942	PPARA
ncbi_102094445	614	481	424	680	862	725	28.29	25.48	22.26	30.56	34.09	34.16	25.3433	32.9367	0.378088	0.0179468	0.345627	CNP
ncbi_102091685	235	183	114	214	301	693	2.74	2.45	1.51	2.43	3.01	8.26	2.23333	4.56667	1.03194	0.0179776	0.345817	Ptprv
MSTRG.22959	11	9	7	85	15	17	2.2	2.07	1.6	16.62	2.58	3.48	1.95667	7.56	1.94999	0.0180505	0.346519	Mrpl9
ncbi_102089372	1747	1507	1722	1630	1570	1411	86.08	85.39	96.69	78.37	66.41	71.12	89.3867	71.9667	-0.312731	0.0180641	0.346519	plk1
ncbi_102087602	138	95	57	99	181	496	2.64	2.09	1.24	1.85	2.97	9.71	1.99	4.84333	1.28323	0.0180769	0.346519	Adgrg2
ncbi_102096559	1508	1213	1345	1239	1441	1176	106.29	98.35	108.08	85.21	87.18	84.78	104.24	85.7233	-0.282149	0.0181206	0.346955	Srsf7
ncbi_102089823	158	126	89	191	226	246	3.06	3	1.99	3.6	3.82	5.01	2.68333	4.14333	0.626766	0.0181814	0.347674	PPP1R9A
ncbi_102083811	52	61	32	60	129	161	3.3	4.45	2.31	3.71	7.02	10.44	3.35333	7.05667	1.07339	0.0182002	0.347674	GASK1A
ncbi_102083584	3452	3281	2923	4570	4706	3938	130.26	142.37	125.69	168.26	152.44	152	132.773	157.567	0.246997	0.0182434	0.348098	GABBR1
MSTRG.22797	67	56	58	107	118	101	1.69	1.63	1.67	2.64	2.56	2.61	1.66333	2.60333	0.646283	0.0183205	0.348828	--
ncbi_102094778	356	327	351	288	339	283	13.28	14.03	14.92	10.48	10.86	10.8	14.0767	10.7133	-0.393898	0.0183238	0.348828	DBF4
ncbi_102085619	11	427	251	18	61	32	0.41	19.89	10.54	0.97	2.24	1.54	10.28	1.58333	-2.6988	0.0183933	0.349747	NAT1
ncbi_106146053	703	467	630	883	990	812	17.59	13.44	17.97	21.56	21.27	20.79	16.3333	21.2067	0.376699	0.0184254	0.349955	Col11a1
ncbi_102085379	199	122	60	250	264	260	5.96	4.2	2.05	7.3	6.79	7.96	4.07	7.35	0.852715	0.0184873	0.350201	ARHGAP20
ncbi_102086101	69	51	31	83	108	133	3.47	2.95	1.77	4.07	4.66	6.83	2.73	5.18667	0.925907	0.0184992	0.350201	SPI1
ncbi_102098823	685	627	605	872	956	892	15.79	16.69	15.87	19.45	18.67	20.77	16.1167	19.63	0.284507	0.0185018	0.350201	INPP4A
ncbi_102092548	189	223	179	180	131	129	5.81	7.88	6.27	5.4	3.46	4.06	6.65333	4.30667	-0.627506	0.0185521	0.350752	MTBP
ncbi_102083765	383	438	266	226	374	93	31.54	41.47	24.96	18.16	26.44	7.83	32.6567	17.4767	-0.901947	0.0185781	0.350842	SPP1
MSTRG.1031	1	2	9	17	23	24	0.07	0.17	0.75	1.22	1.45	1.8	0.33	1.49	2.17477	0.0186095	0.351034	--
MSTRG.12511	79	110	107	182	182	166	1.77	2.83	2.73	3.98	3.5	3.81	2.44333	3.76333	0.62316	0.0186535	0.351463	SLC37A1
ncbi_102094277	3	134	118	1	20	6	0.12	6.3	5.5	0.04	0.7	0.25	3.97333	0.33	-3.58981	0.0187118	0.352161	Hnf4a
ncbi_102097903	403	430	454	395	424	267	11.05	13.55	14.18	10.56	9.98	7.49	12.9267	9.34333	-0.468341	0.0188218	0.353828	BNC1
ncbi_102092838	466	343	370	523	623	768	12.75	11.11	12.03	15.04	15.08	22.05	11.9633	17.39	0.539639	0.0188623	0.354188	PIK3R1
ncbi_102093848	44	13	9	43	74	82	3.18	1.08	0.74	3.03	4.59	6.07	1.66667	4.56333	1.45312	0.0188868	0.354245	C1qtnf2
ncbi_102084390	499	421	432	444	409	327	15.43	14.97	15.22	13.4	10.86	10.34	15.2067	11.5333	-0.398894	0.0189418	0.354874	ELP2
ncbi_102090801	1	11	16	0	2	0	0.05	0.69	0.99	0	0.09	0	0.576667	0.03	-4.2647	0.0191305	0.357346	NR5A1
ncbi_102095301	534	469	518	493	474	263	26.65	26.92	29.46	24.01	20.31	13.43	27.6767	19.25	-0.523812	0.0191308	0.357346	INTS12
ncbi_102094327	428	402	418	346	393	363	34.65	37.42	38.56	27.33	27.31	30.06	36.8767	28.2333	-0.385309	0.0191487	0.357346	mrm3
ncbi_102091353	3921	4607	4023	5871	6423	5724	58.38	78.88	68.26	85.29	82.1	87.18	68.5067	84.8567	0.308784	0.0191616	0.357346	Lamb1
ncbi_102095013	184	264	184	349	339	415	2.42	3.99	2.75	4.47	3.82	5.57	3.05333	4.62	0.597508	0.0191817	0.357346	DOCK11
ncbi_102093272	26	41	27	74	71	62	2.11	3.83	2.5	5.86	4.95	5.15	2.81333	5.32	0.919146	0.0192154	0.357394	CAMK4
ncbi_102089621	586	526	362	677	734	1299	13.12	13.54	9.23	14.78	14.1	29.74	11.9633	19.54	0.707811	0.0192361	0.357394	CREB3L1
ncbi_102087442	447	368	327	677	591	485	11.99	11.35	9.99	17.71	13.6	13.3	11.11	14.87	0.420546	0.0192491	0.357394	BACH2
ncbi_102087724	297	241	261	234	266	165	8.56	7.99	8.57	6.58	6.58	4.86	8.37333	6.00667	-0.479237	0.0193071	0.35773	Pkn2
ncbi_102087292	6	17	37	43	91	68	0.28	0.92	1.98	1.97	3.66	3.26	1.06	2.96333	1.48316	0.0193104	0.35773	ADRB2
MSTRG.22003	12	13	19	32	47	39	2.38	2.97	4.3	6.2	8.01	7.92	3.21667	7.37667	1.1974	0.0193665	0.358367	Esyt1
ncbi_102097779	747	1610	1707	762	1228	895	25.85	64.07	67.31	25.73	36.48	31.68	52.41	31.2967	-0.743833	0.0194666	0.359816	NME7
ncbi_102088133	2155	1961	2184	3052	3238	2459	27.71	29	32	38.29	35.74	32.34	29.57	35.4567	0.261923	0.0195175	0.360355	Mapk8ip3
ncbi_102091600	272	445	308	308	205	217	15.46	29.09	19.95	17.08	10	12.62	21.5	13.2333	-0.70016	0.0195489	0.360533	RMDN1
ncbi_102090352	11	84	7	5	11	9	0.58	5.11	0.42	0.26	0.5	0.49	2.03667	0.416667	-2.28924	0.0195831	0.360747	NT5C2
ncbi_102097840	227	179	165	320	301	275	17.91	16.24	14.84	24.64	20.39	22.2	16.33	22.41	0.456618	0.0196042	0.360747	MCEE
ncbi_102091563	359	302	364	281	351	259	11.74	11.35	13.58	8.97	9.86	8.67	12.2233	9.16667	-0.415169	0.0196305	0.360772	CAPN10
A306_00000202	648	498	476	660	964	888	36.01	31.82	30.14	35.79	45.99	50.48	32.6567	44.0867	0.432965	0.0196733	0.360772	TLN1
ncbi_102090049	1126	1285	1308	969	1282	1057	39.11	51.33	51.78	32.84	38.23	37.56	47.4067	36.21	-0.388702	0.0196856	0.360772	SLC20A1
ncbi_102098550	277	340	269	431	481	509	11.69	16.5	12.94	17.74	17.42	21.98	13.71	19.0467	0.47431	0.0197002	0.360772	snap25b
ncbi_102087105	177	166	149	139	141	115	4	4.31	3.84	3.06	2.74	2.66	4.05	2.82	-0.522227	0.019716	0.360772	SMPDL3A
ncbi_102087244	892	958	930	1317	1546	1128	14.71	18.17	17.48	21.19	21.89	19.03	16.7867	20.7033	0.302547	0.0197426	0.360772	Rabgap1
ncbi_102098736	229	484	233	431	713	787	5.17	12.57	6	9.5	13.82	18.18	7.91333	13.8333	0.805791	0.0197582	0.360772	F13a1
ncbi_102091831	147	123	134	165	278	276	8.47	8.15	8.8	9.28	13.75	16.27	8.47333	13.1	0.628565	0.0197802	0.360775	PPP2R2B
ncbi_102088079	3117	2853	2594	2848	3063	2213	68.48	72.08	64.94	61.05	57.77	49.73	68.5	56.1833	-0.285962	0.0198614	0.36169	POLR2B
ncbi_102098148	59	84	80	88	242	160	4.37	7.16	6.75	6.36	15.39	12.13	6.09333	11.2933	0.890168	0.0198846	0.36169	CLDN3
ncbi_102094913	722	621	678	488	698	591	94.43	93.4	101.05	62.28	78.37	79.07	96.2933	73.24	-0.394804	0.0198959	0.36169	NDUFB9
A306_00000181	18	20	17	53	28	69	0.77	0.98	0.83	2.21	1.03	3.02	0.86	2.08667	1.27879	0.0199768	0.362507	INPPL1
ncbi_102093618	235	180	199	168	192	149	13.78	12.14	13.3	9.61	9.67	8.94	13.0733	9.40667	-0.474872	0.0199965	0.362507	SETD6
ncbi_102096037	73	211	178	65	107	95	4.39	13.9	11.3	3.7	5.5	5.61	9.86333	4.93667	-0.998538	0.0200066	0.362507	NCMAP
ncbi_102093970	8	85	42	5	8	23	0.55	6.67	3.26	0.33	0.47	1.6	3.49333	0.8	-2.12653	0.0200436	0.362765	Gjb1
MSTRG.3694	648	416	465	5	223	57	12.29	9.08	10.05	0.09	3.63	1.11	10.4733	1.61	-2.70159	0.0200647	0.362765	HOXA10
ncbi_102089109	321	297	236	398	454	526	7.32	7.79	6.13	8.86	8.89	12.27	7.08	10.0067	0.49914	0.0201004	0.363015	Hid1
ncbi_102084865	574	585	467	493	517	431	47.26	55.39	43.82	39.61	36.54	36.3	48.8233	37.4833	-0.381322	0.0201718	0.363103	NUDT5
MSTRG.11043	90	64	44	127	108	167	2.63	2.15	1.47	3.62	2.71	5	2.08333	3.77667	0.85822	0.0201817	0.363103	C4orf54
ncbi_102091814	558	555	535	670	1043	793	79.09	90.46	86.41	92.65	126.9	114.97	85.32	111.507	0.386174	0.0201972	0.363103	ARF3
MSTRG.20261	29	10	0	752	317	5	0.65	0.26	0	16.58	6.15	0.11	0.303333	7.61333	4.64955	0.0202033	0.363103	--
MSTRG.10494	220	176	177	145	179	146	4.38	4.03	4.02	2.82	3.06	2.97	4.14333	2.95	-0.490077	0.0202416	0.363103	--
MSTRG.15538	1961	1897	1685	1590	1643	1738	108.01	120.15	105.76	85.45	77.69	97.92	111.307	87.02	-0.355121	0.0202645	0.363103	DDT
ncbi_102087921	284	309	236	356	493	532	25.06	31.35	23.73	30.65	37.34	48.02	26.7133	38.67	0.533655	0.0202699	0.363103	PLPP3
ncbi_102093241	36	27	48	110	65	74	1.57	1.26	2.3	4.58	2.22	3.2	1.71	3.33333	0.962969	0.0202809	0.363103	SLC17A6
ncbi_102089818	274	252	318	428	450	423	10.53	11.14	13.93	16.06	14.85	16.64	11.8667	15.85	0.417568	0.0203879	0.364623	CDC42EP3
ncbi_102096103	782	586	585	594	651	514	23.9	20.59	20.37	17.71	17.08	16.07	21.62	16.9533	-0.350798	0.0204461	0.36527	TMEM185A
ncbi_102096381	1064	451	643	527	693	284	80.15	39.07	55.2	38.73	44.81	21.88	58.14	35.14	-0.726417	0.0204917	0.36569	Mab21l2
ncbi_102095455	122	100	83	109	240	286	4.55	3.46	3.27	4.51	9.45	11.28	3.76	8.41333	1.16194	0.0205824	0.366912	inf2
MSTRG.2875	1146	725	863	831	913	549	36.15	26.3	31.02	25.58	24.72	17.71	31.1567	22.67	-0.458757	0.0206466	0.367177	--
ncbi_102096115	820	705	746	779	691	536	19.78	19.55	20.5	18.33	14.31	13.22	19.9433	15.2867	-0.383633	0.0206966	0.367177	KBTBD2
ncbi_102098937	738	633	576	830	1033	1046	33.41	32.77	29.41	36.47	40.12	47.97	31.8633	41.52	0.381909	0.0207216	0.367177	STXBP1
ncbi_102096014	404	136	196	388	451	609	11.62	4.5	6.42	10.89	11.13	17.91	7.51333	13.31	0.824986	0.0207265	0.367177	VLDLR
ncbi_102085145	4	39	17	1	9	0	0.15	1.64	0.71	0.04	0.28	0	0.833333	0.106667	-2.96578	0.0207287	0.367177	SLC9A2
ncbi_102092201	348	324	352	468	560	475	17.62	18.86	20.31	23.12	24.34	24.6	18.93	24.02	0.343562	0.020741	0.367177	PPP1R9A
ncbi_102092519	52	41	44	56	134	108	5.25	4.76	5.06	5.52	11.61	11.15	5.02333	9.42667	0.908103	0.0207696	0.367177	Laptm4b
ncbi_102089935	2679	2163	1759	2606	4002	3608	56.68	52.63	42.41	53.8	72.69	78.09	50.5733	68.1933	0.431254	0.0207748	0.367177	ADAM33
ncbi_102088504	100	108	80	283	181	117	2.31	2.87	2.11	6.38	3.59	2.77	2.43	4.24667	0.805375	0.0208361	0.36755	Minar1
ncbi_102088969	257	258	236	391	387	355	8.68	9.9	9.18	12.86	11.13	12.21	9.25333	12.0667	0.382982	0.0208403	0.36755	PDZRN4
ncbi_102096957	36	161	103	63	50	34	1.68	8.64	5.48	2.87	2	1.62	5.26667	2.16333	-1.28363	0.0208963	0.368144	USH1C
ncbi_102098866	2636	2505	2708	2531	2653	2315	75.91	82.96	88.87	71.12	65.59	68.19	82.58	68.3	-0.273907	0.0209626	0.368654	mcm4-b
ncbi_102096886	84	40	55	151	100	111	3.65	2	2.72	6.4	3.73	4.93	2.79	5.02	0.847422	0.0209698	0.368654	LRRTM4
ncbi_102090721	7	55	45	10	19	6	0.36	3.24	2.63	0.5	0.84	0.31	2.07667	0.55	-1.91677	0.0209932	0.368673	Dcdc2
ncbi_102093311	2868	2523	1518	3639	3635	3706	15.44	15.62	9.31	19.11	16.8	20.4	13.4567	18.77	0.480108	0.021033	0.36898	FAT4
ncbi_102084085	4	11	3	0	1	0	0.15	0.46	0.12	0	0.03	0	0.243333	0.01	-4.60486	0.021066	0.369168	SLC34A2
ncbi_102094301	218	207	181	429	294	290	16.7	18.23	15.8	32.07	19.33	22.72	16.91	24.7067	0.547024	0.0210886	0.369172	CHKB
ncbi_102085206	168	409	300	176	266	146	4.18	11.7	8.51	4.27	5.68	3.72	8.13	4.55667	-0.835277	0.0211456	0.369779	Acss1
ncbi_102091996	121	115	112	157	226	204	4.39	4.8	4.63	5.56	7.04	7.57	4.60667	6.72333	0.545453	0.0212442	0.370096	LGI1
ncbi_102096479	91	130	68	159	187	210	2	3.28	1.7	3.4	3.52	4.71	2.32667	3.87667	0.736552	0.0212447	0.370096	ATP8A2
ncbi_102088734	528	471	574	449	570	342	14.13	14.49	17.5	11.72	13.09	9.36	15.3733	11.39	-0.432662	0.0212749	0.370096	Sgo2
ncbi_102087669	375	425	379	374	315	297	6.12	7.97	7.05	5.95	4.41	4.96	7.04667	5.10667	-0.464559	0.0212892	0.370096	--
ncbi_102095502	508	388	457	410	465	310	25.12	22.07	25.76	19.78	19.74	15.68	24.3167	18.4	-0.40224	0.0212914	0.370096	lrrc57
ncbi_102087195	2476	1119	735	1921	5528	5940	44.03	22.88	14.89	33.33	84.39	108.05	27.2667	75.2567	1.46468	0.0212979	0.370096	COL6A1
ncbi_102086320	15	39	17	13	6	5	0.78	2.34	1.01	0.66	0.27	0.27	1.37667	0.4	-1.78311	0.0213664	0.370522	IDO2
ncbi_102092788	2223	1799	1874	1849	2199	1623	68.45	63.7	65.76	55.55	58.13	51.12	65.97	54.9333	-0.264128	0.0213672	0.370522	POGLUT1
ncbi_102094048	55	44	30	81	88	89	2.3	2.12	1.43	3.31	3.16	3.81	1.95	3.42667	0.813332	0.0214721	0.37107	TRIM36
ncbi_102088657	47	20	13	61	62	81	2.98	1.46	0.94	3.78	3.38	5.26	1.79333	4.14	1.20699	0.021474	0.37107	PTGES
ncbi_102095877	229	213	220	438	392	256	6.74	7.2	7.37	12.57	9.9	7.7	7.10333	10.0567	0.501584	0.0214742	0.37107	WASF3
ncbi_102089784	5	4	1	23	8	21	0.16	0.15	0.04	0.71	0.21	0.66	0.116667	0.526667	2.1745	0.0214886	0.37107	MYH1B
ncbi_102097980	18	11	38	38	101	60	1.87	1.3	4.55	3.9	9.06	6.44	2.57333	6.46667	1.32938	0.0215122	0.371091	CALCA
ncbi_102088465	4143	3369	2489	4262	5490	5864	63.31	59.2	43.34	63.54	72.02	91.66	55.2833	75.74	0.454211	0.0215567	0.371471	Slc16a2
A306_00000074	2681	2546	1580	2956	4042	3849	39.29	42.9	26.38	42.26	50.84	57.69	36.19	50.2633	0.473915	0.0215895	0.371649	LRP1
MSTRG.10138	6405	3594	4571	3881	3900	4233	471.57	304.32	383.53	278.81	246.51	318.82	386.473	281.38	-0.457849	0.0216349	0.372044	--
ncbi_102096747	1960	1676	1740	1740	1991	1479	60.89	59.86	61.58	52.74	53.1	47	60.7767	50.9467	-0.25453	0.0217167	0.373063	Srsf7
MSTRG.1430	234	315	287	200	245	223	7	10.8	9.78	5.81	6.28	6.8	9.19333	6.29667	-0.546	0.0217736	0.373317	TDG
ncbi_102085259	39	23	34	59	79	64	1.77	1.2	1.76	2.61	3.08	2.97	1.57667	2.88667	0.872527	0.0217766	0.373317	TRMT9B
ncbi_102088125	3267	2097	1917	2854	4308	4866	70.57	52.09	47.19	60.16	79.89	107.52	56.6167	82.5233	0.543575	0.0218318	0.373876	TGFB3
ncbi_102096986	427	365	393	371	398	283	53.04	52.13	55.62	44.96	42.44	35.95	53.5967	41.1167	-0.38242	0.0218903	0.37395	MRPL42
ncbi_102086289	2563	2113	2086	2971	3276	2966	56.97	53.99	52.79	64.38	62.46	67.41	54.5833	64.75	0.24642	0.0219014	0.37395	SULF2
ncbi_102093234	274	250	257	375	419	359	3.19	3.35	3.41	4.26	4.19	4.28	3.31667	4.24333	0.355464	0.0219157	0.37395	PTPRB
ncbi_102092517	901	1078	758	786	960	584	49	67.41	46.97	41.71	44.82	32.49	54.46	39.6733	-0.457027	0.0219266	0.37395	CTH
ncbi_102091053	407	362	342	495	603	514	20.06	20.51	19.2	23.8	25.51	25.91	19.9233	25.0733	0.331695	0.022022	0.375191	Mapre3
ncbi_102094160	2	49	24	1	4	9	0.03	0.83	0.4	0.01	0.05	0.14	0.42	0.0666667	-2.65535	0.0220465	0.375222	C4
ncbi_102093057	189	194	268	177	179	150	9.07	10.71	14.66	8.29	7.38	7.36	11.48	7.67667	-0.580571	0.0220774	0.375362	FPGT
ncbi_102091473	107	111	113	118	378	204	5.36	6.4	6.45	5.77	16.27	10.46	6.07	10.8333	0.835709	0.0221041	0.375429	F3
MSTRG.17341	0	102	140	5	2	0	0	14.77	20.09	0.61	0.22	0	11.62	0.276667	-5.39232	0.0221685	0.376136	--
ncbi_102084482	3447	3074	2981	3841	4942	5322	39.65	40.66	39.08	43.11	48.8	62.62	39.7967	51.51	0.372205	0.0222884	0.377783	Plxnd1
MSTRG.15738	85	95	41	24	39	52	4.35	5.59	2.39	1.2	1.71	2.72	4.11	1.87667	-1.13097	0.0223821	0.378671	--
ncbi_102098347	135	103	144	96	109	84	9.89	8.68	12.03	6.87	6.86	6.3	10.2	6.67667	-0.611369	0.0223865	0.378671	RBM48
ncbi_102096230	1029	1220	791	706	1046	789	47.46	64.7	41.57	31.77	41.41	37.22	51.2433	36.8	-0.477659	0.0225575	0.380579	PHGDH
ncbi_102093288	991	945	972	1383	1501	1151	37.62	41.25	42.05	51.23	48.92	44.7	40.3067	48.2833	0.260507	0.0225581	0.380579	SCAMP5
ncbi_102098900	1512	1371	1433	1501	1386	1068	96.02	100.13	103.71	93.01	75.56	69.38	99.9533	79.3167	-0.333631	0.0225844	0.380579	RRM2
ncbi_102086032	1471	1685	1692	2019	2841	2394	80.31	105.79	105.41	107.51	133.07	133.73	97.17	124.77	0.360688	0.0226084	0.380579	SRSF5
ncbi_102088977	219	213	186	172	197	149	18.58	20.78	17.98	14.24	14.35	12.93	19.1133	13.84	-0.465735	0.022639	0.380579	TATDN3
ncbi_102088052	276	248	266	335	441	545	11.4	11.78	12.52	13.5	15.63	23.02	11.9	17.3833	0.546743	0.02264	0.380579	SLC30A6
ncbi_102096233	397	443	402	416	353	251	8.56	10.99	9.88	8.76	6.54	5.54	9.81	6.94667	-0.497932	0.0226604	0.380579	Rtel1
ncbi_102096267	73	94	56	137	115	206	5.79	8.57	5.06	10.6	7.83	16.71	6.47333	11.7133	0.855571	0.0227114	0.381034	SCN3B
ncbi_102088044	118	167	186	340	462	164	7.22	11.75	12.97	20.29	24.26	10.26	10.6467	18.27	0.779075	0.0227348	0.381034	ALX1
ncbi_102092796	216	189	189	242	330	561	7.44	7.49	7.42	8.14	9.76	19.77	7.45	12.5567	0.753141	0.0227826	0.381034	THBD
ncbi_102093114	440	314	339	250	301	329	36.6	30.04	32.13	20.29	21.49	27.99	32.9233	23.2567	-0.501466	0.0227832	0.381034	RTCA
ncbi_102084408	8466	7331	6459	11875	9074	14414	69.06	68.77	60.04	94.52	63.54	120.27	65.9567	92.7767	0.492244	0.0228026	0.381034	COL12A1
ncbi_102086195	488	523	415	907	795	555	7.79	9.6	7.55	14.12	10.89	9.06	8.31333	11.3567	0.45004	0.0228479	0.381406	Mtcl1
ncbi_102096732	103	111	114	223	210	138	3.46	4.29	4.36	7.31	6.05	4.74	4.03667	6.03333	0.579791	0.0229309	0.382159	Acsl6
ncbi_102089840	0	25	11	0	2	1	0	1.6	0.7	0	0.1	0.06	0.766667	0.0533333	-3.84549	0.0229544	0.382159	slc22a6-b
ncbi_102094073	3	12	14	0	3	1	0.14	0.63	0.73	0	0.12	0.05	0.5	0.0566667	-3.14136	0.0229624	0.382159	--
ncbi_102086968	3140	3105	3038	2967	3007	2830	104.44	118.76	115.15	96.29	85.86	96.28	112.783	92.81	-0.281202	0.0230163	0.382672	NDUFS1
ncbi_102094414	283	278	275	204	238	249	16.2	18.3	17.94	11.4	11.7	14.58	17.48	12.56	-0.476869	0.023084	0.383412	STBD1
A306_00000361	2	38	12	0	6	2	0.26	5.67	1.77	0	0.67	0.27	2.56667	0.313333	-3.03413	0.0231186	0.383602	DPEP1
A306_00000252	1000	854	657	1062	1427	1347	58.44	57.39	43.76	60.56	71.59	80.53	53.1967	70.8933	0.414314	0.0231887	0.384379	LRP1
ncbi_102093671	172	187	187	154	175	98	1.99	2.48	2.46	1.74	1.74	1.16	2.31	1.54667	-0.578731	0.0232515	0.384612	RTTN
ncbi_102085327	3471	3159	3610	3174	3272	3134	205.97	215.56	244.11	183.77	166.67	190.23	221.88	180.223	-0.299994	0.0232628	0.384612	PHB2
ncbi_102085191	1051	916	976	952	1059	778	55.23	55.36	58.45	48.82	47.78	41.82	56.3467	46.14	-0.288312	0.0232725	0.384612	PRPF38A
ncbi_102086859	1787	2055	1863	1869	1953	1337	49.03	64.84	58.25	50.04	46	37.53	57.3733	44.5233	-0.365819	0.0234076	0.386458	ABAT
ncbi_102087922	0	0	2	7	3	21	0	0	0.4	1.2	0.45	3.78	0.133333	1.81	3.76288	0.0234603	0.386626	PTH
ncbi_102097534	244	177	259	162	194	182	10.61	8.85	12.83	6.87	7.24	8.09	10.7633	7.4	-0.540528	0.0234644	0.386626	Arhgef3
ncbi_102085701	706	554	529	834	864	1016	15.9	14.34	13.57	18.32	16.7	23.4	14.6033	19.4733	0.415202	0.0234979	0.386793	EPS8
ncbi_102090449	342	277	234	452	456	384	16.83	15.68	13.12	21.71	19.27	19.33	15.21	20.1033	0.402415	0.0235514	0.38726	GALNT5
ncbi_102095464	69	339	199	58	101	139	1.59	8.98	5.22	1.3	2	3.27	5.26333	2.19	-1.26505	0.0235732	0.38726	Eps8l2
ncbi_102084295	2284	2230	2236	1959	2381	2079	82.8	92.97	92.38	69.3	74.1	77.1	89.3833	73.5	-0.282262	0.0236135	0.387537	Pdhb
ncbi_102086502	3975	3436	4020	3895	3702	3126	138.14	137.31	159.2	132.07	110.44	111.12	144.883	117.877	-0.297613	0.0237053	0.388659	Nop58
ncbi_102097960	504	1200	1161	550	882	594	49.7	136.08	130.47	52.92	74.66	59.92	105.417	62.5	-0.754175	0.0237588	0.38915	ATP1B1
ncbi_102087062	1967	2126	2559	2219	2075	1433	63.35	78.74	93.92	69.73	57.37	47.21	78.67	58.1033	-0.437193	0.0238392	0.390082	DLGAP5
ncbi_102089772	8	5	1	5	16	60	0.28	0.26	0.05	0.22	0.57	2.25	0.196667	1.01333	2.36528	0.023907	0.390805	PLP1
ncbi_102093337	0	26	8	0	2	0	0	1.66	0.51	0	0.1	0	0.723333	0.0333333	-4.43962	0.0239703	0.391341	SLC7A9
ncbi_102089634	2068	1688	2017	1786	2154	1498	119.07	111.76	132.34	100.33	106.46	88.22	121.057	98.3367	-0.299881	0.0240227	0.391341	PSMC1
ncbi_102095272	1581	1619	1709	2469	2274	2320	26.31	30.99	32.41	40.1	32.49	39.5	29.9033	37.3633	0.321317	0.0240504	0.391341	--
ncbi_102090420	195	131	87	167	303	348	5.99	4.63	3.05	5.01	7.99	10.94	4.55667	7.98	0.80841	0.024055	0.391341	Grik1
ncbi_102087407	85	105	71	188	151	134	1.79	2.55	1.71	3.87	2.73	2.89	2.01667	3.16333	0.649473	0.0240581	0.391341	Mcf2l
ncbi_102093600	401	292	310	302	298	261	16.65	13.94	14.67	12.24	10.62	11.09	15.0867	11.3167	-0.414825	0.0240921	0.391508	TYW3
ncbi_102087496	37	19	28	50	64	73	3.54	2.09	3.05	4.66	5.25	7.14	2.89333	5.68333	0.974005	0.0241623	0.392062	RAB31
ncbi_102088176	565	591	768	588	625	339	10.35	12.44	16.03	10.51	9.82	6.35	12.94	8.89333	-0.541041	0.0241736	0.392062	WWC2
ncbi_102089202	184	157	207	157	157	125	17.33	17	22.21	14.42	12.69	12.04	18.8467	13.05	-0.53026	0.0242016	0.392132	CENPP
ncbi_106146005	323	270	324	243	292	256	14.11	13.57	16.13	10.36	10.95	11.44	14.6033	10.9167	-0.419765	0.0243571	0.393935	Faap20
ncbi_102083724	1616	1365	1355	1745	2328	2140	135.53	131.65	129.5	142.8	167.61	183.59	132.227	164.667	0.316535	0.024372	0.393935	UCHL1
ncbi_102089329	1420	1293	1286	1292	1450	1144	53.11	55.62	54.81	47.15	46.56	43.77	54.5133	45.8267	-0.250422	0.0244136	0.393935	SUPV3L1
ncbi_102094260	306	283	293	289	262	189	14.74	15.7	16.14	13.57	10.82	9.34	15.5267	11.2433	-0.465678	0.0244361	0.393935	ATP13A3
ncbi_102095308	211	201	242	178	194	170	21.54	23.54	28.15	16.68	16.6	17.44	24.41	16.9067	-0.52988	0.0244367	0.393935	METTL5
ncbi_102092563	558	482	358	752	640	867	18.76	18.69	13.81	24.67	18.4	29.64	17.0867	24.2367	0.50432	0.0244557	0.393935	Ebf3
ncbi_102087925	60	158	148	154	549	224	1.12	3.38	3.14	2.79	8.76	4.26	2.54667	5.27	1.04919	0.0245069	0.394374	Itih5
MSTRG.2761	24	23	28	96	55	36	0.81	0.88	1.08	3.13	1.58	1.23	0.923333	1.98	1.10058	0.0245828	0.394721	--
ncbi_102096455	71	83	73	162	130	116	2.37	3.19	2.78	5.28	3.73	3.96	2.78	4.32333	0.637059	0.0246051	0.394721	Slitrk3
ncbi_102091968	7170	7382	7109	7475	7057	5930	520.81	616.61	588.45	529.78	440.04	440.61	575.29	470.143	-0.291189	0.0246222	0.394721	RAN
MSTRG.22207	98	67	57	93	181	161	3.14	2.47	2.08	2.91	4.98	5.28	2.56333	4.39	0.7762	0.0246239	0.394721	--
ncbi_102098735	62	25	29	43	86	190	4.03	1.87	2.15	2.72	4.79	12.62	2.68333	6.71	1.32229	0.0246771	0.395192	C1qa
ncbi_102094751	6064	4907	4100	7366	7251	6806	94.33	87.77	72.68	111.8	96.83	108.29	84.9267	105.64	0.314867	0.0247221	0.39553	CLSTN1
MSTRG.2353	35	5882	3324	5	469	4	4.46	861.15	482.25	0.62	51.26	0.52	449.287	17.4667	-4.68496	0.0248303	0.396876	GAL10
ncbi_102085557	2752	2463	2152	2410	2644	1918	92.32	95.02	82.27	78.89	76.15	65.82	89.87	73.62	-0.287742	0.0248721	0.397162	Cadm1
ncbi_102098557	425	278	262	412	524	764	27.51	20.69	19.32	26.02	29.11	50.58	22.5067	35.2367	0.646725	0.0249162	0.39731	LY86
ncbi_102098894	55	29	23	45	78	158	1.54	0.93	0.73	1.23	1.87	4.52	1.06667	2.54	1.25172	0.0249452	0.39731	COMP
ncbi_102098106	710	928	676	1095	1224	1293	14.17	21.26	15.35	21.28	21.92	26.35	16.9267	23.1833	0.45379	0.0249535	0.39731	STAT1
ncbi_102097685	972	844	873	875	958	602	27.59	27.55	28.24	24.23	23.34	17.48	27.7933	21.6833	-0.358152	0.0250311	0.397659	CSTF1
ncbi_102084907	273	242	226	325	416	390	9.15	9.32	8.63	10.63	11.97	13.37	9.03333	11.99	0.408501	0.0250361	0.397659	DNER
MSTRG.18144	21	10	6	30	31	50	0.71	0.39	0.23	0.99	0.9	1.74	0.443333	1.21	1.44854	0.0250475	0.397659	--
ncbi_102095905	396	358	351	344	377	263	40.27	41.86	40.68	34.13	32.91	27.36	40.9367	31.4667	-0.379569	0.0251088	0.39825	SCO1
ncbi_102097224	758	651	460	456	687	388	19.53	19.29	13.51	11.47	15.2	10.23	17.4433	12.3	-0.504017	0.0252085	0.399129	BLVRA
ncbi_102086869	487	353	464	376	428	339	32.05	26.72	34.8	24.15	24.18	22.82	31.19	23.7167	-0.395182	0.0252124	0.399129	COQ3
ncbi_102085203	84	99	90	80	58	48	1.22	1.66	1.49	1.14	0.72	0.71	1.45667	0.856667	-0.765865	0.0252806	0.399561	NWD2
ncbi_102084508	1079	979	921	1032	912	752	34	35.47	33.07	31.73	24.67	24.24	34.18	26.88	-0.346619	0.0253088	0.399561	WEE1
MSTRG.19274	193	214	137	253	306	414	3.82	4.87	3.09	4.88	5.2	8.38	3.92667	6.15333	0.648063	0.0253122	0.399561	PCDHA1
ncbi_102092182	88	132	177	251	332	187	2.72	4.69	6.23	7.56	8.8	5.91	4.54667	7.42333	0.707258	0.0253453	0.399702	NTRK2
ncbi_102092942	195	238	178	419	341	264	3.96	5.56	4.12	8.3	5.94	5.48	4.54667	6.57333	0.531816	0.0254169	0.40004	NPAS3
ncbi_102089721	7	6	6	18	20	26	0.72	0.71	0.71	1.82	1.78	2.75	0.713333	2.11667	1.56915	0.0254326	0.40004	Drgx
ncbi_102097266	272	247	266	464	351	434	7.18	7.5	8	11.95	7.96	11.72	7.56	10.5433	0.479873	0.0254534	0.40004	GAB2
ncbi_102089958	1404	1360	1411	1860	2172	1679	51.93	57.96	59.6	67.19	68.96	63.41	56.4967	66.52	0.235622	0.0254634	0.40004	GOLIM4
ncbi_102089486	205	175	254	180	162	154	12.5	12.27	17.65	10.71	8.48	9.61	14.14	9.6	-0.558676	0.0255208	0.40056	Katnbl1
ncbi_102086932	146	154	124	177	262	328	5.75	6.97	5.56	6.8	8.86	13.21	6.09333	9.62333	0.659305	0.0255777	0.401072	BMP6
ncbi_102088407	15	78	33	10	30	6	0.83	4.94	2.07	0.54	1.42	0.34	2.61333	0.766667	-1.76922	0.0256438	0.401442	ATP6V1B1
ncbi_102092635	633	748	617	741	1458	1115	32.86	44.66	36.5	37.54	64.98	59.21	38.0067	53.91	0.5043	0.0256498	0.401442	TMEFF2
ncbi_102095725	1666	784	1002	1036	1009	552	79.92	43.25	54.77	48.49	41.55	27.08	59.3133	39.04	-0.603403	0.0256779	0.401502	RSRP1
ncbi_102087278	8	55	51	9	4	20	0.47	3.68	3.38	0.51	0.2	1.19	2.51	0.633333	-1.98665	0.0257974	0.402989	HAO2
ncbi_102093503	6	53	10	3	6	8	0.18	1.86	0.35	0.09	0.16	0.25	0.796667	0.166667	-2.25701	0.0258416	0.403299	ITIH4
ncbi_102092172	64	60	69	87	162	116	4.8	5.18	5.9	6.37	10.44	8.91	5.29333	8.57333	0.69568	0.0259351	0.404096	Gpd1
ncbi_102089303	1880	2096	2285	2994	3050	3205	27.28	34.98	37.79	42.39	38	47.58	33.35	42.6567	0.355084	0.0259415	0.404096	NRP1
ncbi_102097581	1562	1340	1421	1348	1527	1304	117.77	116.18	122.09	99.17	98.84	100.57	118.68	99.5267	-0.253922	0.0259753	0.404241	DRG1
ncbi_102093248	1761	1081	996	1397	2331	3004	67.42	47.59	43.45	52.18	76.61	117.64	52.82	82.1433	0.637059	0.026008	0.404371	HIC1
ncbi_102091218	93	87	110	137	172	224	4.17	4.49	5.62	5.99	6.62	10.28	4.76	7.63	0.680721	0.0260403	0.404417	MANSC1
ncbi_102085285	10	3	2	7	37	28	0.81	0.28	0.18	0.55	2.56	2.31	0.423333	1.80667	2.09346	0.0260702	0.404417	SOCS3
ncbi_102094952	0	0	0	4	8	4	0	0	0	0.06	0.11	0.06	0.001	0.0766667	6.26053	0.026088	0.404417	--
ncbi_102086528	665	644	589	535	676	544	21.2	23.61	21.4	16.64	18.5	17.74	22.07	17.6267	-0.324327	0.0261088	0.404417	POLE2
ncbi_102092805	667	560	842	637	588	514	26.03	25.13	37.44	24.25	19.7	20.51	29.5333	21.4867	-0.458903	0.0261812	0.40516	CASP6
ncbi_102086351	546	524	471	492	512	405	25.47	28.11	25.04	22.39	20.5	19.33	26.2067	20.74	-0.337518	0.0262526	0.405886	PWP1
ncbi_102093327	96	135	98	140	370	171	2.58	4.17	3	3.67	8.53	4.7	3.25	5.63333	0.793549	0.0263054	0.406321	Lmod1
ncbi_102089352	331	262	309	247	320	214	8.47	7.71	9.01	6.16	7.03	5.6	8.39667	6.26333	-0.422886	0.0263393	0.406466	Il17ra
ncbi_102094120	235	230	152	369	351	281	6.64	7.47	4.89	10.17	8.51	8.12	6.33333	8.93333	0.496234	0.0264308	0.406718	NCAN
ncbi_102088988	927	991	934	922	1005	635	44.55	54.76	51.15	43.23	41.46	31.21	50.1533	38.6333	-0.376499	0.0264434	0.406718	Thumpd1
ncbi_102096960	9	8	10	19	23	44	0.99	1.02	1.26	2.05	2.18	4.97	1.09	3.06667	1.49234	0.0264445	0.406718	Lurap1l
ncbi_102094054	276	313	169	851	325	374	4.28	5.58	2.99	12.88	4.33	5.94	4.28333	7.71667	0.849244	0.026454	0.406718	PTPRZ1
ncbi_102093945	8	126	114	12	21	45	0.77	13.98	12.54	1.13	1.74	4.44	9.09667	2.43667	-1.90043	0.0265217	0.40738	scgn
ncbi_102090837	10277	12412	11372	11388	10838	8876	330.99	459.69	417.37	357.86	299.65	292.41	402.683	316.64	-0.346802	0.0266116	0.407566	HSPD1
ncbi_102089918	73	136	115	80	70	65	1.36	2.9	2.43	1.45	1.12	1.23	2.23	1.26667	-0.816007	0.0266598	0.407566	PLEKHH1
ncbi_102094890	282	161	201	193	503	625	11.83	7.76	9.61	7.9	18.11	26.81	9.73333	17.6067	0.855116	0.0266785	0.407566	PLTP
ncbi_102094380	11	27	19	11	4	3	1.74	4.9	3.42	1.7	0.54	0.48	3.35333	0.906667	-1.88695	0.0267622	0.407566	CALML4
ncbi_102096569	351	260	321	248	324	232	12.65	10.78	13.19	8.72	10.03	8.55	12.2067	9.1	-0.423731	0.0267889	0.407566	NEPRO
ncbi_102096168	503	339	460	518	870	693	14.74	11.42	15.36	14.81	21.89	20.77	13.84	19.1567	0.469003	0.0268008	0.407566	WSCD2
MSTRG.8672	4	5	3	6	13	42	0.08	0.12	0.07	0.12	0.22	0.86	0.09	0.4	2.152	0.0268073	0.407566	--
ncbi_102093192	4	5	6	37	57	1	0.24	0.35	0.42	2.2	2.98	0.06	0.336667	1.74667	2.37521	0.0268115	0.407566	ASTL
ncbi_102086041	1248	1684	1544	1256	1508	1186	102.56	159.13	144.59	100.71	106.38	99.69	135.427	102.26	-0.40527	0.0268543	0.407566	Cyb5b
ncbi_102091254	1510	1402	1406	2199	1865	2348	11.5	12.28	12.21	16.35	12.2	18.3	11.9967	15.6167	0.380453	0.02688	0.407566	--
ncbi_102087950	91	844	12	5	1	52	1.9	20.22	0.28	0.1	0.02	1.11	7.46667	0.41	-4.18677	0.0268941	0.407566	KNG1
MSTRG.22742	7	12	6	8	26	72	0.37	0.73	0.36	0.42	1.19	3.92	0.486667	1.84333	1.92131	0.0269191	0.407566	SORBS3
ncbi_102087782	193	167	205	158	163	144	9.91	9.86	11.99	7.91	7.18	7.56	10.5867	7.55	-0.4877	0.0269284	0.407566	FBXO8
ncbi_102094360	196	213	168	267	354	285	14.47	18.08	14.13	19.23	22.43	21.52	15.56	21.06	0.436663	0.0269309	0.407566	Myadm
ncbi_102083464	39	16	8	38	86	56	2.4	1.13	0.56	2.29	4.55	3.53	1.36333	3.45667	1.34224	0.0269348	0.407566	KLF5
ncbi_102098597	71	146	154	62	90	83	6.51	15.4	16.1	5.55	7.09	7.79	12.67	6.81	-0.89569	0.0269982	0.407566	MCRIP2
ncbi_102095813	275	208	247	209	248	141	12.13	10.55	12.41	8.99	9.39	6.36	11.6967	8.24667	-0.504214	0.027018	0.407566	Gpc3
ncbi_102092704	32	17	26	68	49	51	1.34	0.82	1.24	2.77	1.76	2.18	1.13333	2.23667	0.980778	0.0270536	0.407566	DCLK3
ncbi_102093907	61	86	82	161	169	101	1.77	2.87	2.71	4.56	4.21	3	2.45	3.92333	0.679298	0.0271014	0.407566	TLR3
ncbi_102094571	171	196	227	406	306	285	3.44	4.54	5.21	7.98	5.29	5.87	4.39667	6.38	0.537146	0.027111	0.407566	KIAA1107
ncbi_102092618	153	132	123	282	200	201	4.37	4.34	4.01	7.86	4.91	5.88	4.24	6.21667	0.552077	0.0271176	0.407566	Rsph10b
ncbi_102088285	425	193	188	153	229	176	7.33	3.83	3.69	2.57	3.39	3.1	4.95	3.02	-0.71288	0.0271236	0.407566	IL16
ncbi_102086652	4511	4404	4298	3891	4622	4162	433.28	486.43	470.43	364.65	381.1	408.91	463.38	384.887	-0.267762	0.0271513	0.407566	C1QBP
ncbi_102089775	10	8	14	29	28	33	0.39	0.36	0.62	1.09	0.93	1.31	0.456667	1.11	1.28135	0.0271744	0.407566	CNGB1
ncbi_102098732	22	11	10	27	34	61	0.37	0.21	0.2	0.44	0.5	1.06	0.26	0.666667	1.35845	0.0271748	0.407566	MYH1B
ncbi_102090064	1699	1113	1055	1635	2105	2235	23.72	17.87	16.79	22.27	25.23	31.92	19.46	26.4733	0.444028	0.0271941	0.407566	SEMA6D
MSTRG.8565	127	104	86	288	166	144	1.77	1.67	1.37	3.92	1.99	2.06	1.60333	2.65667	0.728543	0.027199	0.407566	--
ncbi_102087624	272	296	273	506	460	342	21.03	26.32	24.06	38.18	30.54	27.05	23.8033	31.9233	0.423448	0.0272433	0.407861	MAP6
ncbi_102090856	2956	2356	2508	2507	2946	2052	72.98	66.89	70.56	60.4	62.44	51.82	70.1433	58.22	-0.268791	0.0272838	0.408025	STK40
ncbi_102097349	725	765	726	491	849	573	54.46	66.08	62.15	35.99	54.75	44.03	60.8967	44.9233	-0.438898	0.0273036	0.408025	AMT
ncbi_102096612	1179	1334	1131	1106	1218	1044	38.97	50.69	42.59	35.67	34.54	35.27	44.0833	35.16	-0.326298	0.0273929	0.40899	Dnaja3
ncbi_102085618	1352	1020	1144	1121	1188	995	62.46	54.19	60.23	50.53	47.11	47.02	58.96	48.22	-0.290105	0.0274646	0.409671	CPSF4
A306_00000434	328	235	387	402	535	770	17.64	14.53	23.71	21.09	24.7	42.35	18.6267	29.38	0.657465	0.0274881	0.409671	des
ncbi_102090430	476	391	374	505	716	653	13.74	12.98	12.3	14.22	17.74	19.28	13.0067	17.08	0.393057	0.027555	0.409984	SCAI
MSTRG.24167	203	271	248	173	246	163	16.43	25.23	22.88	13.66	17.09	13.5	21.5133	14.75	-0.544516	0.0275986	0.409984	--
MSTRG.21652	66	90	96	133	179	143	3.15	4.94	5.22	6.19	7.33	6.98	4.43667	6.83333	0.623113	0.027629	0.409984	MYO18A
ncbi_102096981	964	1104	1115	1050	1053	711	41.98	55.29	55.34	44.62	39.37	31.67	50.87	38.5533	-0.399959	0.0276431	0.409984	TDP1
ncbi_102087977	0	89	6	1	7	5	0	7.58	0.51	0.07	0.45	0.38	2.69667	0.3	-3.16814	0.0276562	0.409984	HOXC10
ncbi_102096002	6495	7348	6766	6785	6968	5708	203.15	264.29	241.16	207.07	187.09	182.62	236.2	192.26	-0.29695	0.0276577	0.409984	HSPA9
ncbi_102096269	1800	1677	1977	1844	1694	1464	41.84	44.82	52.37	41.82	33.8	34.81	46.3433	36.81	-0.332264	0.0276862	0.410039	BUB1B
ncbi_102087390	285	317	304	425	501	426	2.06	2.63	2.5	3	3.11	3.15	2.39667	3.08667	0.36502	0.0277746	0.410848	VPS13C
ncbi_102085333	20	5	8	25	27	55	0.95	0.27	0.44	1.16	1.1	2.69	0.553333	1.65	1.57625	0.0277906	0.410848	VSTM2A
MSTRG.8255	190	172	241	400	350	255	7.9	8.22	11.42	16.22	12.49	10.84	9.18	13.1833	0.522149	0.0278315	0.411087	znf503
ncbi_102083839	262	169	192	289	333	407	6.28	4.66	5.25	6.76	6.86	9.99	5.39667	7.87	0.544295	0.0279251	0.412101	LCP1
ncbi_102090416	172	156	133	206	291	238	2.13	2.22	1.87	2.48	3.09	3.01	2.07333	2.86	0.464063	0.0281938	0.415695	Sytl2
ncbi_102091799	12837	10653	8918	14423	17412	13314	145.78	139.11	115.4	159.81	169.74	154.66	133.43	161.403	0.274587	0.0282721	0.416111	PCDHGC3
ncbi_102083604	89	60	56	49	47	40	4.16	3.22	2.98	2.23	1.89	1.91	3.45333	2.01	-0.780794	0.0282723	0.416111	RBPJL
MSTRG.1745	224	302	304	472	436	431	3.51	5.44	5.43	7.21	5.86	6.9	4.79333	6.65667	0.473771	0.0283972	0.417156	--
ncbi_102098322	3280	2313	2440	2615	2799	1902	105.72	85.73	89.62	82.24	77.45	62.71	93.69	74.1333	-0.337773	0.0284046	0.417156	PNRC2
ncbi_102090209	660	796	675	998	1289	888	10.98	15.23	12.79	16.2	18.41	15.11	13	16.5733	0.350352	0.028419	0.417156	FLT4
ncbi_102097642	740	706	542	980	1039	854	11.86	13.01	9.9	15.32	14.29	14	11.59	14.5367	0.326816	0.0285591	0.418246	PCDHGC5
ncbi_102089396	856	557	661	635	707	459	40.21	30.09	35.38	29.1	28.51	22.05	35.2267	26.5533	-0.407775	0.0286034	0.418246	IP6K2
ncbi_102091013	0	9	9	0	0	0	0	0.82	0.82	0	0	0	0.546667	0.001	-9.09452	0.0286047	0.418246	PRDM14
ncbi_102087997	291	339	156	619	541	312	50.37	67.48	30.77	104.54	80.39	55.24	49.54	80.0567	0.692428	0.0286337	0.418246	TMSB4
ncbi_102091103	203	189	227	313	368	270	4.05	4.33	5.16	6.09	6.3	5.5	4.51333	5.96333	0.401926	0.0286596	0.418246	CNTNAP5
ncbi_102095579	260	166	221	130	241	112	13.83	10.16	13.4	6.75	11.01	6.1	12.4633	7.95333	-0.648058	0.0286711	0.418246	ZUP1
ncbi_102091250	40	64	53	73	115	146	4.39	8.07	6.62	7.81	10.82	16.37	6.36	11.6667	0.875294	0.0286784	0.418246	TMEM100
ncbi_102087877	118	135	141	103	123	79	8.82	11.6	12	7.51	7.89	6.04	10.8067	7.14667	-0.596579	0.0286955	0.418246	Tspan15
ncbi_102091769	360	609	497	433	422	303	9.31	18.11	14.65	10.93	9.37	8.01	14.0233	9.43667	-0.57148	0.0287386	0.418366	TMEM135
ncbi_102092285	853	426	808	964	1448	1055	108.77	62.47	117.41	119.94	158.5	137.61	96.2167	138.683	0.527436	0.0287749	0.418366	--
ncbi_102084180	639	553	560	577	589	456	13.86	13.79	13.84	12.21	10.96	10.11	13.83	11.0933	-0.318108	0.0287796	0.418366	MIER2
ncbi_102083777	0	0	0	1	4	12	0	0	0	0.12	0.44	1.57	0.001	0.71	9.47168	0.0290042	0.421262	CCL8
ncbi_102096749	133	140	139	125	116	68	5.07	6.14	6.04	4.65	3.8	2.65	5.75	3.7	-0.636037	0.0290632	0.421359	SCML2
MSTRG.3783	94	75	66	57	63	47	2.75	2.52	2.2	1.63	1.58	1.41	2.49	1.54	-0.693215	0.0290782	0.421359	GADL1
ncbi_102085920	2259	1611	1240	2580	3468	6641	33.36	27.36	20.87	37.17	43.96	100.32	27.1967	60.4833	1.15311	0.0290874	0.421359	LTBP2
ncbi_102084775	208	227	232	315	464	286	9.18	11.52	11.67	13.57	17.58	12.91	10.79	14.6867	0.444812	0.0292731	0.4234	Arsa
ncbi_102098382	86	51	57	82	167	130	8.23	5.61	6.22	7.66	13.72	12.73	6.68667	11.37	0.765873	0.0293186	0.4234	ATXN7L3
A306_00000378	429	368	369	500	623	570	18.4	18.15	18.03	20.92	22.94	25	18.1933	22.9533	0.335294	0.0293286	0.4234	NAV1
ncbi_102084018	115	95	88	170	154	173	4.85	4.6	4.22	6.99	5.57	7.46	4.55667	6.67333	0.550429	0.029341	0.4234	Galnt12
ncbi_102088042	242	112	129	199	376	323	38.83	20.67	23.59	31.16	51.79	53.02	27.6967	45.3233	0.710542	0.0293731	0.4234	FIBIN
ncbi_102092686	208	110	134	207	239	418	6.16	3.75	4.52	5.98	6.08	12.67	4.81	8.24333	0.777191	0.0293818	0.4234	GRIN3A
ncbi_106146014	383	392	232	197	364	206	15.14	18.02	10.34	7.38	12.15	8.48	14.5	9.33667	-0.635073	0.0294676	0.424096	Cd276
ncbi_102098026	4	44	0	0	1	3	0.2	2.52	0	0	0.04	0.15	0.906667	0.0633333	-3.83954	0.0294814	0.424096	INHBC
ncbi_102090574	1658	1439	1329	2115	2158	1769	25.35	25.3	23.16	31.56	28.33	27.67	24.6033	29.1867	0.246456	0.0295132	0.424185	TBC1D9B
ncbi_102091661	278	177	197	173	207	151	12.42	9.09	10.03	7.54	7.94	6.9	10.5133	7.46	-0.494973	0.0295585	0.424467	TCAIM
ncbi_102096047	80	496	14	0	0	15	3.48	24.79	0.69	0	0	0.67	9.65333	0.223333	-5.43376	0.0296273	0.424789	HMGCS1
MSTRG.7786	101	67	96	134	174	144	4.5	3.44	4.88	5.83	6.66	6.57	4.27333	6.35333	0.572152	0.0296323	0.424789	--
A306_00000296	327	182	220	327	477	379	28.51	18.25	21.86	27.82	35.71	33.8	22.8733	32.4433	0.504255	0.0297279	0.425549	Npr2
ncbi_102097608	90	87	83	59	75	59	5.41	6.02	5.69	3.46	3.87	3.63	5.70667	3.65333	-0.643435	0.029754	0.425549	SLC19A2
ncbi_102098608	891	611	615	600	684	591	42.07	33.17	33.09	27.64	27.72	28.54	36.11	27.9667	-0.36869	0.0297786	0.425549	DUSP6
ncbi_102094906	3	2	3	6	11	26	0.29	0.22	0.33	0.56	0.9	2.53	0.28	1.33	2.24793	0.0297882	0.425549	C1qtnf1
ncbi_102088597	698	871	687	1667	1164	893	18.61	26.71	20.88	43.37	26.64	24.36	22.0667	31.4567	0.511497	0.029828	0.425751	KIF5C
ncbi_102098379	523	425	370	427	418	259	15.44	14.43	12.45	12.3	10.59	7.82	14.1067	10.2367	-0.462631	0.0298545	0.425761	ZBTB39
ncbi_102093976	2489	2219	1933	2782	3367	3141	42.17	43.23	37.32	45.99	48.97	54.43	40.9067	49.7967	0.283713	0.029935	0.426164	CPD
ncbi_102093774	537	399	474	429	490	347	36.99	31.61	37.21	28.83	28.98	24.45	35.27	27.42	-0.363213	0.0299565	0.426164	sfxn4
ncbi_102087856	19	29	64	12	21	17	0.58	1.02	2.24	0.36	0.55	0.53	1.28	0.48	-1.41504	0.0299678	0.426164	MX
ncbi_102085360	3482	2968	3007	2974	3595	2791	201.62	197.63	198.41	168.02	178.7	165.31	199.22	170.677	-0.223097	0.0299858	0.426164	Etfa
ncbi_102091275	118	94	75	213	167	128	5.18	4.74	3.75	9.12	6.29	5.75	4.55667	7.05333	0.630326	0.0300922	0.426509	SRSF4
MSTRG.22385	27	9	28	21	105	72	0.97	0.37	1.14	0.73	3.23	2.64	0.826667	2.2	1.41213	0.0300947	0.426509	--
ncbi_102088840	0	32	14	0	4	0	0	4.62	2	0	0.43	0	2.20667	0.143333	-3.94442	0.0301039	0.426509	Tmem52b
ncbi_102091782	528	335	335	328	413	185	13.03	9.51	9.42	7.9	8.74	4.67	10.6533	7.10333	-0.584737	0.0301271	0.426509	TMEM132D
ncbi_102087056	1039	561	249	1146	1599	2317	38.92	24.16	10.63	41.88	51.41	88.77	24.57	60.6867	1.30448	0.030139	0.426509	Adamts15
A306_00000185	1	20	0	0	0	0	0.06	1.32	0	0	0	0	0.46	0.001	-8.84549	0.0302308	0.427443	Xpnpep2
ncbi_102088217	636	581	577	595	614	444	24.89	26.14	25.73	22.72	20.63	17.77	25.5867	20.3733	-0.32871	0.0303187	0.427983	DONSON
ncbi_102083569	619	568	494	749	912	711	16.6	17.52	15.1	19.6	21	19.51	16.4067	20.0367	0.28836	0.0303637	0.427983	RECK
ncbi_102096965	153	232	218	185	156	103	10.92	19.04	17.73	12.88	9.56	7.52	15.8967	9.98667	-0.670649	0.0303723	0.427983	SLC35F2
A306_00000326	139	90	101	150	194	239	11.53	8.58	9.54	12.14	13.81	20.27	9.88333	15.4067	0.640485	0.0303757	0.427983	Flnc
ncbi_102086785	808	350	376	213	478	353	33.07	16.47	17.53	8.5	16.79	14.78	22.3567	13.3567	-0.743145	0.0303984	0.427983	Tbx15
ncbi_102094428	291	306	302	235	280	261	17.09	20.67	20.21	13.47	14.12	15.68	19.3233	14.4233	-0.421939	0.0304521	0.428201	CHEK1
ncbi_102093752	610	501	542	499	542	485	11.78	11.13	11.93	9.4	8.99	9.58	11.6133	9.32333	-0.316864	0.0304656	0.428201	MAN1A1
ncbi_102088203	54	5	34	123	42	126	2.13	0.23	1.53	4.74	1.42	5.09	1.29667	3.75	1.53208	0.030554	0.429079	--
A306_00000414	119	151	140	79	117	109	9.63	14.06	12.91	6.24	8.13	9.03	12.2	7.8	-0.645335	0.0305955	0.429298	ACOT8
ncbi_102089594	258	186	192	337	321	313	22.77	18.87	19.31	29.01	24.31	28.25	20.3167	27.19	0.420412	0.0306495	0.42969	NCS1
ncbi_102084507	7	3	5	7	21	36	0.54	0.26	0.44	0.52	1.38	2.83	0.413333	1.57667	1.9315	0.0307141	0.430021	Ptgr1
ncbi_102089308	177	160	155	224	283	252	3.92	4.07	3.91	4.84	5.38	5.7	3.96667	5.30667	0.419879	0.0307251	0.430021	PPFIA4
MSTRG.6856	431	347	321	562	707	412	21.45	19.85	18.2	27.28	30.2	20.97	19.8333	26.15	0.398884	0.0307865	0.430517	--
ncbi_102091965	639	507	510	1080	730	758	16.43	14.99	14.94	27.09	16.11	19.93	15.4533	21.0433	0.445445	0.0308493	0.43103	TMTC2
ncbi_102091663	151	141	62	135	243	394	7.42	7.92	3.33	6.15	10	19.83	6.22333	11.9933	0.946473	0.0309797	0.432051	C1qtnf1
ncbi_102097954	2921	2548	2794	2661	3023	2468	98.36	98.66	107.21	87.43	87.38	85.01	101.41	86.6067	-0.22765	0.030992	0.432051	TRAF7
ncbi_102086282	14515	13312	13759	14249	14967	12268	1245.63	1313.68	1345.53	1193.1	1102.61	1076.91	1301.61	1124.21	-0.211394	0.0310007	0.432051	PRDX1
MSTRG.6086	40	38	42	77	71	83	1	1.09	1.19	1.87	1.52	2.12	1.09333	1.83667	0.748357	0.0310307	0.432105	--
ncbi_102093158	1666	1504	1610	1676	1576	1209	29.15	30.27	32.11	28.62	23.68	21.64	30.51	24.6467	-0.30789	0.0311013	0.432723	TOPBP1
ncbi_102084272	826	619	582	1012	1023	860	22.31	19.09	17.9	26.65	23.67	23.69	19.7667	24.67	0.319688	0.0311325	0.432794	PIK3R1
ncbi_102094671	55	34	86	39	37	22	4.55	2.74	8.06	2.71	2.73	1.97	5.11667	2.47	-1.05069	0.0312727	0.434378	LDHB
ncbi_102084988	128	131	162	450	300	128	3.21	3.78	4.63	11.01	6.46	3.28	3.87333	6.91667	0.836501	0.0313159	0.434614	HGF
ncbi_102092242	1701	1599	1462	1906	2976	2025	32.22	34.83	31.56	35.23	48.39	39.24	32.87	40.9533	0.317209	0.0314163	0.435642	IGSF3
ncbi_102087473	44	26	31	65	86	54	4.19	2.84	3.36	6.03	7.02	5.26	3.46333	6.10333	0.817436	0.0314714	0.43604	OPCML
ncbi_102095810	87	42	51	46	28	29	5.25	2.92	3.51	2.71	1.45	1.79	3.89333	1.98333	-0.973079	0.0315442	0.436682	TPH1
ncbi_102083683	22	27	28	13	17	4	3.62	5.1	5.24	2.08	2.4	0.67	4.65333	1.71667	-1.43865	0.0316219	0.437393	Efcab2
ncbi_102090319	1513	1311	1486	1228	1622	1248	132.35	131.88	148.13	104.81	121.8	111.67	137.453	112.76	-0.285687	0.0316504	0.437421	CFAP20
ncbi_102087302	57	80	93	138	145	138	2.62	4.22	4.86	6.18	5.71	6.48	3.9	6.12333	0.650843	0.0317088	0.437862	NRN1
ncbi_102083443	3	14	1	0	0	1	0.15	0.83	0.06	0	0	0.05	0.346667	0.0166667	-4.37851	0.0318427	0.439344	CYP8B1
ncbi_102091484	235	242	307	199	261	193	24.42	28.91	36.35	20.17	23.28	20.51	29.8933	21.32	-0.487616	0.0320305	0.441384	DCK2
MSTRG.9161	71	122	156	346	184	192	1.64	3.25	4.12	7.82	3.66	4.55	3.00333	5.34333	0.831175	0.0320439	0.441384	--
MSTRG.11145	179	83	163	341	370	143	2.58	1.38	2.68	4.8	4.58	2.11	2.21333	3.83	0.791124	0.0320831	0.44145	--
ncbi_102089361	6488	5655	6342	6488	6190	4994	303.7	304.39	338.29	296.32	248.73	239.12	315.46	261.39	-0.271253	0.032102	0.44145	CCT5
ncbi_102090471	151	154	141	250	237	208	6.58	7.72	7.01	10.63	8.87	9.28	7.10333	9.59333	0.433536	0.0322906	0.443485	CBFA2T3
ncbi_102091635	6	0	6	19	25	14	0.25	0	0.28	0.76	0.88	0.59	0.176667	0.743333	2.07298	0.0323037	0.443485	PADI3
ncbi_102094699	671	653	654	595	627	601	45.87	51.34	50.95	39.69	36.8	42.03	49.3867	39.5067	-0.322025	0.032435	0.444611	UNG
ncbi_102092291	1427	1203	1214	2087	1801	1553	20.25	19.63	19.63	28.89	21.94	22.54	19.8367	24.4567	0.302058	0.0324438	0.444611	ANKRD50
ncbi_102084644	386	329	406	363	336	279	14.54	14.25	17.43	13.34	10.86	10.75	15.4067	11.65	-0.403225	0.0324663	0.444611	SEPSECS
ncbi_102088244	4661	3759	3781	4824	7445	5152	115.11	106.67	106.84	116.18	157.79	130.41	109.54	134.793	0.299291	0.0325014	0.444724	ACTN1
MSTRG.9821	416	285	142	220	205	149	4.07	3.21	1.58	2.1	1.72	1.49	2.95333	1.77	-0.738595	0.0325954	0.445302	Espnl
MSTRG.890	119	86	123	104	63	28	4.21	3.14	5.11	2.92	3.29	1.16	4.15333	2.45667	-0.757568	0.0325975	0.445302	--
ncbi_102084176	461	364	298	470	627	680	2.37	2.15	1.74	2.35	2.76	3.57	2.08667	2.89333	0.471532	0.0326255	0.445316	Rnf213
ncbi_102088699	114	247	196	130	129	128	11.87	29.59	23.27	13.21	11.54	13.64	21.5767	12.7967	-0.753704	0.0327092	0.445434	RAB20
ncbi_102086247	487	449	499	450	463	401	34.72	36.81	40.54	31.31	28.34	29.25	37.3567	29.6333	-0.334145	0.0327153	0.445434	MRPL39
ncbi_102098969	778	638	702	652	776	573	74.38	70.14	76.48	60.82	63.68	56.03	73.6667	60.1767	-0.291808	0.0327418	0.445434	MRPL28
ncbi_102086707	492	504	571	499	506	401	33.49	39.46	44.3	33.15	29.57	27.92	39.0833	30.2133	-0.371368	0.0327418	0.445434	Parp16
ncbi_102091742	0	59	40	0	2	0	0	2.92	1.96	0	0.07	0	1.62667	0.0233333	-6.12338	0.0328229	0.44617	Slc2a9
ncbi_102091921	1483	1272	1407	950	1426	1299	90.09	88.87	97.37	56.3	74.39	80.71	92.11	70.4667	-0.386417	0.032881	0.446593	TNFAIP8L1
ncbi_102092538	708	580	671	593	657	574	77	72.54	83.16	62.93	61.34	63.86	77.5667	62.71	-0.306741	0.0329234	0.446803	MCTS1
ncbi_102087898	1037	871	764	1100	1430	1332	37.1	35.83	31.15	38.4	43.92	48.74	34.6933	43.6867	0.332535	0.0329874	0.44726	SAMD4A
ncbi_102091748	207	303	328	212	251	202	15.46	26.03	27.92	15.45	16.1	15.44	23.1367	15.6633	-0.56279	0.0330326	0.44726	Acot13
ncbi_102095018	3	35	0	2	0	1	0.11	1.48	0	0.07	0	0.04	0.53	0.0366667	-3.85345	0.0330382	0.44726	CRLF2
ncbi_102098380	97	41	37	368	99	47	9.78	4.75	4.25	36.2	8.57	4.85	6.26	16.54	1.40172	0.0331399	0.448269	HOXD4
ncbi_102092475	1870	1764	2021	2032	1717	1238	68.9	74.74	84.86	73.05	54.31	46.66	76.1667	58.0067	-0.392941	0.0332262	0.44907	ACTL6A
ncbi_102098602	1611	1467	1578	2318	2143	1970	42.89	44.88	47.75	60.17	48.81	53.51	45.1733	54.1633	0.261845	0.0333062	0.449418	Fam110b
ncbi_102086916	172	98	128	206	231	214	9.25	6.06	7.84	10.81	10.66	11.77	7.71667	11.08	0.521908	0.0333263	0.449418	VSNL1
ncbi_102092898	902	1064	928	1392	1353	1611	16.92	22.95	19.83	25.47	21.78	30.9	19.9	26.05	0.388515	0.033335	0.449418	ZEB2
A306_00000271	45	37	39	62	90	79	3.61	3.41	3.57	4.85	6.2	6.48	3.53	5.84333	0.727123	0.0333607	0.449418	FCHSD1
ncbi_102096639	968	830	939	912	914	756	47.35	46.69	52.35	43.53	38.38	37.83	48.7967	39.9133	-0.289912	0.0334164	0.449526	ACTR6
ncbi_102098559	115	113	105	159	207	168	5.3	6.03	5.5	7.16	8.2	7.95	5.61	7.77	0.469914	0.033508	0.449526	--
ncbi_102091759	373	261	371	291	341	213	38.31	30.83	43.43	29.17	30.07	22.38	37.5233	27.2067	-0.463828	0.0335136	0.449526	ASF1A
MSTRG.11289	639	605	464	1106	950	631	12.24	13.33	10.13	20.68	15.62	12.37	11.9	16.2233	0.447109	0.0335151	0.449526	--
ncbi_102095146	7	18	26	2	2	9	0.34	0.95	1.38	0.08	0.08	0.41	0.89	0.19	-2.22781	0.0335292	0.449526	SLC19A3
ncbi_102097029	659	612	653	738	1043	1355	46.86	50.05	52.92	51.21	63.67	98.57	49.9433	71.15	0.510572	0.0335911	0.449526	NPC2
ncbi_102091354	1443	1258	1270	1308	1342	1184	41.84	41.94	41.96	37	33.4	35.11	41.9133	35.17	-0.253064	0.0336071	0.449526	SLC15A4
ncbi_102084102	9089	8931	9713	9540	9141	7803	330.99	374	403.08	338.97	285.76	290.66	369.357	305.13	-0.275591	0.0336202	0.449526	Eif5
ncbi_102094411	2065	1622	1614	2283	2560	2580	120	108.39	106.88	129.44	127.7	153.36	111.757	136.833	0.292059	0.0336381	0.449526	metrnl
ncbi_102096050	820	521	583	982	1070	780	33.75	24.54	27.17	39.42	37.73	33.17	28.4867	36.7733	0.368373	0.0336404	0.449526	RARB
ncbi_102092703	242	311	270	439	482	354	10.89	16.34	12.67	18	18.39	15.4	13.3	17.2633	0.376285	0.0337577	0.450729	CNR1
ncbi_102098185	836	833	793	807	862	668	76.16	87.27	82.33	71.73	67.41	62.25	81.92	67.13	-0.287258	0.0338035	0.450977	MRPL19
ncbi_102092318	107	246	321	401	722	323	1.72	4.56	5.89	6.3	9.98	5.32	4.05667	7.2	0.827702	0.033941	0.452447	MYOCD
ncbi_102090409	766	511	540	762	1013	931	90.31	69.28	72.55	87.66	102.53	112.28	77.38	100.823	0.381797	0.0340485	0.453514	C1orf198
ncbi_102084813	1709	1611	1729	1415	1803	1561	114.81	124.45	132.36	92.75	103.98	107.27	123.873	101.333	-0.289757	0.0341019	0.453644	Hadh
MSTRG.404	108	39	102	68	41	26	3.1	1.27	3.33	1.91	1	0.75	2.56667	1.22	-1.07301	0.0341393	0.453644	--
ncbi_102086921	838	811	676	1042	1147	1108	16.14	17.96	14.84	19.58	18.96	21.83	16.3133	20.1233	0.302818	0.0341425	0.453644	AFAP1L2
MSTRG.5980	15	15	1	3	1	0	2.28	2.62	0.22	0.39	0.15	0	1.70667	0.18	-3.24511	0.034168	0.453644	--
ncbi_102097774	276	308	378	300	288	206	9.25	11.87	14.44	9.81	8.29	7.06	11.8533	8.38667	-0.499123	0.0343197	0.455002	EXO1
ncbi_102093818	863	752	852	845	808	621	39.29	39.37	44.2	37.53	31.58	28.92	40.9533	32.6767	-0.32572	0.0343438	0.455002	EXOSC9
ncbi_102094267	668	629	671	592	719	547	29.44	31.88	33.7	25.46	27.2	24.66	31.6733	25.7733	-0.29739	0.0343528	0.455002	Agk
ncbi_102089754	441	449	383	524	694	733	8.37	9.67	8.28	9.65	11.24	14.18	8.77333	11.69	0.414078	0.0344271	0.455622	SLC6A6
ncbi_102092486	1711	995	930	730	1316	868	139.48	93.27	86.39	58.06	92.09	72.38	106.38	74.1767	-0.52019	0.0344587	0.455676	TWIST2
ncbi_102084426	0	0	0	2	7	6	0	0	0	0.15	0.46	0.47	0.001	0.36	8.49185	0.0345491	0.456049	ADPRH
ncbi_102090756	674	362	324	898	529	992	13.23	8.17	7.25	17.2	8.91	19.92	9.55	15.3433	0.684039	0.0345556	0.456049	MYBPC1
ncbi_102089491	6026	5170	5966	7304	8398	7377	137.25	135.4	154.84	162.31	164.19	171.86	142.497	166.12	0.221298	0.0346013	0.456049	ITGB1
ncbi_102089534	63	25	57	70	99	153	0.9	0.41	0.93	0.97	1.21	2.23	0.746667	1.47	0.97728	0.0346093	0.456049	CEFIP
MSTRG.23320	230	215	161	326	325	281	25.67	27.59	20.47	35.5	31.14	32.08	24.5767	32.9067	0.421091	0.0346489	0.456049	CHD8
ncbi_102083539	186	347	237	179	259	132	9.48	20.33	13.76	8.9	11.33	6.88	14.5233	9.03667	-0.68451	0.0346523	0.456049	SHPK
ncbi_102090331	1442	1214	1470	1400	1415	977	35.9	34.75	41.7	34.01	30.24	24.88	37.45	29.71	-0.334017	0.0347464	0.456667	DHCR24
ncbi_102091530	398	2317	43	18	23	236	15.64	104.72	1.93	0.69	0.78	9.49	40.7633	3.65333	-3.47999	0.0347545	0.456667	ALB
ncbi_102092447	701	670	496	797	1097	872	22.2	24.4	17.9	24.63	29.82	28.25	21.5	27.5667	0.358588	0.0348185	0.457144	SLC27A4
ncbi_102088088	719	697	818	683	763	621	30.14	33.6	39.08	27.93	27.45	26.62	34.2733	27.3333	-0.326425	0.0348465	0.45715	ASB3
ncbi_102096814	768	676	525	527	646	570	13.46	13.63	10.49	9.01	9.72	10.22	12.5267	9.65	-0.376402	0.0348918	0.457237	FANCD2
ncbi_102086024	1178	1182	1161	1730	1607	1597	26.82	30.95	30.12	38.43	31.41	37.2	29.2967	35.68	0.284379	0.0349084	0.457237	SRGAP1
ncbi_102088081	330	381	313	340	302	157	9.82	13.03	10.61	9.87	7.71	4.78	11.1533	7.45333	-0.581517	0.034991	0.457574	GCH1
ncbi_102091063	651	550	667	472	645	555	46.95	45.62	54.82	33.22	39.93	40.94	49.13	38.03	-0.369466	0.0349952	0.457574	DECR1
ncbi_102083532	525	501	455	711	733	631	8.34	9.15	8.24	11.02	10	10.26	8.57667	10.4267	0.281789	0.0350172	0.457574	DIAPH2
ncbi_102088065	267	201	217	290	386	388	15.35	13.26	14.22	16.27	19.05	22.82	14.2767	19.38	0.440909	0.0350781	0.457658	CHST11
ncbi_102098648	13	7	6	12	53	25	0.86	0.53	0.45	0.77	3.01	1.69	0.613333	1.82333	1.57184	0.0350789	0.457658	V-FOS
MSTRG.7399	68	67	58	53	48	23	3.85	4.43	3.83	2.92	2.25	1.32	4.03667	2.16333	-0.899908	0.0351505	0.458106	--
ncbi_102098214	58	58	38	74	126	95	2.06	2.36	1.54	2.56	3.83	3.44	1.98667	3.27667	0.721879	0.0351686	0.458106	IQSEC3
ncbi_102098330	7348	5723	6256	8430	9249	8009	331.19	296.62	321.32	370.73	357.86	369.25	316.377	365.947	0.20999	0.0351993	0.458145	CNN3
ncbi_102086660	26	26	14	42	57	49	1.17	1.34	0.72	1.84	2.19	2.25	1.07667	2.09333	0.95923	0.035374	0.45972	LCP2
ncbi_102083944	411	386	400	289	470	280	10.6	11.45	11.76	7.27	10.41	7.39	11.27	8.35667	-0.431488	0.0353759	0.45972	RHOBTB1
ncbi_102083849	34	38	28	56	74	69	1.24	1.59	1.16	1.99	2.32	2.57	1.33	2.29333	0.78602	0.0355097	0.460848	CLCN4
ncbi_102086421	0	2	5	7	22	16	0	0.19	0.47	0.56	1.56	1.35	0.22	1.15667	2.3944	0.0355184	0.460848	VSIG1
ncbi_102096576	317	223	49	52	167	78	13.19	10.67	2.32	2.11	5.97	3.32	8.72667	3.8	-1.19943	0.0356782	0.462558	STKLD1
ncbi_102097916	1218	1030	1445	1212	1090	960	68.1	66.23	92.07	66.12	52.32	54.91	75.4667	57.7833	-0.385186	0.0358789	0.464795	HAT1
ncbi_102089941	584	480	503	792	735	688	8.46	8	8.3	11.2	9.14	10.2	8.25333	10.18	0.302689	0.0360767	0.466117	ARID4B
ncbi_102087747	267	264	279	250	252	210	3.32	3.77	3.95	3.03	2.69	2.67	3.68	2.79667	-0.395997	0.0360796	0.466117	Casp8ap2
ncbi_102091451	1543	1279	1495	1351	1551	1264	101.15	96.42	111.68	86.41	87.28	84.76	103.083	86.15	-0.258888	0.0360959	0.466117	RPA2
ncbi_102092294	13	189	80	40	34	40	1.13	18.81	7.89	3.38	2.53	3.54	9.27667	3.15	-1.55825	0.0361107	0.466117	Gsta3
ncbi_102085951	114	85	90	167	179	127	2.42	2.19	2.16	3.55	3.37	2.84	2.25667	3.25333	0.527725	0.0361217	0.466117	Ppfia2
ncbi_102084391	565	478	419	759	718	621	10.44	10.15	8.82	13.68	11.39	11.73	9.80333	12.2667	0.323399	0.0361819	0.466529	PCDH19
ncbi_102088229	786	665	808	1054	1161	934	23.93	24.36	27.96	30.12	31.66	30.47	25.4167	30.75	0.274812	0.0362728	0.467337	C2CD2
ncbi_102092780	167	173	177	125	167	137	13.82	16.46	16.69	10.09	11.86	11.6	15.6567	11.1833	-0.485427	0.0363453	0.467737	F11R
ncbi_102095132	167	46	76	111	172	404	15.69	4.97	8.14	10.17	13.87	38.82	9.6	20.9533	1.12607	0.0363709	0.467737	Myl2
ncbi_102092472	1394	1234	1536	1477	1253	950	34.89	35.52	43.82	36.07	26.93	24.33	38.0767	29.11	-0.387392	0.0363886	0.467737	DDX24
ncbi_102093257	350	478	396	345	389	317	19.1	29.99	24.62	18.37	18.22	17.69	24.57	18.0933	-0.44144	0.0364545	0.46814	Fahd1
ncbi_102095000	635	671	607	492	701	545	78.75	95.69	85.78	59.53	74.63	69.14	86.74	67.7667	-0.356122	0.0364967	0.46814	PRDX3
ncbi_102089430	2054	2196	2187	2107	2184	1858	58.16	71.51	70.57	58.21	53.09	53.82	66.7467	55.04	-0.278215	0.0365049	0.46814	DLAT
ncbi_102095701	198	231	269	132	243	171	17.84	23.67	27.53	11.97	19.11	15.99	23.0133	15.69	-0.552625	0.0365358	0.468173	GSTK1
ncbi_102091825	134	87	103	135	214	213	5.42	4.04	4.74	5.32	7.42	8.81	4.73333	7.18333	0.601797	0.0366102	0.468763	DCBLD1
ncbi_102088198	865	628	682	654	793	560	36.61	30.57	32.9	27.01	28.81	24.25	33.36	26.69	-0.32182	0.0366666	0.468871	TMX1
ncbi_102091219	611	621	794	627	573	556	54.5	63.7	80.71	54.57	43.88	50.73	66.3033	49.7267	-0.415062	0.0366753	0.468871	MAD2L1
ncbi_102083772	51	59	61	40	30	39	2.54	3.37	3.46	1.94	1.28	1.98	3.12333	1.73333	-0.849537	0.0367622	0.469619	AQP11
ncbi_102086876	49	28	9	15	114	163	1.82	1.19	0.38	0.54	3.63	6.18	1.13	3.45	1.61027	0.036818	0.469969	NTRK1
MSTRG.12293	42	10	45	82	89	65	1.5	0.41	1.83	2.85	2.73	2.37	1.24667	2.65	1.08792	0.0368542	0.470068	--
ncbi_102090258	1304	893	852	1569	1493	1341	34.14	26.89	25.29	40.15	33.78	35.7	28.7733	36.5433	0.344876	0.0369637	0.470942	Camk2d
ncbi_102092173	1760	1538	1594	1689	1673	1372	70.95	71.3	73.23	66.44	57.9	56.58	71.8267	60.3067	-0.252202	0.0370315	0.470942	PDCD4
ncbi_102094874	500	622	679	988	981	776	14.74	21.09	22.82	28.43	24.83	23.41	19.55	25.5567	0.386531	0.0370389	0.470942	tbx2
ncbi_102093181	403	659	595	508	513	289	10.33	19.43	17.38	12.71	11.29	7.58	15.7133	10.5267	-0.577941	0.0370611	0.470942	ogdhl
ncbi_102093524	38	50	53	114	94	68	1.95	2.95	3.1	5.71	4.14	3.57	2.66667	4.47333	0.746313	0.0370792	0.470942	Ntng2
ncbi_102098158	538	457	384	483	382	230	23.86	22.67	20.48	22.92	15.41	10.39	22.3367	16.24	-0.459862	0.0370934	0.470942	DIXDC1
ncbi_102096722	465	347	291	213	380	292	10.46	8.97	7.46	4.67	7.34	6.72	8.96333	6.24333	-0.521719	0.0371326	0.471077	KDF1
ncbi_102094062	3807	3676	3557	5457	4996	4617	33.77	37.5	35.96	47.23	38.05	41.89	35.7433	42.39	0.24605	0.037282	0.472384	PTPRG
ncbi_102087366	6727	6162	5757	9463	9090	6988	99.07	104.36	96.62	135.98	114.92	105.27	100.017	118.723	0.247363	0.0372927	0.472384	MYH10
ncbi_102098769	84	109	170	224	221	220	5.1	7.62	11.77	13.28	11.53	13.67	8.16333	12.8267	0.651916	0.0373281	0.47247	--
ncbi_102088561	1170	1227	961	1638	1558	1645	5.28	6.36	4.94	7.21	6.03	7.59	5.52667	6.94333	0.329219	0.0374162	0.473223	DST
ncbi_102095339	1898	1825	1451	1275	1896	1509	81.7	90.33	71.17	53.55	70.06	66.44	81.0667	63.35	-0.355764	0.0375147	0.473811	GMDS
ncbi_102092822	398	357	379	338	397	310	9.59	9.9	10.41	7.95	8.22	7.64	9.96667	7.93667	-0.328578	0.0375435	0.473811	PAXIP1
ncbi_102089395	0	449	252	2	17	0	0	12.75	7.09	0.05	0.36	0	6.61333	0.136667	-5.59664	0.0375486	0.473811	SLC12A1
ncbi_102084853	514	562	674	506	579	467	29.98	37.69	44.79	28.79	28.99	27.86	37.4867	28.5467	-0.393055	0.0376111	0.474238	AIG1
ncbi_102091664	256	269	206	235	547	550	12.63	15.26	11.58	11.31	23.17	27.76	13.1567	20.7467	0.657086	0.0376684	0.474525	LMNA
ncbi_102083643	308	426	380	313	315	305	4.99	7.93	7.01	4.95	4.38	5.05	6.64333	4.79333	-0.470878	0.0376912	0.474525	PDE8A
ncbi_102088146	906	866	937	782	977	805	88.06	96.79	103.78	74.16	81.52	80.04	96.21	78.5733	-0.292147	0.0378114	0.475631	AURKB
ncbi_102098835	1563	1518	1519	2354	2152	1864	46.73	52.19	51.75	68.67	55.23	57.01	50.2233	60.3033	0.26388	0.0378636	0.475631	UBE2H
ncbi_102089391	226	147	162	242	293	326	7.57	5.29	6.41	7.47	8.24	11.77	6.42333	9.16	0.512025	0.0378653	0.475631	JPH1
ncbi_102093808	159	143	137	122	134	109	4.72	4.88	4.64	3.54	3.42	3.31	4.74667	3.42333	-0.471513	0.0380127	0.476711	LIG4
ncbi_102094405	340	472	421	412	341	250	15.68	25.03	22.13	18.54	13.5	11.79	20.9467	14.61	-0.519765	0.0380354	0.476711	PPAT
ncbi_102086824	92	62	82	150	136	115	5.3	4.11	5.39	8.44	6.73	6.78	4.93333	7.31667	0.568624	0.0381058	0.476711	PAG1
ncbi_102084696	337	280	310	265	325	246	10.38	9.92	10.89	7.97	8.6	7.75	10.3967	8.10667	-0.35894	0.0381423	0.476711	SASS6
ncbi_102086583	28	9	68	21	130	221	3.91	1.44	10.81	2.86	15.57	31.55	5.38667	16.66	1.62892	0.0381529	0.476711	Sln
ncbi_102091200	683	809	773	746	619	614	15.92	21.69	20.53	16.97	12.39	14.64	19.38	14.6667	-0.402028	0.0381871	0.476711	ALDH5A1
ncbi_102094137	271	156	103	268	325	354	23.13	15.31	10.02	22.32	23.82	30.91	16.1533	25.6833	0.669001	0.0382033	0.476711	Rflnb
MSTRG.15673	583	591	568	988	811	746	14.55	16.97	16.16	24.06	17.38	19.05	15.8933	20.1633	0.343312	0.0382106	0.476711	--
ncbi_102090044	2262	1387	1635	1498	1810	1445	189.71	133.77	156.27	122.59	130.32	123.97	159.917	125.627	-0.348178	0.0382251	0.476711	nudt21
ncbi_102085428	79	105	121	248	175	139	3.16	4.82	5.51	9.67	6.01	5.69	4.49667	7.12333	0.663697	0.0382656	0.476711	Elavl2
ncbi_102092390	57	83	83	126	127	156	5.63	9.43	9.35	12.15	10.78	15.77	8.13667	12.9	0.664861	0.0382683	0.476711	ACHE
ncbi_102083876	14	30	36	48	90	56	1.24	3.04	3.63	4.06	6.74	4.99	2.63667	5.26333	0.997262	0.03837	0.477618	ZBTB8A
ncbi_102089485	5	4	11	25	17	25	0.28	0.25	0.69	1.34	0.8	1.41	0.406667	1.18333	1.54094	0.0384113	0.477773	Gpr34
ncbi_102098289	566	735	727	594	730	425	12.2	18.22	17.86	12.5	13.51	9.37	16.0933	11.7933	-0.448492	0.0384866	0.477993	LLGL2
ncbi_102088584	260	278	283	255	252	210	20.92	25.72	25.95	20.02	17.41	17.29	24.1967	18.24	-0.407703	0.0384988	0.477993	PBX4
ncbi_102091920	0	58	28	0	2	0	0	3.39	1.62	0	0.09	0	1.67	0.03	-5.79874	0.0385156	0.477993	SLC2A11
ncbi_102098657	885	950	786	829	880	739	26.32	32.5	26.64	24.06	22.47	22.49	28.4867	23.0067	-0.308235	0.0386456	0.479246	TMEM209
ncbi_102089564	593	489	602	557	546	427	10.17	9.75	10.94	9.79	9.89	6.97	10.2867	8.88333	-0.211603	0.03871	0.479684	KPNA5
ncbi_102084835	2358	1646	1535	2886	2853	2211	50.01	40.14	37.1	59.72	51.94	47.96	42.4167	53.2067	0.326976	0.0387766	0.480151	ULK2
A306_00000160	14	11	6	21	34	31	0.46	0.42	0.22	0.67	0.96	1.04	0.366667	0.89	1.27934	0.0388094	0.480197	ECE2
ncbi_102091936	98	91	90	153	214	112	3.71	3.96	3.88	5.65	6.95	4.34	3.85	5.64667	0.552541	0.0388608	0.480474	VAT1L
A306_00000112	411	387	313	642	509	523	14.58	15.79	12.65	22.22	15.5	18.98	14.34	18.9	0.398341	0.0389775	0.481345	SLIT1
MSTRG.1106	334	256	391	484	495	556	3.35	2.95	4.47	4.74	4.26	5.7	3.59	4.9	0.448798	0.0390037	0.481345	--
ncbi_102086031	448	457	379	342	445	367	20.06	23.53	19.34	14.94	17.1	16.81	20.9767	16.2833	-0.365389	0.0390309	0.481345	GUSB
ncbi_102092863	781	619	535	871	997	886	11.47	10.46	8.96	12.48	12.57	13.31	10.2967	12.7867	0.312463	0.0390477	0.481345	YPEL2
ncbi_102095623	7494	5449	7536	5741	7711	5517	427.75	357.34	490.31	320.09	377.36	322.23	425.133	339.893	-0.322833	0.0390988	0.481617	CNBP
MSTRG.22552	43	53	30	68	97	82	5.68	8.05	4.51	8.76	11	11.08	6.08	10.28	0.757697	0.039162	0.482037	LRP1
ncbi_102093954	189	150	123	209	269	259	9.07	8.27	6.72	9.78	11.08	12.71	8.02	11.19	0.480536	0.0392012	0.482161	NPDC1
ncbi_102088815	185	311	214	575	390	308	6.31	12.19	8.31	19.13	11.42	10.74	8.93667	13.7633	0.623021	0.0392859	0.482621	Smpd3
ncbi_102093077	1643	1602	1714	1485	1631	1564	92.12	103.29	109.51	81.24	78.5	89.7	101.64	83.1467	-0.289738	0.0393067	0.482621	GOT2
A306_00000479	146	173	157	255	248	243	5.55	7.57	6.8	9.46	8.1	9.45	6.64	9.00333	0.439276	0.0393262	0.482621	--
ncbi_102091379	111	63	80	132	151	151	9.76	6.37	8.02	11.33	11.4	13.58	8.05	12.1033	0.588344	0.0394393	0.48365	LHFPL2
ncbi_102089077	430	169	149	288	569	606	9.24	4.18	3.66	6.05	10.5	13.34	5.69333	9.96333	0.807355	0.0395913	0.485155	DLG2
ncbi_102087327	59	37	57	74	108	106	4.64	3.34	5.11	5.68	7.29	8.52	4.36333	7.16333	0.7152	0.0396482	0.485493	Rnf165
MSTRG.2992	530	386	468	770	678	577	8.66	7.24	8.7	12.26	9.51	9.64	8.2	10.47	0.352566	0.039727	0.486098	--
ncbi_102087908	773	673	677	553	781	628	28.43	28.46	28.37	19.84	24.66	23.63	28.42	22.71	-0.323579	0.0397767	0.486118	ZDHHC12
ncbi_102098463	150	183	138	269	236	252	2.93	4.11	3.07	5.13	3.96	5.04	3.37	4.71	0.482978	0.0397874	0.486118	ATP8A1
ncbi_102088785	830	757	743	765	843	627	28.66	30.06	29.24	25.77	24.99	22.15	29.32	24.3033	-0.270731	0.0398778	0.486862	Noct
ncbi_102087344	421	419	345	546	592	580	10.61	12.14	9.91	13.42	12.8	14.95	10.8867	13.7233	0.334069	0.0399917	0.487893	TXNDC16
ncbi_106145864	0	23	8	0	1	2	0	2.08	0.72	0	0.07	0.16	0.933333	0.0766667	-3.60572	0.0401001	0.488231	SMLR1
MSTRG.8815	0	0	0	1	5	9	0	0	0	0.1	0.45	0.97	0.001	0.506667	8.98489	0.0401119	0.488231	--
ncbi_102098907	64	65	76	114	126	110	10.58	12.36	14.32	18.39	17.89	18.61	12.42	18.2967	0.558916	0.0401376	0.488231	Fam171a2
ncbi_102087475	160	135	202	150	126	110	14.66	14.22	21.09	13.41	9.91	10.31	16.6567	11.21	-0.571313	0.0401856	0.488231	Slbp
ncbi_102098161	136	110	102	161	287	151	2.35	2.18	2.01	2.71	4.25	2.67	2.18	3.21	0.558245	0.0401993	0.488231	PAPLN
ncbi_102088019	0	10	6	0	0	0	0	1.34	0.79	0	0	0	0.71	0.001	-9.47168	0.0402688	0.488231	MARVELD2
ncbi_102085037	11312	11390	11136	17785	16444	12794	66.15	76.59	74.21	101.48	82.55	76.53	72.3167	86.8533	0.264253	0.0402726	0.488231	DYNC1H1
ncbi_102086394	51	26	34	18	22	22	2.84	1.67	2.14	0.96	1.06	1.28	2.21667	1.1	-1.01089	0.0402756	0.488231	ASL
ncbi_102086109	26	24	18	41	59	45	1.3	1.37	1.02	1.99	2.52	2.29	1.23	2.26667	0.881914	0.0403283	0.488231	NAT1
ncbi_102092290	519	498	445	585	793	813	14.78	16.31	14.45	16.26	19.39	23.69	15.18	19.78	0.381871	0.0403383	0.488231	SERINC5
ncbi_102096432	0	274	85	3	20	2	0	11.79	3.62	0.11	0.64	0.08	5.13667	0.276667	-4.21461	0.0403491	0.488231	TRPV6
ncbi_102098561	161	378	241	184	200	177	6.32	14.4	10.19	7.03	6.18	7.36	10.3033	6.85667	-0.587532	0.0403875	0.488231	MASP1
ncbi_102092893	21282	14313	13639	19116	26321	29242	1022.67	790.91	746.86	896.28	1085.77	1437.36	853.48	1139.8	0.417356	0.0404031	0.488231	SPARC
ncbi_102096540	129	60	91	128	162	245	6.16	3.33	4.93	5.76	6.72	11.97	4.80667	8.15	0.761763	0.0404387	0.488304	Nfib
MSTRG.18216	51	34	34	78	110	51	1.52	1.16	1.15	2.26	2.81	1.55	1.27667	2.20667	0.789487	0.0405773	0.489321	--
ncbi_102092457	89	44	89	20	76	27	0.6	0.34	0.69	0.13	0.44	0.19	0.543333	0.253333	-1.1008	0.040582	0.489321	DNAH7
ncbi_102087564	1672	1377	1434	1995	2120	1867	52.34	49.57	51.15	60.93	56.97	59.78	51.02	59.2267	0.215184	0.0406259	0.489493	TM9SF2
ncbi_102089006	317	208	140	226	552	472	10.14	7.65	5.1	7.05	15.15	15.44	7.63	12.5467	0.717549	0.0407259	0.490341	ECM2
ncbi_102088385	199	254	242	189	225	172	21.08	31	29.3	19.53	20.48	18.67	27.1267	19.56	-0.471805	0.0407644	0.490447	MRPL10
ncbi_102090658	4754	4693	4489	4454	4446	4414	235.83	267.71	253.76	215.58	189.33	223.98	252.433	209.63	-0.268057	0.0407955	0.490465	UQCRC2
ncbi_102097460	987	903	838	882	973	783	38.59	40.59	37.33	33.64	32.65	31.31	38.8367	32.5333	-0.255501	0.0408881	0.491221	MYBL2
ncbi_102092309	511	384	419	310	462	379	33.91	29.3	31.68	20.07	26.32	25.73	31.63	24.04	-0.395857	0.0409375	0.491458	Bysl
ncbi_102096301	1000	446	627	446	741	430	79.68	40.87	56.93	34.67	50.69	35.05	59.16	40.1367	-0.559701	0.0409977	0.491735	RASL11B
ncbi_102086791	20	29	12	9	12	2	2.1	3.51	1.44	0.92	1.08	0.22	2.35	0.74	-1.66706	0.0410201	0.491735	IQCK
ncbi_102090047	11	63	61	3	29	17	0.54	3.58	3.43	0.14	1.23	0.86	2.51667	0.743333	-1.75943	0.0410608	0.49183	Lad1
ncbi_102090429	415	411	343	569	580	523	16.28	18.54	15.33	21.78	19.53	20.98	16.7167	20.7633	0.312751	0.0410874	0.49183	dipk1b
ncbi_102095530	949	1685	1414	959	1167	1161	41	83.72	69.62	40.43	43.28	51.31	64.78	45.0067	-0.52541	0.0411417	0.492124	ALDH4A1
ncbi_102098549	20	14	11	35	49	26	2.15	1.73	1.35	3.67	4.52	2.86	1.74333	3.68333	1.07916	0.0412684	0.493283	Cadps
ncbi_102090469	37	41	31	53	193	42	7.54	9.61	7.2	10.54	33.78	8.76	8.11667	17.6933	1.12425	0.0413959	0.494449	--
ncbi_102097629	352	308	408	489	602	487	84.98	85.45	112.26	115.23	124.81	120.34	94.23	120.127	0.350298	0.0414317	0.49452	TUBB4B
MSTRG.23144	55	36	43	141	65	72	5.16	3.79	6.34	7.94	3.59	4.25	5.09667	5.26	0.0455088	0.0415764	0.49589	--
MSTRG.15075	182	231	172	162	90	157	4.79	7	5.16	4.16	2.03	4.23	5.65	3.47333	-0.70193	0.041792	0.497806	--
A306_00000178	723	785	840	1045	1387	967	35.87	44.78	47.48	50.58	59.06	49.07	42.71	52.9033	0.308785	0.0418078	0.497806	PDLIM7
ncbi_102084950	866	874	1379	900	1091	436	89.18	103.5	161.83	90.43	96.45	45.93	118.17	77.6033	-0.606673	0.0418683	0.497806	--
ncbi_102096110	2518	2489	2671	2330	3005	2068	82.8	94.12	100.09	74.76	84.83	69.56	92.3367	76.3833	-0.273646	0.0418899	0.497806	DLD
ncbi_102094675	3489	3169	3200	3329	3651	2925	223.68	233.62	233.78	208.24	200.93	191.81	230.36	200.327	-0.201536	0.0419127	0.497806	EIF4A3
ncbi_102096609	1316	1447	1393	1354	1484	1116	29.55	37.36	35.65	29.67	28.61	25.63	34.1867	27.97	-0.289554	0.0419469	0.497806	LONP2
ncbi_102090855	195	182	228	373	301	276	6.75	7.24	8.99	12.59	8.94	9.77	7.66	10.4333	0.445784	0.0419478	0.497806	GUCY1A1
ncbi_102089474	1422	1072	1236	1995	1929	1381	17.27	14.98	17.11	23.65	20.12	17.16	16.4533	20.31	0.30381	0.0420144	0.498045	PLA2R1
ncbi_102093065	729	736	781	719	811	583	25.64	29.77	31.3	24.67	24.49	20.98	28.9033	23.38	-0.305961	0.0420281	0.498045	Cdk8
ncbi_102090672	0	11	12	1	1	0	0	0.68	0.73	0.05	0.05	0	0.47	0.0333333	-3.81762	0.0420729	0.49822	NR1I3
ncbi_102092638	8	15	14	21	44	36	0.34	0.73	0.67	0.87	1.6	1.56	0.58	1.34333	1.21169	0.0422409	0.499851	ARSD
MSTRG.23966	196	177	154	202	303	414	4.96	5.15	4.44	4.98	6.58	10.71	4.85	7.42333	0.614082	0.0422778	0.499929	--
ncbi_102096337	0	17	50	2	3	7	0	1.05	3.07	0.1	0.14	0.39	1.37333	0.21	-2.70922	0.042321	0.500083	cyp11a1
ncbi_102086422	1111	829	1005	942	970	847	106.46	91.35	109.74	88.07	79.79	83.02	102.517	83.6267	-0.293824	0.0423564	0.500144	KNSTRN
ncbi_102095197	117	72	42	97	227	149	8.47	5.99	3.46	6.85	14.1	11.03	5.97333	10.66	0.835599	0.0424298	0.500654	KLF5
ncbi_102098018	0	17	11	1	2	0	0	1.01	0.65	0.05	0.09	0	0.553333	0.0466667	-3.56768	0.0424696	0.500766	--
ncbi_102086816	0	11	8	0	1	0	0	0.65	0.47	0	0.04	0	0.373333	0.0133333	-4.80735	0.0425326	0.501093	KMO
ncbi_102085231	64	44	49	98	106	75	3.04	2.4	2.65	4.54	4.32	3.64	2.69667	4.16667	0.627716	0.0425579	0.501093	FRMD3
ncbi_102090798	391	522	534	389	440	408	24.15	37.08	37.59	23.45	23.33	25.78	32.94	24.1867	-0.445629	0.0426027	0.501263	PBLD
ncbi_102089879	2938	2317	2604	2371	2994	2303	282.19	255.92	285.02	222.2	246.87	226.27	274.377	231.78	-0.243402	0.0426682	0.50139	Psmb1
ncbi_102089184	26	87	63	33	25	35	0.99	3.8	2.74	1.23	0.82	1.37	2.51	1.14	-1.13865	0.042674	0.50139	Acsm3
ncbi_106145796	16	9	15	14	15	118	1.66	1.08	1.78	1.42	1.34	12.56	1.50667	5.10667	1.76102	0.0427388	0.501461	--
ncbi_102098110	9	19	11	35	29	38	0.27	0.65	0.37	1.02	0.74	1.16	0.43	0.973333	1.1786	0.0427407	0.501461	KSR2
ncbi_102096062	1752	1624	1432	2235	2257	2010	12	12.79	11.18	14.94	13.28	14.09	11.99	14.1033	0.234205	0.042916	0.503092	Mycbp2
ncbi_102091800	2462	2258	2302	2288	2401	2193	93.9	99.03	100.05	85.15	78.61	85.56	97.66	83.1067	-0.232804	0.0429406	0.503092	PRPF3
MSTRG.2993	218	188	184	255	346	282	4.59	4.57	4.43	5.26	6.28	6.08	4.53	5.87333	0.374668	0.0430731	0.504288	--
ncbi_102093983	143	140	174	216	243	285	10.44	11.76	14.48	15.39	15.23	21.29	12.2267	17.3033	0.501019	0.0432079	0.505508	--
ncbi_102088261	329	355	287	274	349	238	8.01	9.94	7.96	6.51	7.3	5.93	8.63667	6.58	-0.392387	0.0433016	0.505958	ARHGEF26
ncbi_102094065	0	57	54	0	0	0	0	2.96	2.78	0	0	0	1.91333	0.001	-10.9019	0.0433075	0.505958	Slc6a18
ncbi_102096812	81	38	55	83	140	106	2.37	1.28	1.83	2.37	3.51	3.17	1.82667	3.01667	0.723742	0.0435077	0.507938	GREM2
ncbi_102089864	41	43	23	66	73	73	1.26	1.52	0.81	1.98	1.93	2.3	1.19667	2.07	0.790609	0.0435683	0.508059	ELFN1
ncbi_102090567	35	34	33	39	74	117	1.68	1.83	1.87	1.86	3.25	5.86	1.79333	3.65667	1.02789	0.0435795	0.508059	C1QTNF7
MSTRG.22443	28	10	8	24	59	44	2.89	1.19	0.94	2.41	5.22	4.64	1.67333	4.09	1.28938	0.0436275	0.508261	Cpxm1
ncbi_102093025	547	464	435	358	451	458	53.36	52.05	48.35	34.07	37.77	45.7	51.2533	39.18	-0.387528	0.043672	0.508261	EMG1
ncbi_102091017	118	86	93	137	178	168	4.06	3.41	3.65	4.6	5.26	5.92	3.70667	5.26	0.50494	0.043689	0.508261	CHSY3
MSTRG.20512	98	10	16	131	78	423	5.46	0.66	1.03	7.1	3.73	24.02	2.38333	11.6167	2.28514	0.043851	0.509574	MYH2
ncbi_102098420	512	335	318	347	394	226	32.62	24.54	23.09	21.57	21.55	14.73	26.75	19.2833	-0.472184	0.0438667	0.509574	STK17A
ncbi_102095990	862	785	726	822	803	517	16.13	16.89	15.48	15.01	12.9	9.89	16.1667	12.6	-0.359599	0.0438943	0.509574	NPC1
ncbi_102091647	880	783	899	722	977	717	26.59	27.21	30.96	21.29	25.35	22.16	28.2533	22.9333	-0.300975	0.0439563	0.509936	BIVM
ncbi_102087250	297	488	333	292	373	246	9.1	17.19	11.62	8.73	9.81	7.71	12.6367	8.75	-0.530261	0.0439983	0.510066	PM20D1
MSTRG.2687	125	147	155	207	244	228	0.76	1.03	1.08	1.23	1.28	1.42	0.956667	1.31	0.453479	0.044067	0.510504	--
ncbi_102087763	242	230	244	330	384	327	10.28	11.24	11.81	13.68	14	14.21	11.11	13.9633	0.329785	0.0441697	0.511061	Sult4a1
MSTRG.23685	132	127	163	194	235	264	12.47	13.8	17.55	17.89	19.06	25.52	14.6067	20.8233	0.511574	0.0441769	0.511061	Flnc
ncbi_102092415	76	38	51	84	79	189	6.9	3.97	5.28	7.44	6.16	17.55	5.38333	10.3833	0.947698	0.0442141	0.511134	--
ncbi_102088871	1042	884	891	946	894	822	21.02	20.51	20.48	18.62	15.48	16.96	20.67	17.02	-0.280307	0.0443023	0.511797	FANCI
ncbi_102083762	1724	1548	1868	1704	1637	1492	152.29	157.24	188.03	146.86	124.13	134.81	165.853	135.267	-0.294102	0.0443657	0.511968	CDK1
ncbi_102085162	184	105	55	235	233	184	11.78	7.73	4.01	14.68	12.8	12.05	7.84	13.1767	0.74906	0.044379	0.511968	CAMK1D
MSTRG.22237	737	792	729	1236	1043	972	13.92	17.2	15.69	22.77	16.91	18.78	15.6033	19.4867	0.320633	0.0444129	0.512002	Slit1
ncbi_102097851	36	136	77	45	61	37	0.98	4.27	2.4	1.21	1.44	1.05	2.55	1.23333	-1.04793	0.0445317	0.512706	CES5A
ncbi_102094471	1445	995	1215	859	1392	1003	18.96	15.02	18.17	11	15.68	13.46	17.3833	13.38	-0.377627	0.044536	0.512706	LMO7
ncbi_102087027	770	757	636	895	1081	1266	51.05	57.72	48.05	57.9	61.53	85.86	52.2733	68.43	0.388554	0.044611	0.513013	Cpe
ncbi_102087590	1284	1187	1354	1183	1149	1196	67.57	71.83	81.19	60.74	51.9	64.38	73.53	59.0067	-0.317455	0.0446455	0.513013	MRPS25
ncbi_102089499	910	836	877	905	764	735	63.55	67.13	69.79	61.66	45.8	52.5	66.8233	53.32	-0.325675	0.0446557	0.513013	Mrps9
ncbi_102091371	106	171	190	190	526	231	3.4	6.31	6.95	5.95	14.49	7.58	5.55333	9.34	0.750069	0.0447774	0.513735	CAV1
845//negative regulation of cellular response to transforming growth factor beta stimulus;GO:1904062//regulation of cation transmembrane transport;GO:1904063//negative regulation of cation transmembrane transport;GO:1904292//regulation of ERAD pathway;GO:1904294//positive regulation of ERAD pathway;GO:1904385//cellular response to angiotensin;GO:1904406//negative regulation of nitric oxide metabo…
ncbi_102085170	540	969	801	1065	4058	1299	16.14	36.08	29.27	33.89	138.22	41.02	27.1633	71.0433	1.38704	0.0447916	0.513735	Mylk
ncbi_102095572	2160	1813	1690	1902	2075	1430	61.33	59.23	54.71	52.68	50.58	41.58	58.4233	48.28	-0.275119	0.0448117	0.513735	Tubgcp2
ncbi_102098864	309	297	324	233	363	209	13.74	15.18	16.41	10.11	13.85	9.5	15.11	11.1533	-0.438029	0.0448588	0.51392	DOLK
ncbi_102088505	377	456	417	430	341	291	22	30.6	27.73	24.49	17.08	17.37	26.7767	19.6467	-0.446692	0.0449146	0.514203	HSDL1
ncbi_102083704	320	249	297	274	265	226	25.42	22.75	26.89	21.24	18.07	18.37	25.02	19.2267	-0.379973	0.0450211	0.514242	Nol12
MSTRG.3182	7876	6102	6865	7040	7249	6135	380.94	339.41	378.36	332.24	300.98	303.52	366.237	312.247	-0.23009	0.0450477	0.514242	ARF1
A306_00000213	1	0	0	1	4	14	0.08	0	0	0.08	0.27	1.12	0.0266667	0.49	4.19967	0.0450661	0.514242	Glra4
ncbi_102086514	5310	5034	5043	8994	8329	5236	136.13	144.08	145.21	222.33	184.81	138.54	141.807	181.893	0.359167	0.0450779	0.514242	PBX1
MSTRG.9147	19	20	26	5	17	7	1.74	2.11	2.72	0.45	1.34	0.66	2.19	0.816667	-1.42311	0.0451111	0.514242	--
ncbi_102091159	1688	1626	1635	1742	1707	1283	42.87	47.49	47.32	43.17	37.22	33.33	45.8933	37.9067	-0.275833	0.0451179	0.514242	BUB1
ncbi_102098023	259	245	228	394	351	333	7.63	8.3	7.65	11.32	8.87	10.03	7.86	10.0733	0.35794	0.0451439	0.514242	GRM4
ncbi_102092179	14	5	14	0	1	5	1.62	0.66	1.84	0	0.1	0.59	1.37333	0.23	-2.57798	0.0451667	0.514242	ZC2HC1B
ncbi_102093870	139	449	402	231	272	164	5.92	22	19.52	9.61	9.95	7.15	15.8133	8.90333	-0.828724	0.0452595	0.514944	CITED3
ncbi_102085923	51	50	46	64	95	127	2.88	3.25	2.96	3.53	4.61	7.34	3.03	5.16	0.768053	0.0453311	0.515403	Tcn2
A306_00000444	257	328	314	527	518	358	3.97	5.83	5.53	7.95	6.88	5.66	5.11	6.83	0.418562	0.0453707	0.515499	KIAA1671
ncbi_102093358	1309	1019	622	1289	1907	1474	18.61	16.66	10.08	17.88	23.28	21.44	15.1167	20.8667	0.46506	0.0454521	0.515652	RGS4
ncbi_102093220	24	60	86	29	41	23	1.61	4.64	6.59	1.9	2.37	1.58	4.28	1.95	-1.13414	0.0454812	0.515652	Serpinb5
ncbi_102086000	3472	2332	1443	2544	5141	4744	17.79	13.74	8.42	12.71	22.61	24.86	13.3167	20.06	0.591089	0.0454875	0.515652	AHNAK
ncbi_102097902	908	741	777	759	856	720	36.62	34.37	35.71	29.87	29.64	29.71	35.5667	29.74	-0.258121	0.0455513	0.515652	RETREG3
ncbi_102089804	1993	1575	1441	1897	2845	2541	91.19	82.87	75.14	84.69	111.75	118.93	83.0667	105.123	0.339741	0.0455662	0.515652	Mcam
MSTRG.21311	10	3	15	17	37	35	0.53	0.18	0.91	0.89	1.7	1.91	0.54	1.5	1.47393	0.0455979	0.515652	--
ncbi_102097785	280	280	278	399	427	378	4.87	5.6	5.51	6.77	6.37	6.72	5.32667	6.62	0.313598	0.0456308	0.515652	ITPRID2
MSTRG.10154	42	44	41	28	29	25	1.26	1.52	1.4	0.82	0.75	0.77	1.39333	0.78	-0.836994	0.0456334	0.515652	--
ncbi_102088153	398	389	457	364	429	339	40.02	44.98	52.37	35.72	37.03	34.87	45.79	35.8733	-0.352121	0.0456693	0.515705	EXOSC7
MSTRG.23016	148	87	139	155	233	269	5.98	4.05	6.4	6.12	8.09	11.13	5.47667	8.44667	0.625084	0.0457017	0.51571	--
A306_00000016	124	79	17	163	178	168	1.87	1.37	0.29	2.4	2.32	2.6	1.17667	2.44	1.05218	0.0457389	0.51571	MYH1B
ncbi_102088894	270	293	277	254	267	227	7.96	9.94	9.31	7.31	6.76	6.85	9.07	6.97333	-0.379254	0.0457633	0.51571	SLC30A1
ncbi_102097026	179	169	159	241	282	231	4.01	4.35	4.06	5.26	5.42	5.29	4.14	5.32333	0.362699	0.0459198	0.516911	PCDH8
ncbi_102089117	1586	1689	1821	1768	1720	1196	42.07	51.52	55.04	45.76	39.17	32.45	49.5433	39.1267	-0.340539	0.0459324	0.516911	SLC25A13
ncbi_102091693	48	30	18	54	58	102	9.02	6.48	3.85	9.9	9.35	19.6	6.45	12.95	1.00558	0.0461198	0.518668	S100A1
ncbi_102098345	573	480	445	696	908	564	18.13	17.47	16.05	21.49	24.66	18.26	17.2167	21.47	0.318516	0.046359	0.521004	KLF6
ncbi_102088104	1001	825	910	715	1085	739	59.14	56.05	61.27	41.22	55.03	44.66	58.82	46.97	-0.324567	0.0464108	0.52117	Psmd9
MSTRG.3855	426	359	425	338	463	288	13.72	13.3	15.6	10.62	12.8	9.49	14.2067	10.97	-0.373005	0.0464417	0.52117	--
ncbi_102095005	454	526	529	775	806	617	38.84	51.74	51.57	64.69	59.19	53.99	47.3833	59.29	0.323409	0.0464683	0.52117	Gm1673
MSTRG.23953	6	1	2	11	15	14	1.81	0.36	0.66	3.26	3.77	4.15	0.943333	3.72667	1.98205	0.0465033	0.521209	Xab2
ncbi_102098139	774	858	931	586	969	708	28.71	36.6	39.36	21.21	30.86	26.87	34.89	26.3133	-0.40702	0.0466906	0.522602	GALNT11
ncbi_102085788	130	196	148	303	229	266	2.29	3.97	2.97	5.2	3.46	4.79	3.07667	4.48333	0.543204	0.0466908	0.522602	Crad
ncbi_102092255	433	348	335	300	396	314	14.03	12.97	12.37	9.48	11.12	10.41	13.1233	10.3367	-0.344363	0.046801	0.523481	ERRFI1
ncbi_102095756	27	29	25	59	48	56	2.23	2.75	2.35	4.75	3.4	4.72	2.44333	4.29	0.812127	0.046885	0.524066	NIPA1
ncbi_102096916	1	2	0	4	10	11	0.06	0.13	0	0.23	0.5	0.65	0.0633333	0.46	2.8606	0.0469441	0.524373	Adipoq
ncbi_102096101	3644	3336	3552	3413	3887	3238	139.44	146.8	154.89	127.43	127.69	126.74	147.043	127.287	-0.20816	0.0469834	0.52444	PSME3
ncbi_102094415	18	17	11	35	38	33	0.37	0.4	0.26	0.7	0.67	0.69	0.343333	0.686667	1	0.0470142	0.52444	ZNF804B
ncbi_102085382	38	52	35	26	33	18	1.53	2.4	1.6	1.02	1.14	0.74	1.84333	0.966667	-0.931227	0.0470483	0.52444	VRTN
ncbi_102095264	2617	2034	2145	2702	3688	2912	48.93	43.73	45.7	49.29	59.2	55.7	46.12	54.73	0.246939	0.0471322	0.52444	Flii
ncbi_102094769	119	28	49	89	170	172	7.02	1.9	3.29	5.12	8.6	10.37	4.07	8.03	0.980371	0.0471333	0.52444	Klf4
ncbi_102092037	33	433	126	56	72	57	0.35	5.29	1.52	0.58	0.66	0.62	2.38667	0.62	-1.94466	0.0471653	0.52444	XDH
ncbi_102092345	4506	3988	3738	4539	6050	8686	39.32	40.01	37.17	38.64	45.32	77.52	38.8333	53.8267	0.471026	0.0472019	0.52444	MXRA5
ncbi_102086392	3454	2532	2933	3392	4915	4455	180.71	152.33	174.86	173.15	220.74	238.41	169.3	210.767	0.316065	0.0472334	0.52444	ITM2B
ncbi_102091258	2674	1992	2091	2952	3335	2782	63.5	54.39	56.58	68.4	67.98	67.57	58.1567	67.9833	0.225237	0.0472354	0.52444	GALNT1
ncbi_102087251	121	61	25	82	491	64	9.42	5.46	2.22	6.23	32.81	5.1	5.7	14.7133	1.36809	0.0473025	0.524679	ANXA8
MSTRG.21196	1	62	0	4	3	0	0.03	1.91	0	0.1	0.07	0	0.646667	0.0566667	-3.51245	0.0473204	0.524679	--
ncbi_102083608	228	210	191	272	385	283	17.77	18.82	16.96	20.68	25.75	22.56	17.85	22.9967	0.365501	0.0473686	0.524862	Fn3krp
ncbi_102090643	975	838	646	919	1486	1354	24.76	24.47	18.69	22.77	32.39	35.17	22.64	30.11	0.411369	0.0474201	0.524929	SULF1
ncbi_102089446	358	274	298	289	326	205	7.2	6.34	6.83	5.67	5.63	4.22	6.79	5.17333	-0.392317	0.0474382	0.524929	NRDE2
ncbi_102084882	39	29	34	44	88	74	7.55	6.46	7.5	8.32	14.63	14.66	7.17	12.5367	0.806109	0.0475448	0.525757	DPYSL5
ncbi_102086544	25	28	25	75	32	69	2.74	3.53	3.12	8.01	3.01	7.73	3.13	6.25	0.997694	0.0476401	0.52646	CLEC3B
ncbi_102095900	516	447	478	478	492	378	6.36	6.34	6.72	5.75	5.21	4.77	6.47333	5.24333	-0.304025	0.047789	0.527407	NR3C2
ncbi_102095582	195	120	79	217	169	375	5.3	3.75	2.45	5.76	3.94	10.43	3.83333	6.71	0.807713	0.0477935	0.527407	MPEG1
ncbi_102097186	492	504	408	715	788	534	12.05	14.19	11.39	17.08	16.57	13.38	12.5433	15.6767	0.321698	0.0479348	0.527407	ACAP3
ncbi_102088489	9	213	87	4	48	9	0.34	9.14	3.7	0.15	1.54	0.34	4.39333	0.676667	-2.6988	0.0479496	0.527407	CNKSR1
ncbi_102083703	5683	4947	5212	5322	5861	4838	305.58	305.88	319.36	279.21	270.54	266.1	310.273	271.95	-0.190198	0.0479701	0.527407	Cct3
ncbi_102084120	124	68	125	104	352	195	6	3.78	6.89	4.91	14.62	9.65	5.55667	9.72667	0.807726	0.0479778	0.527407	--
ncbi_102090901	7689	6925	5490	8279	10373	9361	223.62	231.6	181.94	234.92	258.94	278.46	212.387	257.44	0.277543	0.0480219	0.527407	PSAP
ncbi_102086664	13	9	16	41	37	20	1.07	0.85	1.5	3.29	2.61	1.68	1.14	2.52667	1.1482	0.0480632	0.527407	tnrc4-a
ncbi_102094157	4572	3888	4034	5190	5935	5321	51.31	50.18	51.59	56.83	57.18	61.08	51.0267	58.3633	0.193811	0.0480982	0.527407	Lamc1
ncbi_102087845	670	586	615	591	648	553	38.77	38.99	40.55	33.37	32.19	32.73	39.4367	32.7633	-0.267455	0.0481017	0.527407	WDR76
ncbi_102097021	365	241	250	485	348	554	33.78	25.65	26.37	43.8	27.65	52.45	28.6	41.3	0.530127	0.048151	0.527407	pitx3
ncbi_102088037	14	130	68	8	64	9	0.6	6.39	3.31	0.33	2.35	0.39	3.43333	1.02333	-1.74633	0.0481596	0.527407	TMPRSS2
ncbi_102091786	220	674	582	466	331	166	13.58	47.84	40.94	28.07	17.54	10.48	34.12	18.6967	-0.867837	0.0481648	0.527407	CA2
ncbi_102088637	297	212	276	255	225	187	14.16	11.63	15	11.86	9.21	9.12	13.5967	10.0633	-0.434145	0.0481722	0.527407	DBF4B
ncbi_102083547	12	39	30	10	9	16	0.86	3.21	2.44	0.7	0.55	1.17	2.17	0.806667	-1.42765	0.048216	0.527538	PLB1
ncbi_102083668	410	484	416	410	340	375	12.12	16.45	14.01	11.83	8.63	11.34	14.1933	10.6	-0.421149	0.0482979	0.528085	BRAT1
ncbi_102083502	607	588	592	902	932	675	19.53	21.75	21.7	28.31	25.74	22.21	20.9933	25.42	0.276033	0.0483384	0.528178	DDHD1
ncbi_102083919	440	381	510	624	683	628	10.22	10.18	13.5	14.14	13.62	14.92	11.3	14.2267	0.332275	0.0483798	0.528282	Jag2
MSTRG.11203	10	1	4	26	22	11	0.53	0.06	0.24	1.33	0.99	0.59	0.276667	0.97	1.80984	0.0485668	0.529974	--
ncbi_102090306	943	806	829	903	841	686	59.24	58.23	59.35	55.35	45.35	44.08	58.94	48.26	-0.288419	0.0486	0.529987	Hpf1
ncbi_102098862	693	649	659	999	900	900	11.05	11.85	12.22	15.98	12.31	14.62	11.7067	14.3033	0.289021	0.0486969	0.530658	PLEKHA5
ncbi_102083899	734	552	563	746	1022	863	12.24	10.58	10.7	12.14	14.63	14.72	11.1733	13.83	0.307742	0.0487474	0.530658	Setbp1
ncbi_102098319	761	681	777	729	796	582	36.63	37.7	42.62	34.24	32.89	28.66	38.9833	31.93	-0.287945	0.0487578	0.530658	Prkag2
ncbi_102088259	178	100	126	105	104	101	4.15	2.67	3.37	2.39	2.09	2.39	3.39667	2.29	-0.568772	0.0487969	0.530734	SLC4A11
ncbi_102086274	1	1	0	8	4	8	0.12	0.14	0	0.97	0.43	1.01	0.0866667	0.803333	3.21245	0.048994	0.532528	FABP4
ncbi_102095994	68	47	75	84	96	217	4.25	3.38	5.34	5.12	5.15	13.87	4.32333	8.04667	0.896247	0.0490997	0.533	C1qtnf5
ncbi_102094005	725	625	711	723	596	544	68.03	67.44	76.03	66.19	48.01	52.21	70.5	55.47	-0.345916	0.0491277	0.533	CCNA2
ncbi_102095425	0	0	0	0	34	0	0	0	0	0	1.95	0	0.001	0.65	9.3443	0.0491696	0.533	KRT17
ncbi_102091380	13	20	11	28	38	41	0.34	0.6	0.33	0.71	0.85	1.09	0.423333	0.883333	1.06116	0.0492062	0.533	KIAA0319
ncbi_102091526	1172	848	702	875	1516	2386	40.63	33.8	27.73	29.59	45.11	84.6	34.0533	53.1	0.640916	0.0492194	0.533	--
ncbi_106145943	398	570	470	449	466	321	13.71	22.58	18.45	15.09	13.78	11.31	18.2467	13.3933	-0.446118	0.0492308	0.533	COQ2
ncbi_102089363	266	566	449	329	383	286	6.84	16.74	13.16	8.26	8.46	7.52	12.2467	8.08	-0.599962	0.0492862	0.533252	KLHL3
ncbi_102090967	171	181	180	233	272	369	19.59	23.83	23.44	25.96	26.74	43.53	22.2867	32.0767	0.525343	0.0493856	0.53397	Stmn4
ncbi_102096317	13	38	14	40	60	65	0.96	3.23	1.18	2.89	3.81	4.91	1.79	3.87	1.11237	0.0494172	0.53397	COLEC11
ncbi_102095016	613	572	528	868	844	674	13.66	14.65	13.4	18.89	16.16	15.37	13.9033	16.8067	0.273603	0.0495463	0.535016	KLF12
ncbi_102088663	40	36	59	76	98	80	2.85	2.95	4.79	5.29	6	5.83	3.53	5.70667	0.69298	0.0496402	0.53568	INPP1
ncbi_102085330	26	170	204	57	64	80	0.73	5.46	6.49	1.55	1.53	2.28	4.22667	1.78667	-1.24225	0.0496947	0.535871	CTNNA3
MSTRG.3564	57	40	40	31	38	12	1.21	0.91	0.88	0.62	0.64	0.26	1	0.506667	-0.980891	0.0497226	0.535871	--
MSTRG.11668	111	85	74	121	182	145	3.99	3.51	3.03	4.24	5.61	5.33	3.51	5.06	0.527666	0.0497772	0.53605	--
MSTRG.5108	26	0	0	0	0	0	2.41	0	0	0	0	0	0.803333	0.001	-9.64985	0.049837	0.53605	--
ncbi_102098516	0	90	18	2	15	6	0	6.59	1.31	0.12	0.82	0.39	2.63333	0.443333	-2.57043	0.0498453	0.53605	CYP24A1
ncbi_102086700	0	0	0	4	10	1	0	0	0	0.4	0.89	0.11	0.001	0.466667	8.86625	0.0498948	0.53605	MSMB
ncbi_102098051	343	265	334	243	352	235	9.97	8.86	11.06	6.89	8.78	6.99	9.96333	7.55333	-0.399515	0.0499013	0.53605	MIEF2
ncbi_102090671	1450	1151	1215	1408	1132	864	18.35	16.75	17.52	17.38	12.3	11.18	17.54	13.62	-0.364922	0.0499498	0.536087	HEATR1
ncbi_102083800	260	232	243	239	226	185	7.37	7.57	7.85	6.61	5.5	5.37	7.59667	5.82667	-0.382696	0.0499695	0.536087	POLL
ncbi_102091662	971	892	857	1347	1445	987	12.64	13.35	12.71	17.1	16.14	13.14	12.9	15.46	0.261169	0.0500153	0.53623	CAMTA1
ncbi_102095292	1319	1200	1152	1515	1867	1524	92.35	96.61	91.91	103.49	112.21	109.14	93.6233	108.28	0.209827	0.0500819	0.536299	Vat1
ncbi_102088767	7	6	8	14	22	27	1.21	1.19	1.57	2.36	3.26	4.77	1.32333	3.46333	1.38798	0.0501382	0.536299	MORN5
ncbi_102083715	1564	654	694	681	1033	463	151.11	72.66	76.41	64.2	85.68	45.76	100.06	65.2133	-0.617626	0.0501488	0.536299	PRRX1
ncbi_102092100	1956	1854	1848	2403	2748	2301	64.93	71.79	69.07	78.83	77.75	76.97	68.5967	77.85	0.182559	0.0501514	0.536299	C5orf24
ncbi_102088964	1465	1493	1456	1533	1508	1205	15.7	18.4	17.78	16.03	13.87	13.21	17.2933	14.37	-0.267156	0.0502727	0.537074	RIF1
ncbi_102089576	27	42	37	76	75	57	1.53	2.74	2.39	4.2	3.65	3.3	2.22	3.71667	0.74345	0.050289	0.537074	TEKT2
ncbi_102098660	244	244	181	214	196	152	14.77	16.98	12.49	12.64	10.18	9.41	14.7467	10.7433	-0.456947	0.0503755	0.537074	KLHDC8A
ncbi_102094786	14	43	78	14	26	23	0.52	1.85	3.33	0.51	0.84	0.88	1.9	0.743333	-1.35392	0.0504232	0.537074	Uroc1
MSTRG.3696	345	183	263	0	93	16	9.11	5.56	7.91	0	2.11	0.43	7.52667	0.846667	-3.15215	0.0504331	0.537074	HOXA11
ncbi_102091722	668	497	432	578	912	1082	12.06	10.32	8.89	10.18	14.14	19.99	10.4233	14.77	0.502853	0.0504409	0.537074	ADAMTS3
ncbi_102084894	302	230	275	300	486	499	15.27	13.37	15.85	14.8	21.09	25.81	14.83	20.5667	0.471789	0.0504512	0.537074	HMOX1
ncbi_102091323	37	44	31	29	193	75	2.63	3.6	2.51	2.01	11.77	5.45	2.91333	6.41	1.13765	0.0504836	0.537074	--
MSTRG.3815	184	195	317	430	406	325	2.13	2.6	4.18	4.86	4.04	3.85	2.97	4.25	0.517	0.0505493	0.537147	--
ncbi_102098178	620	545	630	487	643	537	50.24	50.78	58.17	38.5	44.73	44.51	53.0633	42.58	-0.317539	0.0506372	0.537147	RRP7A
ncbi_102090256	1716	2060	2029	2530	4643	2160	25.98	35.86	35	37.37	60.34	33.45	32.28	43.72	0.437653	0.0506634	0.537147	--
ncbi_102086501	1070	887	698	1113	1396	1334	109.91	104.77	81.7	111.55	123.1	140.17	98.7933	124.94	0.33875	0.0507069	0.537147	SFRP1
ncbi_102087168	37	35	42	89	50	90	0.56	0.61	0.73	1.32	0.65	1.4	0.633333	1.12333	0.826749	0.0507086	0.537147	MRC1
MSTRG.5789	2	2	0	9	1	23	0.21	0.24	0	0.91	0.09	2.44	0.15	1.14667	2.93441	0.0507592	0.537147	--
ncbi_102087524	786	639	875	751	718	618	36.09	33.74	45.78	33.64	28.3	29.02	38.5367	30.32	-0.345962	0.0507658	0.537147	PRIM2
ncbi_102083877	110	395	363	136	231	193	2.08	8.61	7.84	2.51	3.76	3.74	6.17667	3.33667	-0.888421	0.0507691	0.537147	ACE
ncbi_102095040	783	779	620	1100	1159	836	42.24	48.33	38.12	57.9	53.68	46.13	42.8967	52.57	0.293374	0.0507827	0.537147	PIP4K2B
ncbi_102089358	3326	2974	3062	3929	4401	4027	107.85	110.89	113.14	124.3	122.5	133.57	110.627	126.79	0.196742	0.0509994	0.539095	ZFP36L1
ncbi_102091344	0	1	0	8	4	4	0	0.06	0	0.42	0.18	0.22	0.02	0.273333	3.77259	0.0510497	0.539166	cetA
ncbi_102097650	113	107	130	104	86	84	8.81	9.59	11.54	7.91	5.75	6.7	9.98	6.78667	-0.556337	0.0511029	0.539166	XRCC3
ncbi_102092477	114	73	107	133	202	155	8.36	6.16	8.94	9.52	12.72	11.63	7.82	11.29	0.529805	0.051128	0.539166	BAG2
ncbi_102098488	1658	1074	830	1506	2527	1580	213.43	158.98	121.75	189.15	279.24	208.04	164.72	225.477	0.452962	0.0511365	0.539166	PTN
MSTRG.15593	85	53	17	219	93	70	1.09	0.78	0.25	2.73	1.02	0.92	0.706667	1.55667	1.13936	0.0512382	0.539894	Tmem275
ncbi_102086788	220	541	448	233	260	353	6.63	18.75	15.38	6.85	6.73	10.88	13.5867	8.15333	-0.73673	0.0514202	0.541177	MGLL
ncbi_102098263	565	459	330	616	715	698	18.36	17.15	12.22	19.53	19.94	23.2	15.91	20.89	0.392879	0.0514254	0.541177	SKI
ncbi_102084047	75	30	18	30	82	235	4.7	2.16	1.28	1.83	4.41	15.05	2.71333	7.09667	1.38708	0.0514969	0.541585	CCN4
ncbi_102085688	1149	921	834	1384	1522	1112	24.43	22.52	20.21	28.71	27.78	24.19	22.3867	26.8933	0.264609	0.051624	0.542211	pdxdc1
ncbi_102088376	256	157	303	390	439	329	8.46	5.97	11.41	12.57	12.45	11.12	8.61333	12.0467	0.48399	0.0516737	0.542211	CERT1
ncbi_102090334	1224	1185	1171	1117	1284	1102	37.99	42.3	41.42	33.83	34.21	34.99	40.57	34.3433	-0.240383	0.0517108	0.542211	CTNNBL1
ncbi_102094574	2080	1749	1662	1667	2038	1670	55.48	53.65	50.52	43.38	46.67	45.56	53.2167	45.2033	-0.235449	0.0517431	0.542211	PCIF1
ncbi_102095130	923	489	635	965	1157	930	36.94	22.5	28.96	37.68	39.75	38.07	29.4667	38.5	0.385775	0.0517631	0.542211	Snx18
ncbi_102084181	275	237	226	259	198	156	15.11	14.97	14.13	13.91	9.36	8.79	14.7367	10.6867	-0.463598	0.0517651	0.542211	ZBTB8A
ncbi_102099009	1865	1930	1605	1492	2068	1566	51.29	61.04	50.3	40.04	48.83	44.06	54.21	44.31	-0.290927	0.0518136	0.542211	EEF1AKMT1
ncbi_102097272	21	18	13	7	1	9	0.66	0.65	0.47	0.22	0.03	0.29	0.593333	0.18	-1.72085	0.0518328	0.542211	Oca2
ncbi_102085787	24	17	22	55	39	40	1.92	1.57	2.01	4.3	2.68	3.28	1.83333	3.42	0.899527	0.051917	0.542211	ANKDD1A
ncbi_102094008	528	485	462	525	865	915	24.55	25.93	24.47	23.81	34.52	43.51	24.9833	33.9467	0.442304	0.0519236	0.542211	CORO2B
ncbi_102086532	1	0	0	10	5	2	0.11	0	0	1.05	0.46	0.22	0.0366667	0.576667	3.9752	0.0519419	0.542211	TCF24
ncbi_102090311	0	12	3	0	0	0	0	1.56	0.39	0	0	0	0.65	0.001	-9.3443	0.0519497	0.542211	TSPAN7
ncbi_102089072	4617	4068	4274	4530	4677	3756	126.6	128.27	133.55	121.19	110.09	105.35	129.473	112.21	-0.206454	0.0521016	0.54332	ERGIC1
ncbi_102098579	0	13	19	3	1	0	0	0.78	1.13	0.15	0.04	0	0.636667	0.0633333	-3.3295	0.0521322	0.54332	PCSK5
MSTRG.18207	14	7	10	35	33	16	2.77	1.59	2.26	6.76	5.61	3.24	2.20667	5.20333	1.23757	0.0521545	0.54332	--
MSTRG.17544	56	35	140	15	79	10	4.09	2.94	11.64	1.07	4.95	0.75	6.22333	2.25667	-1.46349	0.0522197	0.543656	--
ncbi_102093434	3089	3871	3216	4314	5117	5414	105.95	152.67	125.69	144.37	150.66	189.94	128.103	161.657	0.335625	0.0522796	0.543938	ANXA6
MSTRG.16047	1	9	4	0	0	1	0.06	0.62	0.27	0	0	0.06	0.316667	0.02	-3.98489	0.052374	0.544578	Togaram2
ncbi_102098059	78	54	81	89	130	179	6.08	4.84	7.2	6.77	8.7	14.28	6.04	9.91667	0.715307	0.0524993	0.545537	Camk4
ncbi_102098759	2686	2918	3485	2740	3511	1449	52.74	65.89	77.98	52.5	59.18	29.1	65.5367	46.9267	-0.481894	0.0525367	0.545564	EPHA4
ncbi_102092453	54	54	46	35	31	37	1.92	2.21	1.86	1.21	0.95	1.35	1.99667	1.17	-0.771085	0.0525678	0.545564	--
MSTRG.14465	494	624	594	919	886	719	7.7	11.18	10.55	13.97	11.85	11.46	9.81	12.4267	0.341114	0.0526222	0.545568	--
ncbi_102088141	43	51	82	34	50	30	2.3	3.14	5	1.77	2.3	1.64	3.48	1.90333	-0.870559	0.0526542	0.545568	Mylk
MSTRG.21720	170	122	107	150	245	303	11.01	9.09	7.9	9.48	13.62	20.08	9.33333	14.3933	0.624936	0.0526698	0.545568	--
ncbi_102097789	122	104	119	161	265	145	5.81	5.69	6.46	7.48	10.83	7.06	5.98667	8.45667	0.498336	0.052711	0.545568	ZNF692
ncbi_102092970	5778	6831	6222	8270	10339	7627	64.37	87.52	79	89.9	98.89	86.92	76.9633	91.9033	0.255946	0.0527368	0.545568	MYH9
ncbi_102084854	23	14	17	42	40	35	0.87	0.61	0.75	1.55	1.28	1.36	0.743333	1.39667	0.909907	0.0527882	0.545568	GLRB
ncbi_106145634	343	305	391	335	350	220	12.39	12.67	16.1	11.81	10.85	8.13	13.72	10.2633	-0.418781	0.0527991	0.545568	FIGNL1
ncbi_102093207	957	645	815	1304	1105	1065	8.19	6.35	7.95	10.89	8.12	9.33	7.49667	9.44667	0.333556	0.0528365	0.545614	Apc
ncbi_102087546	7278	7114	5258	5677	16999	30186	110.67	124.4	91.11	84.23	221.9	469.53	108.727	258.553	1.24976	0.0528873	0.545799	COL3A1
ncbi_102097122	2	5	6	0	1	0	0.35	1	1.19	0	0.15	0	0.846667	0.05	-4.08179	0.0529707	0.546318	--
ncbi_102092337	1025	984	843	966	1001	743	16.9	18.65	15.84	15.54	14.17	12.53	17.13	14.08	-0.282878	0.0530667	0.546663	ASXL1
ncbi_102093639	4481	3724	3009	4515	5777	5709	80.53	76.96	61.62	79.17	89.12	104.95	73.0367	91.08	0.318513	0.0531173	0.546663	MRC2
ncbi_102097447	2569	2447	2821	2720	2581	2181	193.34	211.77	241.93	199.73	166.75	167.9	215.68	178.127	-0.275989	0.0531514	0.546663	PSMA4
ncbi_102083949	11	10	13	29	23	33	1.21	1.27	1.63	3.12	2.18	3.72	1.37	3.00667	1.13399	0.0531567	0.546663	Nrip3
ncbi_102090886	49	41	29	69	91	62	7.7	7.4	5.19	10.57	12.27	9.96	6.76333	10.9333	0.692927	0.0531693	0.546663	TMEM35A
MSTRG.3935	48	65	99	214	112	106	2.5	3.89	5.87	10.86	5	5.64	4.08667	7.16667	0.810378	0.0532373	0.547022	--
ncbi_102094259	34	23	30	75	44	58	1.35	1.05	1.35	2.9	1.49	2.35	1.25	2.24667	0.845858	0.0533097	0.547108	GRM8
ncbi_102087993	734	785	755	747	822	577	35.78	44	41.94	35.53	34.4	28.77	40.5733	32.9	-0.302444	0.053331	0.547108	EDEM2
ncbi_102087671	837	751	955	777	962	598	54.96	56.71	71.46	49.78	54.22	40.16	61.0433	48.0533	-0.345197	0.053345	0.547108	MRPL40
ncbi_102093740	0	77	10	0	0	0	0	5.25	0.68	0	0	0	1.97667	0.001	-10.9489	0.0533874	0.547205	RHCG
MSTRG.13779	41	43	22	55	78	79	1.33	1.6	0.81	1.74	2.17	2.62	1.24667	2.17667	0.804045	0.0534381	0.547215	--
ncbi_102097957	204	202	196	178	200	154	18.88	21.5	20.67	16.07	15.89	14.58	20.35	15.5133	-0.39152	0.0534546	0.547215	TWISTNB
ncbi_102090448	1209	1107	1255	1206	1166	1039	64.84	68.27	76.7	63.11	53.68	57	69.9367	57.93	-0.271738	0.0535179	0.547524	PSMD14
ncbi_102096255	36	15	13	25	67	68	0.82	0.39	0.34	0.55	1.3	1.58	0.516667	1.14333	1.14594	0.0536713	0.548514	--
ncbi_102092059	89	76	65	110	135	136	7.9	7.75	6.57	9.52	10.28	12.34	7.40667	10.7133	0.532511	0.0536809	0.548514	RSPO1
ncbi_102090519	549	504	498	508	560	401	18.76	19.8	19.39	16.94	16.43	14.02	19.3167	15.7967	-0.290226	0.0537257	0.548545	PIP4P2
ncbi_102090705	455	433	412	473	378	262	16.47	18.03	17	16.71	11.75	9.7	17.1667	12.72	-0.432511	0.0537697	0.548545	CENPI
ncbi_102087899	1491	1341	1010	1396	2288	2158	11.35	11.74	8.76	10.37	14.95	16.8	10.6167	14.04	0.403212	0.0537835	0.548545	PLEC
ncbi_102091291	9	123	0	0	0	2	0.18	2.86	0	0	0	0.04	1.01333	0.0133333	-6.24793	0.0538767	0.548839	TMPRSS6
ncbi_102094189	144	163	93	256	234	177	1.9	2.47	1.4	3.29	2.65	2.39	1.92333	2.77667	0.529745	0.0538867	0.548839	APC2
ncbi_102094842	3683	3282	3324	3424	3808	3178	156.14	160	160.58	141.63	138.58	137.81	158.907	139.34	-0.18957	0.0539119	0.548839	RBM22
ncbi_102097388	19	42	13	66	49	61	1.48	3.77	1.16	5.02	3.28	4.87	2.13667	4.39	1.03886	0.0539867	0.549263	Slc10a4
ncbi_102093599	680	658	919	723	740	538	66.73	74.26	102.77	69.23	62.34	54.01	81.2533	61.86	-0.39342	0.0540984	0.550062	SPC25
ncbi_102089093	466	483	504	409	508	429	12.22	14.58	15.07	10.47	11.45	11.52	13.9567	11.1467	-0.324342	0.0541854	0.550608	PUS7
ncbi_102091225	110	113	77	203	151	148	11.16	13.18	8.9	20.09	13.15	15.36	11.08	16.2	0.548036	0.0542366	0.55079	HEY1
ncbi_102092440	414	454	443	607	606	754	3.41	4.33	4.15	4.92	4.3	6.35	3.96333	5.19	0.38902	0.0542838	0.55093	Casz1
ncbi_102085042	523	478	324	576	769	638	10.94	11.45	7.67	11.73	13.75	13.65	10.02	13.0433	0.38043	0.054382	0.551398	TRPS1
ncbi_102087485	207	223	235	189	238	150	22.31	27.63	28.86	19.87	22.02	16.53	26.2667	19.4733	-0.431733	0.0544129	0.551398	HOXA6
ncbi_102092729	29	72	43	24	43	13	3.24	9.24	5.47	2.61	4.12	1.48	5.98333	2.73667	-1.12853	0.0544299	0.551398	PCBD1
ncbi_102085926	127	133	93	52	141	48	3.35	4.03	2.8	1.35	3.2	1.29	3.39333	1.94667	-0.801697	0.0545008	0.551778	PCDHB13
ncbi_102097404	90	60	63	108	124	124	5.86	4.49	4.67	6.86	6.93	8.26	5.00667	7.35	0.553894	0.0545849	0.551976	HOMER1
ncbi_102085279	488	402	495	453	428	383	22.28	21.1	25.75	20.18	16.77	17.89	23.0433	18.28	-0.334083	0.054587	0.551976	TRMT10C
ncbi_102089245	4	6	13	23	14	38	0.19	0.33	0.71	1.07	0.57	1.85	0.41	1.16333	1.50457	0.0546803	0.552582	CHRM4
ncbi_102093861	290	443	496	421	1287	629	4.19	7.55	8.04	5.94	15.82	9.24	6.59333	10.3333	0.648226	0.0547313	0.552759	ABCC9
ncbi_102085545	48	63	55	86	125	85	1.8	2.71	2.35	3.14	4.02	3.26	2.28667	3.47333	0.603075	0.0548818	0.553941	LHCGR
MSTRG.13635	115	111	106	188	175	153	1.38	1.53	1.45	2.19	1.8	1.88	1.45333	1.95667	0.429032	0.055022	0.555018	--
ncbi_102095923	664	730	648	1040	1046	795	14.45	18.23	16.01	22.02	19.54	17.68	16.23	19.7467	0.282946	0.0551098	0.555384	PLA2G6
ncbi_102090921	130	335	92	99	155	99	3.47	10.28	2.8	2.58	3.55	2.7	5.51667	2.94333	-0.906346	0.0551532	0.555384	mogat1
ncbi_102093155	1673	1218	1215	1355	1436	607	46.25	38.72	38.27	36.55	34.08	17.16	41.08	29.2633	-0.489342	0.0551591	0.555384	Sdc1
ncbi_102094565	1761	1760	1498	1410	1879	1516	104.04	119.57	100.85	81.28	95.3	91.62	108.153	89.4	-0.274731	0.0552729	0.556192	GCAT
ncbi_102093915	102	117	80	98	60	53	3.41	4.5	3.33	3.19	1.72	1.81	3.74667	2.24	-0.742109	0.0554144	0.557138	ACOT1
ncbi_102089470	2	1	3	7	22	5	0.6	0.35	1.03	2.06	5.69	1.54	0.66	3.09667	2.23018	0.0554568	0.557138	POLR2I
ncbi_102088402	522	528	574	535	570	400	24.62	28.64	30.85	24.62	23.08	19.3	28.0367	22.3333	-0.328116	0.055468	0.557138	Mrrf
ncbi_102087627	229	190	180	238	366	311	11.44	10.92	10.25	11.6	15.7	15.9	10.87	14.4	0.405717	0.0556198	0.558234	DIPK2B
ncbi_102086572	162	69	78	199	206	142	4.88	2.38	2.66	5.86	5.33	4.35	3.30667	5.18	0.647574	0.0556446	0.558234	GLB1
ncbi_106145672	104	91	117	169	162	166	7.53	7.58	9.66	11.95	10.07	12.3	8.25667	11.44	0.470456	0.0557886	0.559027	tmem211
ncbi_102093236	1866	834	734	1049	14313	1659	59.13	30.39	26.51	32.44	389.4	53.78	38.6767	158.54	2.03531	0.0558188	0.559027	Krt6a
ncbi_102088248	1070	982	969	952	1158	864	17	17.94	17.55	14.76	15.8	14.04	17.4967	14.8667	-0.234999	0.0558624	0.559027	MARCHF6
ncbi_102085290	1350	1268	1402	1290	1517	1130	42.54	45.94	50.34	39.66	41.03	36.42	46.2733	39.0367	-0.245351	0.0558813	0.559027	ptcd3
ncbi_102088704	256	236	253	251	205	188	8.89	9.42	10.01	8.5	6.11	6.67	9.44	7.09333	-0.412323	0.0559128	0.559027	Foxm1
ncbi_102096180	0	7	7	0	0	0	0	0.8	0.79	0	0	0	0.53	0.001	-9.04985	0.0559263	0.559027	CER1
ncbi_102097254	495	538	431	456	507	391	14.94	18.68	14.83	13.43	13.14	12.07	16.15	12.88	-0.326402	0.0559935	0.55936	KHDC4
ncbi_102092779	1097	927	1038	981	1167	833	14.13	13.73	15.22	12.37	12.89	10.95	14.36	12.07	-0.25063	0.0560585	0.559672	SIPA1L2
ncbi_102093530	686	496	476	907	745	751	24.11	20.23	19.12	31.59	21.76	26.55	21.1533	26.6333	0.332348	0.0562117	0.560639	Ebf2
ncbi_102095446	171	170	140	274	231	231	4.78	5.47	4.46	7.47	5.54	6.61	4.90333	6.54	0.415528	0.0562232	0.560639	MDGA1
ncbi_102088492	48	36	32	29	26	17	3.78	3.26	2.87	2.23	1.76	1.37	3.30333	1.78667	-0.886652	0.0562783	0.560851	MMACHC
ncbi_102087368	1278	1172	1404	2647	1930	1368	46.9	49.46	58.71	94.77	60.8	51.35	51.69	68.9733	0.416153	0.0564096	0.561487	SPOCK2
ncbi_102091792	1	46	13	2	11	1	0.03	1.46	0.41	0.05	0.26	0.03	0.633333	0.113333	-2.48239	0.05641	0.561487	KL
ncbi_102085620	15	117	33	11	47	11	0.97	8.66	2.42	0.69	2.6	0.72	4.01667	1.33667	-1.58736	0.0564907	0.561952	HSD11B2
ncbi_102095726	977	805	755	724	949	741	35.37	33.52	31.15	25.58	29.5	27.44	33.3467	27.5067	-0.277761	0.05655	0.562204	Aarsd1
ncbi_102097185	56	40	37	102	138	41	4.19	3.44	3.16	7.45	8.87	3.14	3.59667	6.48667	0.850817	0.0565883	0.562246	MARCHF1
ncbi_102089626	57	70	76	40	55	50	2.83	4	4.31	1.94	2.35	2.54	3.71333	2.27667	-0.705792	0.0566277	0.5623	rmdn2
ncbi_102098730	459	472	325	616	632	592	19.46	23.01	15.7	25.48	23	25.67	19.39	24.7167	0.350171	0.0566739	0.562421	GJC1
ncbi_102087894	12	39	15	0	8	11	1.06	3.97	1.51	0	0.61	0.99	2.18	0.533333	-2.03122	0.0567243	0.562584	--
ncbi_102091402	5	11	5	2	2	0	0.17	0.44	0.2	0.07	0.06	0	0.27	0.0433333	-2.63941	0.0567908	0.562906	--
ncbi_102094631	562	541	531	564	555	404	13.75	15.22	14.8	13.46	11.65	10.11	14.59	11.74	-0.313547	0.0568325	0.562982	MIOS
ncbi_102084317	329	475	462	402	387	289	8.95	14.89	14.35	10.7	9.05	8.05	12.73	9.26667	-0.45811	0.0569075	0.563028	CRAT
ncbi_102094984	460	602	581	917	923	642	31.99	48.14	46.04	62.21	55.09	45.66	42.0567	54.32	0.369149	0.0569095	0.563028	LMO2
MSTRG.6688	2278	771	909	0	339	18	137.48	53.51	62.52	0	17.56	1.11	84.5033	6.22333	-3.76325	0.0569549	0.563028	HOXD12
MSTRG.6952	13	8	9	24	19	36	0.61	0.42	0.53	1.29	0.8	1.99	0.52	1.36	1.38702	0.0570045	0.563028	--
ncbi_102087502	338	429	355	620	633	437	8.39	12.25	10.04	15.02	13.49	11.1	10.2267	13.2033	0.368566	0.0570073	0.563028	ATP9A
ncbi_102097356	589	536	556	581	580	390	15.47	16.19	16.64	14.89	13.07	10.48	16.1	12.8133	-0.329415	0.0571597	0.563689	ICE2
ncbi_102096816	716	757	581	619	762	524	34	41.34	31.44	28.68	31.07	25.46	35.5933	28.4033	-0.325547	0.057194	0.563689	NR2F6
ncbi_102087439	196	233	191	109	226	158	6.54	8.94	7.26	3.55	6.47	5.39	7.58	5.13667	-0.561365	0.0572127	0.563689	DGAT2
ncbi_102094030	4260	2502	4075	5356	5296	5174	43.34	29.27	47.24	53.16	46.25	53.84	39.95	51.0833	0.354657	0.057219	0.563689	IL6ST
ncbi_102091752	26	167	6	0	1	15	0.79	5.97	0.21	0	0.03	0.48	2.32333	0.17	-3.77259	0.0572447	0.563689	SERPINA1
ncbi_102097950	40	21	28	54	44	92	1.18	0.71	0.94	1.56	1.12	2.78	0.943333	1.82	0.948099	0.0573272	0.563732	PTPRM
ncbi_102090854	3124	3359	2709	2491	3176	2931	142.38	176.05	140.7	110.77	124.26	136.64	153.043	123.89	-0.30488	0.0573552	0.563732	ACAA2
ncbi_102086507	344	365	395	357	353	290	19.27	23.52	25.22	19.52	16.98	16.62	22.67	17.7067	-0.356492	0.0573708	0.563732	PDSS1
ncbi_102093227	263	250	315	255	277	197	19.85	21.7	27.09	18.78	17.95	15.21	22.88	17.3133	-0.402204	0.0573853	0.563732	Prr11
ncbi_102096322	122	148	133	224	204	203	5.79	8.07	7.19	10.37	8.31	9.85	7.01667	9.51	0.43866	0.0574697	0.563893	CADM3
ncbi_102098497	243	401	275	508	389	687	5.19	9.84	6.69	10.58	7.13	15	7.24	10.9033	0.590708	0.0574699	0.563893	--
ncbi_102094582	39	48	30	84	75	61	2.52	3.57	2.21	5.3	4.17	4.04	2.76667	4.50333	0.702844	0.0575873	0.564711	Pax9
ncbi_102084399	11346	10135	9811	10185	11170	10031	349.77	359.28	344.66	306.35	295.6	316.31	351.237	306.087	-0.198503	0.0576999	0.565156	EIF3B
ncbi_102098618	1609	1474	1513	1590	1469	1366	71.76	75.6	76.9	69.2	56.25	62.32	74.7533	62.59	-0.256206	0.0577026	0.565156	Metap2
ncbi_102094052	106	118	80	106	317	164	4.38	5.61	3.77	4.28	11.25	6.93	4.58667	7.48667	0.706877	0.0577366	0.565156	KCNJ8
ncbi_102083678	118	99	72	44	83	77	9.77	9.42	6.79	3.55	5.9	6.52	8.66	5.32333	-0.702037	0.0577758	0.565156	BMP2
A306_00000192	785	441	696	797	1143	979	27.54	17.79	27.82	27.28	34.42	35.13	24.3833	32.2767	0.404596	0.0578036	0.565156	NPR2
ncbi_102085278	12	11	26	3	9	7	1.7	1.8	4.21	0.42	1.1	1.02	2.57	0.846667	-1.6019	0.0579927	0.566301	SRD5A2
ncbi_102093881	3600	3174	3311	3572	3640	2786	79.21	80.33	82.76	76.68	68.02	62.39	80.7667	69.03	-0.226537	0.058029	0.566301	CTCF
ncbi_102094780	137	833	203	149	124	180	5.06	35.41	8.55	5.37	3.93	6.81	16.34	5.37	-1.60541	0.0580431	0.566301	F10
ncbi_102097651	760	784	753	700	754	717	46.49	55.15	52.49	41.78	39.59	44.86	51.3767	42.0767	-0.288093	0.0580691	0.566301	Bckdhb
ncbi_102095788	408	325	316	489	503	491	19.31	17.69	17.04	22.58	20.44	23.77	18.0133	22.2633	0.305604	0.0580918	0.566301	BORCS5
ncbi_102093474	56	51	80	111	129	90	4.73	4.95	7.69	9.14	9.35	7.77	5.79	8.75333	0.596269	0.0581649	0.566325	ZK1290.5
ncbi_102090250	1251	1073	850	1449	1568	1393	69	68.06	53.42	77.98	74.24	78.59	63.4933	76.9367	0.277066	0.058177	0.566325	SERPINI1
ncbi_102093815	847	754	722	720	815	713	56.53	57.87	54.91	46.88	46.69	48.67	56.4367	47.4133	-0.25134	0.058197	0.566325	DAZAP1
ncbi_102093217	511	460	447	434	514	405	44.89	46.47	44.75	37.2	38.77	36.4	45.37	37.4567	-0.276516	0.0582801	0.566801	MRPL2
ncbi_102084757	231	195	172	170	190	162	21.07	20.45	17.88	15.13	14.88	15.11	19.8	15.04	-0.396696	0.058331	0.566962	ARHGAP18
ncbi_102089025	802	609	723	713	763	444	10.77	9.41	11.07	9.34	8.8	6.1	10.4167	8.08	-0.366466	0.0583924	0.567226	Fhod3
ncbi_102085646	278	166	194	328	301	359	0.92	0.63	0.74	1.04	0.86	1.26	0.763333	1.05333	0.464577	0.0584889	0.56783	Obscn
ncbi_102092946	10197	9633	7845	12435	13329	11268	157.44	171.35	138.66	188.38	176.56	179.65	155.817	181.53	0.220358	0.0585524	0.568113	PTPRS
ncbi_102096495	0	47	31	0	0	0	0	2.39	1.56	0	0	0	1.31667	0.001	-10.3627	0.0587125	0.569332	SLC13A1
ncbi_102094787	419	501	531	429	502	384	17.69	24.32	25.55	17.67	18.19	16.58	22.52	17.48	-0.365502	0.0587495	0.569357	Atp6ap1
ncbi_102097597	574	491	498	431	503	501	19.53	19.21	19.31	14.31	14.69	17.44	19.35	15.48	-0.321928	0.0588185	0.569692	ZBTB17
ncbi_102096581	1337	1311	1031	1427	2251	1637	101.37	114.3	89.08	105.57	146.51	126.96	101.583	126.347	0.314724	0.0589788	0.570911	FLNA
ncbi_102085955	35	164	181	69	75	74	1.84	9.94	10.85	3.54	3.39	3.98	7.54333	3.63667	-1.05259	0.059061	0.571372	ASS1
MSTRG.19930	9	6	1	11	22	25	1.49	1.15	0.19	1.78	3.14	4.25	0.943333	3.05667	1.69612	0.0591878	0.572235	--
ncbi_102084473	968	700	873	769	897	735	39.2	32.6	40.29	30.38	31.18	30.45	37.3633	30.67	-0.284795	0.0592194	0.572235	Znf639
ncbi_102089643	554	305	437	327	441	339	25.39	16.08	22.82	14.62	17.35	15.89	21.43	15.9533	-0.425774	0.0593637	0.573295	CBR4
ncbi_102085634	912	687	725	820	1391	1283	62.14	53.83	56.29	54.51	81.36	89.42	57.42	75.0967	0.387196	0.0594355	0.573653	TIMP3
ncbi_102097300	328	200	127	238	449	493	10.58	7.42	4.67	7.49	12.43	16.26	7.55667	12.06	0.674408	0.0595355	0.574283	PRICKLE2
ncbi_102093424	828	661	587	878	1097	908	23.37	21.46	18.88	24.18	26.58	26.22	21.2367	25.66	0.272964	0.0596042	0.574384	ANO5
ncbi_102093245	6	5	3	39	7	10	0.83	0.79	0.47	5.25	0.83	1.41	0.696667	2.49667	1.84146	0.0597316	0.574384	Fam183b
ncbi_102093541	555	667	621	622	629	319	15.77	21.8	20.11	17.25	15.34	9.27	19.2267	13.9533	-0.462499	0.0597383	0.574384	MALT1
ncbi_102087961	315	353	287	334	270	215	17.12	22.06	17.77	17.71	12.6	11.95	18.9833	14.0867	-0.430403	0.0597401	0.574384	AADAT
ncbi_102098795	377	443	377	743	566	501	11.27	15.23	12.84	21.67	14.52	15.32	13.1133	17.17	0.388856	0.059748	0.574384	Gpm6a
ncbi_102093736	43	37	30	68	69	63	2.52	2.49	2	3.88	3.47	3.77	2.33667	3.70667	0.66567	0.0597595	0.574384	CAV2
ncbi_102093408	763	609	622	676	705	491	20.96	19.23	19.47	18.12	16.62	13.79	19.8867	16.1767	-0.297887	0.059789	0.574384	CHD1L
MSTRG.3662	9	43	32	9	17	12	0.32	1.78	1.31	0.32	0.52	0.44	1.13667	0.426667	-1.41363	0.0599313	0.575417	--
ncbi_102093419	3983	3563	3561	4463	5912	4350	156.31	160.79	159.25	170.9	199.17	174.62	158.783	181.563	0.193413	0.0600326	0.576055	RAB10
ncbi_102092357	2163	1988	1905	2081	1836	1835	109.64	115.88	110.04	102.92	79.89	95.14	111.853	92.65	-0.271745	0.0601293	0.576648	ZDHHC6
ncbi_102090758	1653	1492	1581	1613	1746	1337	90.83	94.56	98.99	85.83	82.04	75.12	94.7933	80.9967	-0.226923	0.060209	0.577078	rnaseh2b
ncbi_102090482	2576	2596	2716	2630	2908	2270	61.4	71.16	73.78	61.17	59.5	55.35	68.78	58.6733	-0.229284	0.0603694	0.577662	gfm1
ncbi_102093445	166	121	114	188	255	178	1.72	1.44	1.34	1.9	2.27	1.88	1.5	2.01667	0.42701	0.0604021	0.577662	UNC79
ncbi_102097307	121	126	90	96	291	263	18.13	21.71	15.37	14.03	37.43	40.31	18.4033	30.59	0.733093	0.060414	0.577662	--
ncbi_102096438	347	368	387	474	615	492	10	12.19	12.7	13.32	15.21	14.5	11.63	14.3433	0.302529	0.0604356	0.577662	CNKSR3
ncbi_102092032	3193	3436	3554	3312	3620	3005	162.05	200.53	205.54	164.01	157.71	156	189.373	159.24	-0.25003	0.0604798	0.577662	PA2G4
A306_00000227	250	137	202	320	307	284	6.32	3.98	5.82	7.89	6.66	7.34	5.37333	7.29667	0.44142	0.0605896	0.577662	PIGO
A306_00000122	225	149	213	264	317	318	3.09	2.36	3.34	3.54	3.74	4.47	2.93	3.91667	0.418726	0.0606153	0.577662	Obscn
MSTRG.9358	70	3	30	54	142	318	1.34	0.07	0.66	1.01	2.33	6.24	0.69	3.19333	2.21039	0.0606831	0.577662	--
ncbi_102095163	1488	1008	1267	1174	1369	1002	48.99	38.16	47.54	37.71	38.69	33.74	44.8967	36.7133	-0.290304	0.0607322	0.577662	HUS1
ncbi_102092993	698	900	862	798	841	596	15.26	22.63	21.48	17.02	15.78	13.33	19.79	15.3767	-0.364029	0.0607477	0.577662	Lrrc8d
ncbi_102094285	430	681	627	590	483	369	5.29	9.64	8.8	7.09	5.1	4.65	7.91	5.61333	-0.49482	0.060784	0.577662	PTPRJ
ncbi_102088616	672	314	306	567	655	954	28.72	15.37	14.84	24.09	23.94	41.54	19.6433	29.8567	0.604013	0.0607945	0.577662	MYOT
MSTRG.3532	4	4	4	0	0	1	0.4	0.46	0.46	0	0	0.1	0.44	0.0333333	-3.72247	0.060816	0.577662	--
MSTRG.13800	378	361	363	405	613	698	39.99	43.92	43.76	41.81	55.67	75.53	42.5567	57.67	0.438436	0.0608361	0.577662	HSPG2
A306_00000380	34	31	33	44	117	49	3.75	3.93	4.15	4.73	11.07	5.53	3.94333	7.11	0.850434	0.0608473	0.577662	DPYSL5
ncbi_102088666	40	30	34	59	71	60	2.47	2.13	2.39	3.55	3.76	3.78	2.33	3.69667	0.665895	0.0608485	0.577662	SH3RF3
ncbi_102093491	1480	1318	1066	1613	2075	1644	27.99	28.93	22.14	30.68	32.46	34.11	26.3533	32.4167	0.29875	0.0608635	0.577662	TMEM63B
ncbi_102095178	473	394	459	438	455	345	12.65	12.12	13.99	11.43	10.45	9.44	12.92	10.44	-0.307484	0.0609375	0.578033	PMS2
MSTRG.21695	115	118	94	134	236	168	1.55	1.83	1.44	1.76	2.73	2.31	1.60667	2.26667	0.496502	0.061	0.578294	--
MSTRG.980	77	38	37	78	98	107	0.54	0.31	0.29	0.5	0.59	0.76	0.38	0.616667	0.698491	0.0610634	0.578561	--
ncbi_102098512	1029	1038	1176	1086	1116	886	12.51	14.52	16.3	12.89	11.65	11.02	14.4433	11.8533	-0.285111	0.0611336	0.578561	KNTC1
ncbi_102092909	196	176	190	318	305	219	9.64	9.95	10.65	15.26	12.88	11.02	10.08	13.0533	0.372923	0.0611955	0.578561	FAM219A
ncbi_102086432	10752	9252	10280	10841	10928	7313	444.47	439.81	484.27	437.27	387.8	309.23	456.183	378.1	-0.270846	0.06124	0.578561	HMGB3
ncbi_102094453	112	115	89	152	176	170	2.76	3.25	2.5	3.65	3.72	4.28	2.83667	3.88333	0.453099	0.0612808	0.578561	PITPNM1
MSTRG.22991	7	9	15	13	42	35	0.48	0.67	1.11	0.88	2.22	2.19	0.753333	1.76333	1.22694	0.0613192	0.578561	--
ncbi_102091281	55	70	63	40	64	19	1.49	2.18	1.95	1.06	1.49	0.53	1.87333	1.02667	-0.86764	0.0613481	0.578561	WDR72
ncbi_102095966	160	167	174	213	256	348	8.69	10.43	10.77	11.29	11.93	19.33	9.96333	14.1833	0.509496	0.0613517	0.578561	IGSF21
ncbi_102086727	719	641	855	783	706	415	36.67	37.1	48.92	37.71	30.23	20.83	40.8967	29.59	-0.466874	0.0613824	0.578561	CYRIA
ncbi_102092865	254	244	312	372	450	373	2.87	3.17	4	4.1	4.36	4.29	3.34667	4.25	0.344738	0.0614054	0.578561	Adgrf5
ncbi_102092162	25	33	20	16	12	14	1.29	1.96	1.18	0.8	0.53	0.74	1.47667	0.69	-1.09768	0.0614522	0.578561	SUGCT
ncbi_102088299	1877	1351	1518	1562	1634	1367	71.39	59.09	65.79	57.97	53.35	53.18	65.4233	54.8333	-0.254752	0.061497	0.578561	NDC1
ncbi_102087409	6292	5387	6347	6460	5999	4940	263.99	259.91	303.46	264.46	216.07	212.01	275.787	230.847	-0.256618	0.061521	0.578561	TCP1
ncbi_102093132	540	434	505	439	544	415	26.84	24.8	28.6	21.29	23.21	21.1	26.7467	21.8667	-0.290626	0.0615511	0.578561	CDCA4
ncbi_102085679	533	503	604	721	800	832	18.83	20.43	24.31	24.85	24.26	30.06	21.19	26.39	0.316608	0.0615528	0.578561	ADAP1
ncbi_102083882	796	557	626	797	1110	891	15.82	12.73	14.18	15.45	18.94	18.11	14.2433	17.5	0.297068	0.0616718	0.578933	Triobp
ncbi_102085425	3119	1988	2248	2165	2733	1960	282.88	207.34	232.34	191.59	212.79	181.84	240.853	195.407	-0.301675	0.0616993	0.578933	SAE1
ncbi_102085743	2411	2135	2429	2206	2579	2135	103.45	105.35	118.77	92.36	95	93.71	109.19	93.69	-0.220874	0.0617023	0.578933	psmc3-b
ncbi_102097884	1891	1352	1131	2030	2123	2067	65.84	54.4	45.2	69.06	63.69	73.52	55.1467	68.7567	0.318226	0.0617323	0.578933	PARVB
ncbi_102097504	42	18	9	38	67	60	2.31	1.14	0.57	2.04	3.17	3.38	1.34	2.86333	1.09546	0.0620889	0.581709	Srms
ncbi_102090728	2266	1925	1797	2819	3006	2206	16.13	15.76	14.58	19.58	18.37	16.06	15.49	18.0033	0.216927	0.0620986	0.581709	UTRN
ncbi_102096921	531	338	475	970	646	518	10.19	7.46	10.38	18.16	10.64	10.16	9.34333	12.9867	0.475022	0.0621488	0.581849	PTCH1
ncbi_102096384	520	465	501	516	459	400	27.14	27.9	29.79	26.27	20.56	21.35	28.2767	22.7267	-0.315226	0.0623398	0.583307	TRIP13
ncbi_102096311	2213	1631	1417	1893	2846	3301	97.85	82.93	71.4	81.66	108.02	149.29	84.06	112.99	0.426704	0.0626338	0.585727	TUBA1D
ncbi_102088336	1206	1186	1360	915	1300	1202	42.73	48.32	54.91	31.63	39.54	43.57	48.6533	38.2467	-0.347205	0.0627275	0.586272	Acaa1b
ncbi_102085982	1055	692	730	788	897	467	10.13	7.64	7.99	7.38	7.4	4.59	8.58667	6.45667	-0.411309	0.0629018	0.587569	ATR
ncbi_102086140	163	133	149	172	233	358	5.84	5.48	6.08	6.01	7.17	13.12	5.8	8.76667	0.595975	0.0631298	0.589366	WIPF1
MSTRG.6746	4	15	6	3	1	2	0.4	1.72	0.68	0.29	0.09	0.2	0.933333	0.193333	-2.2713	0.0632013	0.589416	--
ncbi_102086125	1061	875	1123	1643	1380	1309	27.48	26.06	33.15	41.52	30.68	34.68	28.8967	35.6267	0.302054	0.0632311	0.589416	Stc2
ncbi_102094461	360	235	275	270	226	241	12.02	9.02	10.46	8.79	6.48	8.23	10.5	7.83333	-0.422691	0.063266	0.589416	HAUS3
ncbi_102092146	6	8	3	21	23	11	0.76	1.16	0.43	2.58	2.49	1.42	0.783333	2.16333	1.46556	0.0632893	0.589416	CABP2
ncbi_102089275	98	132	151	189	208	237	4.66	7.22	8.18	8.77	8.49	11.53	6.68667	9.59667	0.521246	0.0633133	0.589416	HPGD
ncbi_102092082	512	302	323	534	625	514	55.46	37.62	39.87	56.44	58.12	56.96	44.3167	57.1733	0.367493	0.0638654	0.593266	RARA
ncbi_102087145	1140	902	970	1062	942	833	53.03	48.25	51.42	48.2	37.61	39.63	50.9	41.8133	-0.283703	0.0638853	0.593266	ZNF330
ncbi_102095886	1570	1221	1602	1410	1527	1262	104.44	93.4	121.44	91.52	87.2	85.87	106.427	88.1967	-0.271064	0.0639294	0.593266	DRG2
ncbi_102094519	2104	2285	2341	2419	2049	1807	89.15	111.34	113.04	100.01	74.53	78.32	104.51	84.2867	-0.310265	0.0639518	0.593266	oaf
ncbi_102097462	815	988	1350	1487	1729	1612	10.11	14.09	19.08	17.99	18.4	20.45	14.4267	18.9467	0.393206	0.063997	0.593266	FREM1
MSTRG.9032	140	148	97	182	228	198	4.12	5.01	3.25	5.22	5.76	5.96	4.12667	5.64667	0.452423	0.0640062	0.593266	--
ncbi_102084372	423	358	422	360	441	325	18.97	18.46	21.57	15.75	16.98	14.91	19.6667	15.88	-0.308542	0.064038	0.593266	FBXO28
ncbi_102095514	42	35	21	49	76	67	1.79	1.72	1.02	2.04	2.79	2.93	1.51	2.58667	0.776546	0.0640438	0.593266	Spire2
ncbi_102093328	136	96	78	220	205	111	5.14	4.18	3.36	8.12	6.66	4.29	4.22667	6.35667	0.58875	0.064064	0.593266	DRC1
ncbi_102098896	776	754	651	687	798	621	29.01	32.42	27.74	25.06	25.61	23.75	29.7233	24.8067	-0.260868	0.0641061	0.593266	decr2
ncbi_102091061	53	309	10	7	0	28	1.89	12.65	0.41	0.24	0	1.02	4.98333	0.42	-3.56865	0.0641214	0.593266	C8A
MSTRG.23272	0	6	10	1	0	0	0	1.48	2.45	0.21	0	0	1.31	0.07	-4.22607	0.0642076	0.593732	--
ncbi_102092096	5	22	17	0	9	3	0.2	1.03	0.79	0	0.31	0.12	0.673333	0.143333	-2.23195	0.0643091	0.59404	PIPOX
ncbi_102090091	278	262	198	343	382	356	7.18	7.78	5.82	8.64	8.46	9.4	6.92667	8.83333	0.350797	0.0643128	0.59404	ZDHHC8
ncbi_102090245	266	234	205	349	342	325	4.81	4.87	4.23	6.16	5.31	6.02	4.63667	5.83	0.330408	0.0643538	0.594088	NEXMIF
MSTRG.6104	24	25	26	11	10	18	2.97	3.56	3.67	1.3	1.06	2.28	3.4	1.54667	-1.13637	0.0645134	0.595229	--
ncbi_102094179	2196	1936	1937	1935	2367	1806	54.5	55.36	55.01	46.88	50.44	45.84	54.9567	47.72	-0.2037	0.0646003	0.595698	IVNS1ABP
ncbi_102097151	445	428	380	441	393	301	22.3	24.78	21.66	21.81	17.05	15.45	22.9133	18.1033	-0.339932	0.0646892	0.596186	MFSD9
ncbi_102089079	157	124	137	160	234	303	5.62	5.1	5.59	5.59	7.19	11.09	5.43667	7.95667	0.549442	0.0647252	0.596186	CLIC2
ncbi_102093405	2140	1639	1411	1535	1927	1425	44.79	39.45	33.65	31.35	34.62	30.51	39.2967	32.16	-0.28914	0.0648153	0.596202	PPP1R15B
ncbi_102084849	223	173	226	294	317	305	13.33	11.89	15.39	17.15	16.27	18.65	13.5367	17.3567	0.358617	0.0648237	0.596202	TMEM68
ncbi_102089582	337	277	288	499	418	384	12.67	11.98	12.34	18.3	13.49	14.77	12.33	15.52	0.331956	0.0648601	0.596202	GFRA2
ncbi_102094033	695	617	630	612	723	560	34.35	35.07	35.48	29.51	30.68	28.31	34.9667	29.5	-0.245265	0.0649223	0.596202	Ppp2r3c
ncbi_102096727	5560	5082	5303	4857	6005	5083	353.66	371.72	384.39	301.44	327.9	330.72	369.923	320.02	-0.209064	0.0649357	0.596202	MDH2
ncbi_102092604	1190	1372	1503	2025	2016	1716	26.15	34.67	37.64	43.42	38.03	38.57	32.82	40.0067	0.285665	0.0649433	0.596202	MDM4
ncbi_102087133	925	824	845	830	857	814	65.74	67.35	68.44	57.58	52.35	59.24	67.1767	56.39	-0.252521	0.0650824	0.596839	PARL
ncbi_102093509	120	79	148	258	188	153	8.38	6.34	11.78	17.58	11.27	10.93	8.83333	13.26	0.586051	0.0651425	0.596839	Gnaq
ncbi_102092854	501	552	464	650	758	761	13.92	17.67	14.69	17.64	18.1	21.63	15.4267	19.1233	0.309908	0.0651509	0.596839	Sun2
ncbi_102098116	3310	2685	2636	2940	3180	2455	105.64	98.54	95.87	91.55	87.13	80.15	100.017	86.2767	-0.213198	0.0651877	0.596839	CISD1
ncbi_102095263	1493	1371	1514	1307	1766	1176	63.93	67.51	73.87	54.6	64.91	51.51	68.4367	57.0067	-0.263639	0.065193	0.596839	B9D1
ncbi_102098656	216	383	244	232	225	218	10.25	20.89	13.19	10.74	9.16	10.58	14.7767	10.16	-0.54042	0.0653597	0.597909	RBKS
ncbi_102094126	469	476	447	333	422	463	22.98	26.83	24.96	15.92	17.75	23.21	24.9233	18.96	-0.394538	0.0654064	0.597909	SCRN2
MSTRG.10408	839	760	994	633	990	729	18.26	19.02	24.65	13.44	18.5	16.23	20.6433	16.0567	-0.362504	0.0654183	0.597909	CCDC167
ncbi_102088604	1713	1475	1605	1647	1783	1307	48.64	48.16	51.94	45.63	43.46	37.96	49.58	42.35	-0.227396	0.0655835	0.599088	ELF2
ncbi_102096225	76	148	165	133	412	247	8.73	19.56	21.61	14.91	40.64	29.03	16.6333	28.1933	0.761277	0.0656422	0.599263	MGP
ncbi_102091080	157	156	135	137	144	101	19.41	22.18	19.02	16.53	15.28	12.77	20.2033	14.86	-0.443159	0.0656751	0.599263	C18orf21
ncbi_102096481	3412	3339	3942	3320	4078	3002	106.47	119.82	140.18	101.09	109.24	95.83	122.157	102.053	-0.259409	0.0657806	0.599894	ALDH6A1
ncbi_102094860	59	57	64	122	121	71	1.52	1.69	1.88	3.07	2.68	1.87	1.69667	2.54	0.582125	0.0658328	0.600039	SORCS3
ncbi_102084226	200	141	158	235	240	294	7.98	6.46	7.25	9.2	8.22	12.1	7.23	9.84	0.444663	0.0658762	0.600105	Lyn
A306_00000356	106	56	37	81	175	134	10.27	6.24	4.08	7.65	14.55	13.28	6.86333	11.8267	0.785062	0.0659367	0.600325	NFIC
ncbi_102086750	0	33	57	0	3	0	0	1.4	2.39	0	0.09	0	1.26333	0.03	-5.39613	0.0660392	0.600928	ASAP1
A306_00000307	84	41	50	63	108	184	6.89	3.87	4.67	5.04	7.6	15.44	5.14333	9.36	0.863805	0.0662022	0.601608	SCARA5
ncbi_102090396	50426	29376	21334	39537	52669	70652	813.48	544.95	392.19	622.32	729.39	1165.87	583.54	839.193	0.524172	0.0662074	0.601608	COL1A2
ncbi_102096290	105	125	85	183	213	125	2.57	3.52	2.37	4.38	4.48	3.14	2.82	4	0.504305	0.0662557	0.601608	SEZ6L
ncbi_102091390	324	442	377	211	450	280	4.66	7.3	6.17	2.96	5.55	4.12	6.04333	4.21	-0.521524	0.0662738	0.601608	MYO5B
ncbi_102083432	14	16	8	7	5	2	1.77	2.32	1.15	0.86	0.54	0.26	1.74667	0.553333	-1.65838	0.0662958	0.601608	FGF8
ncbi_102093903	254	324	268	430	486	345	5.14	7.54	6.18	8.49	8.44	7.14	6.28667	8.02333	0.351906	0.0664036	0.602256	BMP2K
ncbi_102097183	24	27	14	23	55	78	0.54	0.7	0.36	0.51	1.06	1.8	0.533333	1.12333	1.07468	0.0665889	0.603543	CNTNAP1
ncbi_102086634	2714	2374	2501	2168	2843	2418	273.6	275.21	287.31	213.25	246.04	249.34	278.707	236.21	-0.238677	0.0666411	0.603543	H2AFZ
A306_00000424	1631	1874	1624	2542	2452	2089	71.26	94.16	80.86	108.37	91.97	93.36	82.0933	97.9	0.254044	0.066655	0.603543	FOXP4
ncbi_102087058	25	15	19	30	24	97	0.24	0.17	0.21	0.29	0.2	0.97	0.206667	0.486667	1.23563	0.0667819	0.604298	TG
ncbi_102091112	6	16	3	3	2	1	0.07	0.22	0.04	0.04	0.02	0.01	0.11	0.0233333	-2.23704	0.0668263	0.604298	ABCA4
ncbi_102095538	776	124	132	969	409	2993	10.89	2.01	2.11	13.27	4.93	42.97	5.00333	20.39	2.0269	0.066848	0.604298	Myh8
ncbi_102084556	557	359	441	416	495	285	49.25	36.51	44.44	35.89	37.58	25.78	43.4	33.0833	-0.39159	0.0669407	0.604806	GINS3
ncbi_102092128	122	116	139	105	76	107	1.85	2.03	2.41	1.56	0.99	1.66	2.09667	1.40333	-0.57924	0.0670446	0.605415	CEP152
ncbi_102088427	409	385	421	362	455	326	15.17	16.42	17.8	13.1	14.49	12.37	16.4633	13.32	-0.305662	0.0670979	0.605565	DTL
ncbi_102092949	25	26	38	24	10	13	1.55	1.85	2.69	1.45	0.53	0.82	2.03	0.933333	-1.12102	0.0671793	0.605913	FBXO15
ncbi_102095878	61	32	37	76	101	62	7.67	4.63	5.3	9.32	10.9	7.97	5.86667	9.39667	0.679608	0.0672255	0.605913	--
ncbi_102093429	357	353	350	455	559	465	17.54	19.85	19.07	21.63	23.25	23.53	18.82	22.8033	0.276978	0.0672644	0.605913	SLC35G2
ncbi_102095598	3372	2731	2881	3085	3247	2663	71	66.12	69.12	63.38	58.69	57.35	68.7467	59.8067	-0.200983	0.0673064	0.605913	LARS1
ncbi_102098978	3466	3557	3506	3587	3991	2829	80.91	95.49	93.27	81.7	79.98	67.55	89.89	76.41	-0.234399	0.0673635	0.605913	CAT
ncbi_102084786	21	10	17	17	43	62	1.07	0.59	0.99	0.85	1.89	3.24	0.883333	1.99333	1.17415	0.0673874	0.605913	KCNF1
ncbi_102085681	2743	2326	2713	2606	2819	2313	216.03	210.65	243.48	200.25	190.59	186.33	223.387	192.39	-0.215509	0.0673928	0.605913	PSMD7
MSTRG.22444	432	374	292	347	726	743	51.68	51.45	39.81	40.51	74.56	90.93	47.6467	68.6667	0.527235	0.0674658	0.606117	Cpxm1
MSTRG.16225	180	63	101	166	184	278	2.18	0.88	1.4	1.97	1.92	3.45	1.48667	2.44667	0.718736	0.0675061	0.606117	--
ncbi_102084583	101	82	73	52	83	62	9.04	8.44	7.45	4.54	6.38	5.68	8.31	5.53333	-0.5867	0.0675254	0.606117	MRM2
ncbi_102086202	608	374	477	436	518	354	33.22	23.5	29.7	23.24	24.3	19.78	28.8067	22.44	-0.36033	0.0676217	0.606651	Bmp7
ncbi_102088223	352	322	295	317	342	224	18.9	19.88	18.05	16.61	15.77	12.3	18.9433	14.8933	-0.347024	0.0676667	0.606702	WDR75
ncbi_102085981	1927	2004	1963	1943	1657	1849	97.01	116.01	112.61	95.44	71.61	95.22	108.543	87.4233	-0.312181	0.0677007	0.606702	Use1
ncbi_102088452	20	13	12	23	29	57	0.62	0.46	0.42	0.7	0.77	1.81	0.5	1.09333	1.12873	0.0677501	0.606787	ARHGAP15
ncbi_102098624	2112	1907	2142	2193	2124	1680	67.62	70.21	78.15	68.51	58.38	55.02	71.9933	60.6367	-0.247673	0.0677835	0.606787	Ube2j2
ncbi_102089159	1014	934	608	1390	1146	1252	4.05	4.29	2.77	5.42	3.93	5.11	3.70333	4.82	0.380209	0.067894	0.607448	NEB
ncbi_102088918	1425	1203	1236	1693	1768	1660	45.07	43.76	44.55	52.25	48.01	53.71	44.46	51.3233	0.207107	0.0680047	0.608109	PFKP
ncbi_102086949	496	447	334	694	633	525	24.28	25.16	18.63	33.15	26.6	26.29	22.69	28.68	0.337988	0.0681014	0.608506	TMEM200C
ncbi_102085009	1185	981	976	962	1146	969	86.38	82.24	81.08	68.42	71.72	72.26	83.2333	70.8	-0.233412	0.0681226	0.608506	CNOT9
A306_00000073	2072	1812	1902	2307	2899	2443	28.12	28.28	29.41	30.55	33.77	33.91	28.6033	32.7433	0.195018	0.0681956	0.608553	NAV1
ncbi_102091421	1682	1196	1167	1330	1337	1134	108.95	89.08	86.14	84.06	74.34	75.13	94.7233	77.8433	-0.283146	0.0682015	0.608553	RFC3
ncbi_102089332	621	660	492	538	586	515	33.81	40.37	30.01	28.95	27.87	28.59	34.73	28.47	-0.28674	0.0686389	0.612126	SLC2A8
ncbi_102097406	23	20	18	60	43	28	1.87	1.87	1.67	4.77	3.01	2.33	1.80333	3.37	0.902082	0.068744	0.612733	Clvs1
ncbi_102094522	428	350	416	417	369	296	26.74	25.15	29.62	25.42	19.79	18.92	27.17	21.3767	-0.345978	0.0687827	0.612748	SKA3
ncbi_102087816	600	645	560	552	480	571	26.86	33.21	28.57	24.11	18.45	26.15	29.5467	22.9033	-0.367438	0.0688939	0.612835	SLC13A5
ncbi_102097810	248	185	171	178	440	437	4.81	4.11	3.74	3.4	7.31	8.66	4.22	6.45667	0.613547	0.0690474	0.612835	Trpv2
ncbi_102087581	2569	2528	2444	2746	2602	1930	69.9	79.1	75.78	72.9	60.78	53.72	74.9267	62.4667	-0.262393	0.0691525	0.612835	AP1M1
ncbi_102088286	549	638	610	536	625	524	46.33	61.92	58.66	44.14	45.28	45.23	55.6367	44.8833	-0.309856	0.069168	0.612835	Endog
ncbi_102085712	1170	1269	1604	1194	1474	1071	87.57	109.22	136.8	87.19	94.7	81.99	111.197	87.96	-0.338194	0.0691756	0.612835	CYC
ncbi_102094680	952	960	969	847	927	940	56.16	65.13	65.14	48.76	46.95	56.73	62.1433	50.8133	-0.290393	0.0691896	0.612835	ADSL
ncbi_102087878	1	2	1	12	3	9	0.05	0.11	0.05	0.54	0.12	0.42	0.07	0.36	2.36257	0.0692639	0.612835	IL21R
ncbi_102089914	363	293	323	323	308	268	9.55	8.87	9.68	8.29	6.96	7.21	9.36667	7.48667	-0.323212	0.0692653	0.612835	FBXL14
ncbi_102092234	411	319	318	294	377	296	24.44	21.82	21.55	17.06	19.25	18.01	22.6033	18.1067	-0.320015	0.0693086	0.612835	STARD3
ncbi_102085314	1119	1137	1362	1200	1268	954	23.08	26.97	32.02	24.15	22.45	20.13	27.3567	22.2433	-0.298519	0.0693228	0.612835	RRP1B
ncbi_102088246	952	626	701	730	812	556	50.49	38.25	42.42	37.83	36.93	30.16	43.72	34.9733	-0.322038	0.0693397	0.612835	RIOX2
ncbi_102085080	66	173	72	44	80	74	5.66	17.07	7.04	3.68	5.89	6.5	9.92333	5.35667	-0.889489	0.0693478	0.612835	PSPH
ncbi_102088864	703	545	605	810	996	722	26.47	23.59	25.95	29.75	32.19	27.8	25.3367	29.9133	0.239562	0.0693646	0.612835	Tmem120a
ncbi_102095769	110	69	94	164	152	123	2.18	1.57	2.12	3.17	2.58	2.49	1.95667	2.74667	0.489284	0.0693873	0.612835	ANKRD31
ncbi_102096189	245	186	210	390	295	279	8.82	7.7	8.62	13.7	9.12	10.28	8.38	11.0333	0.396847	0.0693945	0.612835	DPP10
ncbi_102089120	5	1	1	3	22	12	0.38	0.09	0.09	0.22	1.43	0.94	0.186667	0.863333	2.20945	0.0694035	0.612835	Gprc5a
ncbi_102088553	1444	887	1434	1976	1921	1576	28.17	20.33	32.14	37.6	32.36	30.85	26.88	33.6033	0.322071	0.0694286	0.612835	GNE
A306_00000322	265	324	263	426	439	378	24.78	34.84	28.03	38.87	35.24	36.16	29.2167	36.7567	0.331214	0.0694677	0.612835	FOXP4
ncbi_102087491	785	603	564	745	1160	900	12.52	11.06	10.25	11.59	15.88	14.68	11.2767	14.05	0.317229	0.0694964	0.612835	Arhgap39
ncbi_102088249	316	233	215	212	264	201	18.19	15.43	14.11	11.91	13.05	11.84	15.91	12.2667	-0.375191	0.0695767	0.613216	THG1L
ncbi_102098414	49	103	62	91	199	130	2.56	6.19	3.69	4.64	8.93	6.95	4.14667	6.84	0.722044	0.0698304	0.613497	WFIKKN1
ncbi_102090883	1139	877	680	1269	1459	1106	32.15	28.47	21.87	34.95	35.36	31.94	27.4967	34.0833	0.30981	0.0698513	0.613497	TMEM64
ncbi_102085840	23	48	45	119	86	46	1.34	3.22	2.99	6.73	4.29	2.71	2.51667	4.57667	0.862783	0.0698668	0.613497	MAPK10
MSTRG.16062	211	160	229	160	143	182	9.71	8.47	12.01	7.18	5.65	8.57	10.0633	7.13333	-0.49646	0.0698746	0.613497	--
ncbi_102094138	1074	1399	1277	1605	1999	1786	15.7	23.51	21.27	22.89	25.08	26.7	20.16	24.89	0.304071	0.0699421	0.613497	Epb41l1
ncbi_102091603	39	106	105	83	187	284	0.44	1.37	1.35	0.91	1.81	3.27	1.05333	1.99667	0.922631	0.0699559	0.613497	F8
ncbi_102088208	2934	3064	2993	3052	3004	2738	92.27	110.8	107.26	93.65	81.1	88.07	103.443	87.6067	-0.239728	0.069978	0.613497	IMMT
ncbi_102083451	1233	895	678	1322	1415	1319	64.63	53.95	40.5	67.61	63.67	70.72	53.0267	67.3333	0.344603	0.070008	0.613497	OLFM1
ncbi_102094515	172	206	154	178	143	117	5.1	7.33	5.09	4.94	3.87	3.5	5.84	4.10333	-0.509172	0.0700365	0.613497	HOOK1
ncbi_102099003	81	21	12	54	64	374	6.84	2.04	1.16	4.45	4.64	32.32	3.34667	13.8033	2.04422	0.070062	0.613497	TNMD
ncbi_102097595	1	2	10	0	0	1	0.05	0.11	0.55	0	0	0.05	0.236667	0.0166667	-3.82782	0.0701933	0.613497	NOX3
ncbi_102085325	2	181	97	0	26	2	0.11	11.13	5.91	0	1.19	0.11	5.71667	0.433333	-3.72163	0.0702445	0.613497	Amn
ncbi_102092658	79	46	38	47	103	207	2.3	1.54	1.26	1.33	2.57	6.16	1.7	3.35333	0.980061	0.0702969	0.613497	COL21A1
MSTRG.14101	984	794	816	1182	1245	1025	17.71	16.44	16.74	20.76	19.24	18.88	16.9633	19.6267	0.210395	0.0703077	0.613497	--
MSTRG.15795	92	19	41	32	22	25	3.06	0.73	1.55	1.04	0.63	0.85	1.78	0.84	-1.08342	0.0703353	0.613497	--
ncbi_102096748	1439	1413	1093	2230	1859	1536	10.05	11.35	8.7	15.2	11.15	10.97	10.0333	12.44	0.310185	0.0703422	0.613497	WDFY3
ncbi_102085577	11	8	13	23	32	23	0.39	0.33	0.53	0.8	0.97	0.83	0.416667	0.866667	1.05658	0.0703845	0.613497	BEGAIN
ncbi_102094381	110	124	674	116	157	93	8.75	11.42	61.08	9	10.89	7.57	27.0833	9.15333	-1.56504	0.0704146	0.613497	RCAN2
ncbi_102089565	697	480	507	569	465	460	15.51	12.28	12.85	12.35	8.88	10.47	13.5467	10.5667	-0.358418	0.0704229	0.613497	XPC
MSTRG.14388	283	217	183	273	397	368	19.99	17.62	14.73	18.81	24.07	26.58	17.4467	23.1533	0.408268	0.0704407	0.613497	--
ncbi_102092105	130	185	198	279	398	194	3.64	5.96	6.32	7.62	9.56	5.56	5.30667	7.58	0.514392	0.0704517	0.613497	zfpm1
MSTRG.11182	149	91	168	314	290	131	1.82	1.28	2.33	3.73	3.03	1.63	1.81	2.79667	0.627719	0.0704969	0.613497	--
ncbi_102097879	309	293	193	337	439	443	6.92	7.54	4.92	7.36	8.44	10.14	6.46	8.64667	0.42061	0.0705039	0.613497	EGFR
ncbi_102089693	3110	2567	2803	2971	3097	2386	57.02	54.12	58.57	53.15	48.75	44.75	56.57	48.8833	-0.210695	0.0705282	0.613497	IARS1
ncbi_102084792	1870	1769	1612	2270	2750	1963	165.9	180.47	162.97	196.5	209.44	178.14	169.78	194.693	0.197537	0.0705401	0.613497	EFNB1
ncbi_102088297	81	137	112	101	68	72	3.54	6.88	5.57	4.3	2.55	3.22	5.33	3.35667	-0.667106	0.0705727	0.613497	CCDC138
ncbi_102093991	1209	1141	1232	1227	1219	1053	66.68	72.37	77.43	66.03	57.72	59.41	72.16	61.0533	-0.241129	0.0707177	0.613918	Cops5
ncbi_102083951	30	13	31	41	57	57	0.76	0.38	0.9	1.02	1.24	1.48	0.68	1.24667	0.874469	0.0707222	0.613918	DLGAP1
ncbi_102093185	387	248	243	197	345	189	16.69	12.3	11.94	8.29	12.78	8.34	13.6433	9.80333	-0.476852	0.0707325	0.613918	--
ncbi_102098386	2937	3047	2835	3747	4360	3526	43.18	51.52	47.5	53.76	55.03	53.03	47.4	53.94	0.186468	0.0707809	0.613947	JAK1
ncbi_102088814	1426	1261	1266	1461	1162	1053	70.65	71.84	71.48	70.63	49.42	53.37	71.3233	57.8067	-0.303138	0.0708101	0.613947	RSL1D1
ncbi_102084850	4224	3973	4079	5361	5663	4893	78.6	85.01	86.49	97.33	90.46	93.13	83.3667	93.64	0.167654	0.0709062	0.614047	GNB4
ncbi_102097466	704	554	582	758	960	785	37.14	33.61	34.99	39.02	43.48	42.36	35.2467	41.62	0.23979	0.0709275	0.614047	SGCE
ncbi_102094796	147	58	173	99	91	68	8.11	3.68	10.88	5.33	4.31	3.84	7.55667	4.49333	-0.749964	0.0709329	0.614047	IRX4
ncbi_102083791	59	102	109	66	87	37	1.75	3.49	3.69	1.91	2.22	1.13	2.97667	1.75333	-0.763597	0.0710239	0.614125	CFAP69
ncbi_102096355	514	438	517	418	480	463	38.19	37.42	43.77	30.3	30.61	35.19	39.7933	32.0333	-0.312953	0.0710304	0.614125	DTYMK
ncbi_102088605	583	358	377	452	408	220	18.26	12.89	13.45	13.81	10.97	7.05	14.8667	10.61	-0.486657	0.0710796	0.614125	USP18
ncbi_102083540	56	42	101	106	165	108	1.42	1.2	2.79	2.12	3.53	2.12	1.80333	2.59	0.522286	0.0710905	0.614125	RGS6
ncbi_102089842	801	666	588	974	934	929	12.3	11.76	10.29	14.59	12.31	14.59	11.45	13.83	0.272454	0.0711906	0.614205	PLEKHO2
ncbi_102086145	345	467	371	339	354	347	10.24	14.99	12.52	9.74	8.81	10.72	12.5833	9.75667	-0.367054	0.0712533	0.614205	Arhgap24
ncbi_102098416	63	110	17	24	33	40	5.15	10.33	1.58	1.91	2.31	3.34	5.68667	2.52	-1.17416	0.0712557	0.614205	Plscr1
ncbi_102093148	39	36	31	33	101	89	2.26	2.4	2.05	1.87	5.03	5.29	2.23667	4.06333	0.861313	0.0712562	0.614205	TRIM35
ncbi_102097675	272	175	166	252	349	349	11.95	8.84	8.31	10.8	13.16	15.68	9.7	13.2133	0.445938	0.0712897	0.614205	P3H2
ncbi_102090276	19	47	39	9	31	16	0.94	2.66	2.19	0.43	1.31	0.81	1.93	0.85	-1.18307	0.0713225	0.614205	SLC13A2
ncbi_102097816	13	7	26	26	38	54	0.59	0.37	1.35	1.15	1.48	2.51	0.77	1.71333	1.15388	0.0713756	0.614311	Uts2r
ncbi_102095297	255	264	214	463	355	296	4.15	4.94	3.97	7.35	4.96	4.93	4.35333	5.74667	0.400605	0.071409	0.614311	PIK3CD
ncbi_102091706	413	433	403	412	423	339	25.71	30.99	28.59	25.02	22.6	21.58	28.43	23.0667	-0.301605	0.0714566	0.614401	UBAC1
ncbi_102093276	1	6	12	1	2	0	0.08	0.55	1.08	0.08	0.14	0	0.57	0.0733333	-2.95842	0.071516	0.614592	TNIP3
ncbi_102093464	105	89	59	115	146	167	3.71	3.62	2.38	3.96	4.43	6.03	3.23667	4.80667	0.570528	0.0716586	0.615251	--
ncbi_102091038	499	265	414	672	670	459	10.45	6.38	9.88	13.73	12.04	9.83	8.90333	11.8667	0.414497	0.0716671	0.615251	CTIF
ncbi_102095874	353	229	366	537	491	399	6.92	5.16	8.18	10.28	8.27	8	6.75333	8.85	0.390078	0.0717786	0.615889	ZSWIM6
ncbi_102096399	104	106	108	164	180	143	3.03	3.55	3.59	4.66	4.5	4.26	3.39	4.47333	0.400065	0.0719418	0.616969	TJP3
ncbi_102084472	60	145	48	27	71	53	3.33	9.27	3.04	1.46	3.39	3.01	5.21333	2.62	-0.992639	0.0720707	0.617725	ANKRD9
ncbi_102085463	56	57	19	88	84	90	0.83	0.98	0.32	1.28	1.07	1.37	0.71	1.24	0.804449	0.0721047	0.617725	DSCAM
MSTRG.14093	4	8	2	9	13	29	0.46	1.06	0.26	1.02	1.29	3.43	0.593333	1.91333	1.68917	0.0722494	0.618645	--
ncbi_102089285	13	13	19	10	6	3	0.24	0.28	0.41	0.18	0.1	0.06	0.31	0.113333	-1.4517	0.0723102	0.618846	HFM1
ncbi_102094850	1760	1432	1577	2025	2137	2488	68.87	64.44	70.32	77.32	71.79	99.59	67.8767	82.9	0.288456	0.0723536	0.618897	ARL6IP5
MSTRG.9090	277	139	263	314	399	366	2.66	1.54	2.88	2.95	3.29	3.6	2.36	3.28	0.474909	0.0724056	0.619021	C15orf40
ncbi_102087529	315	319	345	432	517	432	9.01	10.49	11.25	12.06	12.7	12.64	10.25	12.4667	0.282452	0.0725402	0.619851	LARGE1
MSTRG.7491	46	17	10	9	11	12	2.36	1	0.58	0.45	0.48	0.63	1.31333	0.52	-1.33665	0.0726678	0.620052	--
ncbi_102096149	148	154	117	210	281	165	4.3	5.15	3.88	5.96	7.02	4.91	4.44333	5.96333	0.424477	0.0726743	0.620052	CDH6
ncbi_102086485	3935	3528	4007	3980	4102	3350	175.51	180.95	203.66	173.21	157.06	152.84	186.707	161.037	-0.213384	0.0727231	0.620052	RUVBL1
ncbi_102088925	159	179	142	218	273	229	4.37	5.66	4.45	5.85	6.45	6.44	4.82667	6.24667	0.372059	0.0727304	0.620052	KDM1B
ncbi_102087277	84	188	212	101	166	78	3.73	9.59	10.72	4.37	6.32	3.54	8.01333	4.74333	-0.756501	0.0727511	0.620052	AGXT2
MSTRG.8475	126	189	144	264	211	274	4.89	8.43	6.36	9.99	7.02	10.87	6.56	9.29333	0.5025	0.0728259	0.62037	INA
ncbi_102086993	365	311	386	356	355	256	11.66	11.43	14.06	11.1	9.74	8.37	12.3833	9.73667	-0.3469	0.0729528	0.620848	E2F8
ncbi_102095120	475	459	450	453	510	352	33.46	37.18	36.12	31.13	30.84	25.36	35.5867	29.11	-0.289822	0.072957	0.620848	METAP1
ncbi_102098712	200	221	196	185	206	160	5.67	7.2	6.33	5.11	5.01	4.64	6.4	4.92	-0.379414	0.0730291	0.621032	MED26
ncbi_102088882	198	215	214	295	369	257	11.23	14.02	13.83	16.32	17.96	14.9	13.0267	16.3933	0.331641	0.0731054	0.621032	Shc2
MSTRG.8506	19	36	45	11	11	27	1.23	2.68	3.35	0.7	0.64	1.8	2.42	1.04667	-1.2092	0.0731109	0.621032	--
A306_00000139	9	44	31	16	15	9	0.62	3.46	2.42	1.07	0.88	0.63	2.16667	0.86	-1.33307	0.0731288	0.621032	pax2-a
MSTRG.3261	2275	2246	2557	2502	2533	1633	16.36	18.48	20.46	17.35	15.53	10.95	18.4333	14.61	-0.335361	0.0731696	0.62106	--
ncbi_102096759	2049	1613	2011	1791	1947	1756	74.65	67.58	83.49	63.67	60.89	65.44	75.24	63.3333	-0.248535	0.0732718	0.621607	CDC23
ncbi_102090667	214	784	803	345	508	408	13.48	56.77	57.62	21.2	27.46	26.28	42.6233	24.98	-0.77087	0.0733997	0.622066	RARRES1
ncbi_102098036	709	670	523	904	764	1256	29.23	31.77	24.57	36.37	27.04	52.98	28.5233	38.7967	0.44379	0.0734468	0.622066	nkain4
MSTRG.18079	60	37	66	47	118	180	3.67	2.6	4.6	2.81	6.2	11.26	3.62333	6.75667	0.898994	0.0734883	0.622066	--
MSTRG.5281	15	16	12	8	8	2	1.3	1.59	1.18	0.67	0.59	0.18	1.35667	0.48	-1.49896	0.0734946	0.622066	--
ncbi_102089435	103	84	68	89	186	174	5.5	5.16	4.14	4.64	8.52	9.5	4.93333	7.55333	0.614551	0.0735138	0.622066	MMP28
ncbi_102093497	443	272	256	422	492	568	13.54	9.56	8.92	12.58	12.91	17.76	10.6733	14.4167	0.433727	0.0736501	0.622758	C1R
MSTRG.13390	206	192	280	159	205	200	7.91	8.48	12.25	5.96	6.76	7.85	9.54667	6.85667	-0.47749	0.0736709	0.622758	--
ncbi_102097969	268	275	246	225	231	244	13.49	15.92	14.11	11.05	9.98	12.57	14.5067	11.2	-0.373217	0.073819	0.623559	DDX56
ncbi_102089234	1708	1339	1161	1694	2025	2325	29.38	26.48	22.76	28.43	29.9	40.9	26.2067	33.0767	0.33588	0.073879	0.623559	KANK4
ncbi_102085223	5257	4249	5661	5452	4595	4085	300.34	279.15	368.55	303.91	225.36	238.72	316.013	255.997	-0.30386	0.0738968	0.623559	KPNA2
MSTRG.810	26	29	26	45	36	95	0.57	0.73	0.65	0.96	0.68	2.13	0.65	1.25667	0.95109	0.0739164	0.623559	--
ncbi_102088337	379	338	362	416	637	501	48.94	50.19	53.27	52.41	70.61	66.18	50.8	63.0667	0.312049	0.0740396	0.62428	TLE5
A306_00000415	184	88	88	158	233	218	15.63	8.59	8.52	13.09	16.99	18.94	10.9133	16.34	0.582316	0.0741481	0.624425	TLN1
ncbi_102092565	254	178	98	249	416	246	9.26	7.46	4.07	8.86	13.02	9.17	6.93	10.35	0.578704	0.074205	0.624425	PRSS12
ncbi_102089070	112	99	100	178	148	156	6.75	6.87	6.87	10.47	7.66	9.62	6.83	9.25	0.437568	0.0742258	0.624425	GDAP1
ncbi_102093133	819	568	536	740	1001	1120	23.09	18.42	17.22	20.36	24.23	32.31	19.5767	25.6333	0.388886	0.0742639	0.624425	COLGALT2
ncbi_102098802	66	78	49	37	62	40	1.74	2.36	1.47	0.95	1.4	1.08	1.85667	1.14333	-0.699469	0.0742973	0.624425	Card10
ncbi_102083905	3	12	6	1	2	2	0.1	0.44	0.22	0.03	0.06	0.07	0.253333	0.0533333	-2.24793	0.0743154	0.624425	Trpv3
MSTRG.10867	16	7	5	1	4	3	1.96	0.98	0.7	0.12	0.42	0.38	1.21333	0.306667	-1.98423	0.0743723	0.624425	--
ncbi_102093292	166	123	91	165	218	230	4.6	3.92	2.87	4.46	5.18	6.51	3.79667	5.38333	0.503766	0.0743834	0.624425	SH3BP2
ncbi_102088122	278	230	269	306	460	373	14.77	14.05	16.29	15.87	20.98	20.27	15.0367	19.04	0.340549	0.0743966	0.624425	UBE2J1
ncbi_102089293	42	43	30	53	77	83	1.5	1.76	1.22	1.84	2.35	3.02	1.49333	2.40333	0.686501	0.0745404	0.625271	Slco2a1
ncbi_102086134	2	3	1	10	14	5	0.09	0.15	0.05	0.43	0.53	0.22	0.0966667	0.393333	2.02466	0.0746249	0.625271	ADAM32
ncbi_102093790	130	148	156	222	233	201	10.44	13.67	14.28	17.4	16.06	16.51	12.7967	16.6567	0.380332	0.0746374	0.625271	NMNAT2
ncbi_102095221	466	453	491	353	503	436	34.43	38.49	41.34	25.45	31.91	32.95	38.0867	30.1033	-0.339363	0.0746696	0.625271	Zcchc17
ncbi_102096281	1194	1180	1293	1254	1326	986	66.81	75.92	82.44	68.46	63.69	56.43	75.0567	62.86	-0.255838	0.0746864	0.625271	Becn1
ncbi_102085173	834	594	811	695	820	578	39.08	31.65	43.09	31.87	32.98	27.59	37.94	30.8133	-0.300165	0.0747813	0.625516	Btbd1
ncbi_102092383	786	663	616	871	1030	878	52.93	51.35	47.27	57.23	59.55	60.48	50.5167	59.0867	0.226073	0.0747911	0.625516	VPS26A
ncbi_102097763	697	521	499	412	612	522	28.39	24.41	23.17	16.38	21.4	21.75	25.3233	19.8433	-0.351813	0.0748326	0.625536	Slc38a6
ncbi_102084805	3047	3235	3398	3167	2825	3062	184.44	225.18	234.39	187.05	146.8	189.59	214.67	174.48	-0.299059	0.0748692	0.625536	PBK
ncbi_102090470	91	67	44	89	115	163	1.99	1.68	1.1	1.9	2.16	3.64	1.59	2.56667	0.690869	0.074952	0.625911	ADCY7
ncbi_102083897	230	233	263	222	245	189	10.96	12.76	14.28	10.32	10.02	9.21	12.6667	9.85	-0.362841	0.0750502	0.626415	RIPK2
ncbi_102089548	142	200	170	164	155	101	9.06	14.67	12.36	10.21	8.49	6.59	12.03	8.43	-0.513032	0.0752329	0.626927	Atpsckmt
ncbi_102084737	190	162	205	160	196	133	3.74	3.67	4.6	3.07	3.31	2.68	4.00333	3.02	-0.406653	0.0752709	0.626927	ZFAT
ncbi_102092905	503	398	377	485	882	550	14.4	13.11	12.3	13.55	21.68	16.11	13.27	17.1133	0.366952	0.0753217	0.626927	unc5b-b
ncbi_102085550	525	511	407	430	448	445	17.91	20.04	15.82	14.31	13.12	15.53	17.9233	14.32	-0.323807	0.0753416	0.626927	CRYZ
ncbi_102098305	930	870	809	1062	1272	1215	26.21	28.19	25.98	29.2	30.77	35.02	26.7933	31.6633	0.240939	0.0753482	0.626927	PLEKHM2
ncbi_102086386	959	737	837	821	933	714	19.23	16.99	19.13	16.06	16.06	14.65	18.45	15.59	-0.243	0.0753742	0.626927	LEMD3
ncbi_102085060	733	711	505	800	1037	973	21.22	23.67	16.66	22.59	25.78	28.8	20.5167	25.7233	0.326281	0.0753768	0.626927	MAP3K3
MSTRG.7139	12	12	21	40	32	30	0.28	0.32	0.55	0.9	0.64	0.71	0.383333	0.75	0.968291	0.0754742	0.627242	--
ncbi_102083832	305	202	133	316	307	428	9.77	7.44	4.86	9.88	8.44	14.03	7.35667	10.7833	0.551679	0.0754905	0.627242	PALMD
ncbi_102086104	431	414	404	583	641	487	7.68	8.48	8.2	10.14	9.8	8.88	8.12	9.60667	0.242556	0.0755417	0.627352	NCOA3
ncbi_102087376	3	0	0	8	8	7	0.72	0	0	1.87	1.65	1.72	0.24	1.74667	2.8635	0.075602	0.627538	Dctn2
ncbi_102088620	67	101	86	120	142	174	5.84	10.13	8.55	10.21	10.63	15.52	8.17333	12.12	0.568393	0.0757742	0.628652	TAC1
ncbi_102087821	4	5	12	3	0	1	0.49	0.7	1.66	0.36	0	0.12	0.95	0.16	-2.56986	0.0758129	0.628658	CD28
[truncated: 15,221 more rows]

## Sheet: MME10-VS-SQE10
Table S8 Genetic information for comparisons between groups
All gene difference information																				Significant Difference Gene Information
id	MME10-1_count	MME10-2_count	MME10-3_count	SQE10-1_count	SQE10-2_count	SQE10-3_count	MME10-1_fpkm	MME10-2_fpkm	MME10-3_fpkm	SQE10-1_fpkm	SQE10-2_fpkm	SQE10-3_fpkm	MME10_mean	SQE10_mean	log2(fc)	PValue	FDR	Symbol		id	MME10-1_count	MME10-2_count	MME10-3_count	SQE10-1_count	SQE10-2_count	SQE10-3_count	MME10-1_fpkm	MME10-2_fpkm	MME10-3_fpkm	SQE10-1_fpkm	SQE10-2_fpkm	SQE10-3_fpkm	MME10_mean	SQE10_mean	log2(fc)	PValue	FDR	Symbol
MSTRG.20262	838	641	874	315	357	299	21.03	16.52	21.88	7.13	8.7	7.6	19.81	7.81	-1.34283	2.83822e-13	4.65184e-09	--		MSTRG.20262	838	641	874	315	357	299	21.03	16.52	21.88	7.13	8.7	7.6	19.81	7.81	-1.34283	2.83822e-13	4.65184e-09	--
MSTRG.4435	132	167	63	15	10	7	4.27	5.55	2.03	0.44	0.31	0.23	3.95	0.326667	-3.59596	1.29104e-11	1.058e-07	--		MSTRG.4435	132	167	63	15	10	7	4.27	5.55	2.03	0.44	0.31	0.23	3.95	0.326667	-3.59596	1.29104e-11	1.058e-07	--
ncbi_102092842	225	159	155	67	61	44	17.42	12.64	11.96	4.68	4.59	3.45	14.0067	4.24	-1.72398	2.16235e-08	0.000118136	BPHL		ncbi_102092842	225	159	155	67	61	44	17.42	12.64	11.96	4.68	4.59	3.45	14.0067	4.24	-1.72398	2.16235e-08	0.000118136	BPHL
ncbi_102088654	1295	1476	1596	952	758	603	33.87	39.66	41.61	22.45	19.26	15.97	38.38	19.2267	-0.997246	2.46627e-07	0.00101055	AOC3		MSTRG.18560	218	155	148	438	375	362	19.33	14.11	13.21	35	31.85	32.33	15.55	33.06	1.08817	4.48973e-07	0.00147173	--
MSTRG.18560	218	155	148	438	375	362	19.33	14.11	13.21	35	31.85	32.33	15.55	33.06	1.08817	4.48973e-07	0.00147173	--		ncbi_102085724	11	5	9	50	54	55	1.86	0.92	1.46	7.63	8.89	9.46	1.41333	8.66	2.61527	8.94979e-07	0.00244478	MRPL10
ncbi_102085724	11	5	9	50	54	55	1.86	0.92	1.46	7.63	8.89	9.46	1.41333	8.66	2.61527	8.94979e-07	0.00244478	MRPL10		MSTRG.17603	158	163	169	56	64	78	2.15	2.27	2.29	0.69	0.84	1.07	2.23667	0.866667	-1.3678	1.57583e-06	0.00340228	--
MSTRG.17603	158	163	169	56	64	78	2.15	2.27	2.29	0.69	0.84	1.07	2.23667	0.866667	-1.3678	1.57583e-06	0.00340228	--		ncbi_102086979	149	196	355	39	36	86	2.26	3.05	5.36	0.53	0.53	1.32	3.55667	0.793333	-2.16453	1.66066e-06	0.00340228	MRC1
ncbi_102086979	149	196	355	39	36	86	2.26	3.05	5.36	0.53	0.53	1.32	3.55667	0.793333	-2.16453	1.66066e-06	0.00340228	MRC1		ncbi_102098860	294	361	434	203	136	166	4.74	5.98	6.97	2.95	2.13	2.71	5.89667	2.59667	-1.18324	2.67243e-06	0.00482626	ABCA9
ncbi_102098860	294	361	434	203	136	166	4.74	5.98	6.97	2.95	2.13	2.71	5.89667	2.59667	-1.18324	2.67243e-06	0.00482626	ABCA9		ncbi_102094450	243	193	754	116	68	90	31.35	25.58	96.96	13.5	8.52	11.76	51.2967	11.26	-2.18766	2.94463e-06	0.00482626	Rbp7
ncbi_102094450	243	193	754	116	68	90	31.35	25.58	96.96	13.5	8.52	11.76	51.2967	11.26	-2.18766	2.94463e-06	0.00482626	Rbp7		MSTRG.11397	156	213	207	85	73	92	3.47	4.71	4.47	1.64	1.49	1.97	4.21667	1.7	-1.31057	5.78744e-06	0.00862328	--
MSTRG.11397	156	213	207	85	73	92	3.47	4.71	4.47	1.64	1.49	1.97	4.21667	1.7	-1.31057	5.78744e-06	0.00862328	--		MSTRG.12548	277	368	77	49	54	58	6.67	8.98	1.97	1.09	1.31	1.52	5.87333	1.30667	-2.16829	7.39398e-06	0.00974076	--
MSTRG.12548	277	368	77	49	54	58	6.67	8.98	1.97	1.09	1.31	1.52	5.87333	1.30667	-2.16829	7.39398e-06	0.00974076	--		ncbi_102091504	81	70	56	16	23	19	2.61	2.31	1.8	0.46	0.72	0.62	2.24	0.6	-1.90046	1.21736e-05	0.0124704	NCAM2
ncbi_102098495	637	691	695	1225	1199	950	17.69	19.71	19.24	30.68	32.35	26.71	18.88	29.9133	0.66393	7.72605e-06	0.00974076	TSPAN13		MSTRG.8675	243	306	322	155	57	105	3.33	4.2	4.97	2.85	1.1	1.96	4.16667	1.97	-1.0807	1.30907e-05	0.012621	--
ncbi_102094563	489	463	458	960	746	716	30.7	29.86	28.66	54.36	45.51	45.52	29.74	48.4633	0.704489	1.07269e-05	0.0121459	CENPS		ncbi_102089534	261	448	453	209	160	164	3.67	6.47	6.35	2.65	2.18	2.33	5.49667	2.38667	-1.20356	1.87089e-05	0.0143265	CEFIP
ncbi_102094349	788	698	937	1362	1307	1646	40.86	37.18	48.43	63.69	65.85	86.42	42.1567	71.9867	0.771969	1.11158e-05	0.0121459	UFM1		ncbi_102087596	180	131	119	271	358	309	4.94	3.7	3.25	6.7	9.53	8.59	3.96333	8.27333	1.06175	1.87395e-05	0.0143265	ZNF316
ncbi_102091504	81	70	56	16	23	19	2.61	2.31	1.8	0.46	0.72	0.62	2.24	0.6	-1.90046	1.21736e-05	0.0124704	NCAM2		MSTRG.12824	96	49	103	23	8	23	0.64	0.33	0.68	0.14	0.05	0.15	0.55	0.113333	-2.27886	1.92303e-05	0.0143265	--
MSTRG.8675	243	306	322	155	57	105	3.33	4.2	4.97	2.85	1.1	1.96	4.16667	1.97	-1.0807	1.30907e-05	0.012621	--		ncbi_102096955	298	24	456	5	17	9	7.97	0.66	12.16	0.12	0.44	0.24	6.93	0.266667	-4.69975	2.79534e-05	0.0177331	EDNRB
ncbi_102094739	4626	4189	5352	3297	3231	3313	132.18	122.95	152.43	84.95	89.69	95.84	135.853	90.16	-0.591491	1.76361e-05	0.0143265	RBM5		ncbi_102086947	82	69	94	26	7	25	5.07	4.38	5.79	1.45	0.42	1.56	5.08	1.14333	-2.15158	2.81306e-05	0.0177331	FCGBP
A306_00000217	607	519	451	945	930	835	37.12	32.61	27.49	52.12	55.26	51.71	32.4067	53.03	0.710518	1.80976e-05	0.0143265	NDOR1		MSTRG.19724	204	179	172	106	98	69	4.28	3.86	3.6	2.01	2	1.47	3.91333	1.82667	-1.09918	4.36527e-05	0.0246713	--
ncbi_102089534	261	448	453	209	160	164	3.67	6.47	6.35	2.65	2.18	2.33	5.49667	2.38667	-1.20356	1.87089e-05	0.0143265	CEFIP		MSTRG.23725	23	39	45	3	2	8	2.45	4.27	4.79	0.29	0.21	0.86	3.83667	0.453333	-3.08121	4.56737e-05	0.0249531	FCGBP
ncbi_102087596	180	131	119	271	358	309	4.94	3.7	3.25	6.7	9.53	8.59	3.96333	8.27333	1.06175	1.87395e-05	0.0143265	ZNF316		MSTRG.12932	557	557	431	1593	1207	663	21.93	24.19	18.02	66.47	48.88	28.71	21.38	48.02	1.16737	9.47695e-05	0.0408756	--
MSTRG.12824	96	49	103	23	8	23	0.64	0.33	0.68	0.14	0.05	0.15	0.55	0.113333	-2.27886	1.92303e-05	0.0143265	--
ncbi_102087953	7569	10379	14695	5889	6029	5507	95.1	133.95	184.03	66.72	73.59	70.05	137.693	70.12	-0.973561	2.14663e-05	0.0152971	FNDC1
ncbi_102087438	1018	957	984	1544	1527	1334	30.47	29.42	29.35	41.67	44.4	40.42	29.7467	42.1633	0.503261	2.77113e-05	0.0177331	Ddx54
ncbi_102096955	298	24	456	5	17	9	7.97	0.66	12.16	0.12	0.44	0.24	6.93	0.266667	-4.69975	2.79534e-05	0.0177331	EDNRB
ncbi_102086947	82	69	94	26	7	25	5.07	4.38	5.79	1.45	0.42	1.56	5.08	1.14333	-2.15158	2.81306e-05	0.0177331	FCGBP
ncbi_102088102	756	942	931	579	550	547	35.26	45.24	43.33	24.35	24.92	25.88	41.2767	25.05	-0.720516	2.9453e-05	0.0178791	Comt
ncbi_102084221	528	618	540	293	393	275	12.75	15.33	13	6.38	9.22	6.73	13.6933	7.44333	-0.879453	4.15705e-05	0.0243336	--
MSTRG.19724	204	179	172	106	98	69	4.28	3.86	3.6	2.01	2	1.47	3.91333	1.82667	-1.09918	4.36527e-05	0.0246713	--
MSTRG.23725	23	39	45	3	2	8	2.45	4.27	4.79	0.29	0.21	0.86	3.83667	0.453333	-3.08121	4.56737e-05	0.0249531	FCGBP
MSTRG.16700	1524	1162	1552	720	674	988	20.73	16.24	21.05	8.83	8.91	13.61	19.34	10.45	-0.888085	5.03785e-05	0.0266356	--
ncbi_102097034	11043	11899	13240	9701	8329	7464	470.12	520.33	561.81	372.42	344.48	321.72	517.42	346.207	-0.579702	5.69841e-05	0.0290401	Bhmt
ncbi_102097664	719	798	865	1423	1305	1082	55.28	63.03	66.29	98.67	97.48	84.23	61.5333	93.46	0.602981	5.847e-05	0.0290401	THOC7
ncbi_102090996	2169	3199	3083	1858	1215	1686	47.13	71.41	66.78	36.41	25.65	37.09	61.7733	33.05	-0.902334	8.31769e-05	0.0381309	CXCL12
ncbi_102096294	4517	4382	5091	6711	6450	6623	182.23	181.59	204.71	244.14	252.8	270.52	189.51	255.82	0.432855	8.37788e-05	0.0381309	FKBP9
MSTRG.6283	1132	1110	1542	2605	2006	1843	106.58	107.35	144.7	221.16	183.48	175.68	119.543	193.44	0.694352	8.58615e-05	0.0381309	Tomm22
ncbi_102087180	549	541	802	395	359	367	10.5	10.64	15.35	6.85	6.68	7.16	12.1633	6.89667	-0.818568	8.60796e-05	0.0381309	CGNL1
MSTRG.12932	557	557	431	1593	1207	663	21.93	24.19	18.02	66.47	48.88	28.71	21.38	48.02	1.16737	9.47695e-05	0.0408756	--
ncbi_102089621	3217	3325	3846	2652	2622	2244	70.91	75.28	84.49	52.71	56.15	50.08	76.8933	52.98	-0.537411	0.000100446	0.042213	CREB3L1
ncbi_102093388	1186	1037	1159	616	814	392	17.72	15.43	17.11	8.27	11.55	5.72	16.7533	8.51333	-0.976652	0.000106149	0.0434946	Pcdh15
MSTRG.5596	520	766	740	2211	1265	998	14.77	22.19	20.93	56.59	34.89	28.73	19.2967	40.07	1.05417	0.000127522	0.0509775	--
MSTRG.22821	774	642	714	1059	1172	998	15.32	13.06	14.09	18.91	22.54	20	14.1567	20.4833	0.532969	0.0001422	0.0554919	Akna
ncbi_102093146	222	194	290	135	72	121	7.05	6.33	9.17	3.87	2.22	3.88	7.51667	3.32333	-1.17746	0.000166358	0.0634095	FSTL5
ncbi_102086593	271	248	212	456	374	446	7.69	7.23	6	11.67	10.31	12.82	6.97333	11.6	0.734204	0.000182499	0.0674155	GPR1
ncbi_102091673	381	302	390	606	530	606	17.91	14.59	18.28	25.69	24.21	28.85	16.9267	26.25	0.63302	0.000185095	0.0674155	NEK3
MSTRG.3009	106	86	86	153	224	214	2.3	1.92	1.86	2.99	4.72	4.7	2.02667	4.13667	1.02936	0.000191478	0.0682245	PCDH9
MSTRG.3353	32	23	24	65	82	74	0.61	0.45	0.46	1.12	1.52	1.43	0.506667	1.35667	1.42096	0.000211833	0.0738713	--
ncbi_102084720	69	45	55	19	17	20	4.72	3.16	3.75	1.17	1.13	1.38	3.87667	1.22667	-1.66007	0.000235541	0.0804275	KPTN
ncbi_102095620	151	126	235	84	79	77	0.79	0.68	1.23	0.4	0.4	0.41	0.9	0.403333	-1.15795	0.000247	0.0820176	rnf213a
ncbi_102088451	5222	5621	7455	4845	3545	3287	231.79	256.29	329.83	193.93	152.87	147.72	272.637	164.84	-0.725913	0.000250206	0.0820176	OGN
ncbi_102095990	745	812	863	610	577	530	13.73	15.37	15.85	10.14	10.33	9.89	14.9833	10.12	-0.566149	0.000258889	0.0831998	NPC1
ncbi_102087152	635	754	907	416	370	539	18.34	23.67	27.49	11.93	10.5	16.07	23.1667	12.8333	-0.852155	0.000270659	0.0851469	GALNT16
ncbi_102090225	225	205	198	97	133	117	5.9	5.53	5.18	2.3	3.39	3.11	5.53667	2.93333	-0.916477	0.000275338	0.0851469	MLLT6
MSTRG.18880	75	35	26	121	181	117	1.73	0.83	0.6	2.52	4.06	2.74	1.05333	3.10667	1.56041	0.000301754	0.0914641	--
MSTRG.20326	87	117	95	193	207	183	1	1.38	1.09	2	2.31	2.13	1.15667	2.14667	0.892125	0.000306927	0.0914641	--
MSTRG.3107	155	197	211	95	116	90	1.63	2.13	2.22	0.9	1.19	0.96	1.99333	1.01667	-0.971336	0.000316373	0.0925955	--
ncbi_102089405	56	37	55	95	122	135	1.77	1.2	1.73	2.7	3.74	4.31	1.56667	3.58333	1.1936	0.00033539	0.0961739	DRC7
ncbi_102087055	170	295	266	145	61	103	3.55	6.33	5.54	2.73	1.24	2.18	5.14	2.05	-1.32614	0.0003422	0.0961739	A2M
MSTRG.21902	24	25	26	0	0	5	1.81	1.94	1.96	0	0	0.38	1.90333	0.126667	-3.90942	0.000346203	0.0961739	--
ncbi_102086544	154	340	322	144	97	119	16.61	37.66	34.61	14	10.16	12.99	29.6267	12.3833	-1.2585	0.000353455	0.0965521	CLEC3B
ncbi_102084302	5	13	232	3	2	10	0.52	1.4	24.19	0.28	0.2	1.06	8.70333	0.513333	-4.0836	0.00036333	0.0976227	TCF21
MSTRG.10353	179	146	125	345	292	226	3.17	2.64	2.2	5.49	5.02	4.04	2.67	4.85	0.861145	0.000372022	0.0983458	--
ncbi_102097226	434	586	624	331	375	217	9.69	13.44	13.89	6.67	8.14	4.91	12.34	6.57333	-0.908645	0.000395505	0.102894	LRRN4
ncbi_102097246	917	851	948	1319	1328	1168	15.2	14.49	15.66	19.71	21.38	19.6	15.1167	20.23	0.420356	0.000451844	0.115714	SLC25A36
ncbi_102089111	545	483	498	389	357	310	6.85	6.23	6.24	4.41	4.36	3.94	6.44	4.23667	-0.604131	0.000465829	0.117461	Heatr5b
ncbi_102096514	829	848	687	1722	994	1543	73.15	76.86	60.42	137.02	85.21	137.85	70.1433	120.027	0.774977	0.000477031	0.118463	NUTF2
ncbi_102091117	73	81	405	40	11	56	6.82	7.78	37.74	3.37	1	5.3	17.4467	3.22333	-2.43633	0.000487144	0.119168	APOA1
ncbi_102095736	555	452	461	805	724	691	23.24	19.45	19.24	30.4	29.46	29.3	20.6433	29.72	0.525758	0.000512021	0.123412	CBLL1
ncbi_102091786	200	285	209	151	123	97	12.16	17.8	12.66	8.28	7.26	5.97	14.2067	7.17	-0.986523	0.00053415	0.12688	CA2
ncbi_102097242	761	910	942	553	522	648	24.81	30.47	30.61	16.25	16.53	21.39	28.63	18.0567	-0.664996	0.000555279	0.130015	GTPBP8
ncbi_102090172	62	59	70	126	115	164	4.34	4.24	4.89	7.96	7.82	11.63	4.49	9.13667	1.02495	0.000585338	0.134267	SCRN1
ncbi_102083558	821	791	1044	693	572	560	13.79	13.64	17.47	10.48	9.32	9.52	14.9667	9.77333	-0.61483	0.000589823	0.134267	FILIP1
ncbi_102088918	1347	998	1320	790	907	835	41.96	31.93	40.99	22.19	27.45	26.34	38.2933	25.3267	-0.596436	0.000614225	0.137906	PFKP
ncbi_102090263	1618	3519	2963	1846	1130	1267	51.22	114.42	93.49	52.7	34.75	40.61	86.3767	42.6867	-1.01686	0.000645126	0.142887	Htra3
ncbi_102088181	1097	3215	1925	1088	788	1049	14.67	44.15	25.65	13.12	10.23	14.2	28.1567	12.5167	-1.16963	0.000669401	0.146286	Myh7b
ncbi_102094097	2	1	53	0	0	0	0.47	0.24	12.38	0	0	0	4.36333	0.001	-12.0912	0.000683683	0.146936	MLANA
ncbi_102088397	225	181	180	308	362	312	14.08	11.64	11.23	17.38	22.01	19.77	12.3167	19.72	0.679048	0.000690303	0.146936	MAB21L1
ncbi_102085402	74	51	82	181	136	120	6.16	4.36	6.81	13.59	11	10.12	5.77667	11.57	1.00208	0.00074768	0.157109	abhd14a
ncbi_102090929	911	947	998	1295	1430	1319	35.11	37.49	38.34	45	53.54	51.47	36.98	50.0033	0.435279	0.000782307	0.162304	ACTR8
ncbi_102093134	578	535	552	451	380	356	17.05	16.93	16.34	11.99	10.5	10.47	16.7733	10.9867	-0.610416	0.000891968	0.177245	ANGPT2
ncbi_102097702	573	576	776	466	413	424	10.65	11	14.38	7.81	7.46	7.98	12.01	7.75	-0.631968	0.000897609	0.177245	MAN2A1
ncbi_102097260	339	187	115	604	395	508	80.12	45.4	27.09	128.73	90.7	121.56	50.87	113.663	1.15988	0.000899318	0.177245	CRABP1
ncbi_102091730	507	425	428	715	778	595	17.95	15.46	15.1	22.83	26.76	21.33	16.17	23.64	0.54791	0.000904833	0.177245	YARS2
ncbi_102087925	419	693	737	252	202	427	7.67	13.04	13.45	4.16	3.59	7.92	11.3867	5.22333	-1.1243	0.000925995	0.177245	Itih5
ncbi_102089780	21	55	95	9	12	18	0.17	0.44	0.74	0.06	0.09	0.14	0.45	0.0966667	-2.21883	0.000933266	0.177245	HMCN2
ncbi_102095455	318	343	361	174	214	241	11.34	11.08	10.78	4.65	6.26	10.55	11.0667	7.15333	-0.629533	0.000945038	0.177245	inf2
MSTRG.23252	141	160	143	18	15	83	17.19	21.04	18.41	0.84	1.06	10.4	18.88	4.1	-2.20316	0.000945335	0.177245	--
ncbi_102088044	117	134	35	252	366	212	7.05	8.29	2.1	13.69	21.42	12.93	5.81333	16.0133	1.46184	0.000951652	0.177245	ALX1
ncbi_102088495	1066	1100	971	830	690	753	30.55	32.38	27.73	21.45	19.21	21.85	30.22	20.8367	-0.536379	0.000974868	0.179529	MAOA
ncbi_102087722	881	965	1022	676	670	730	28.36	31.91	32.79	19.62	20.95	23.79	31.02	21.4533	-0.531997	0.000988884	0.180087	GPD1L
ncbi_102083435	111	197	153	69	45	88	4.73	8.63	6.5	2.65	1.86	3.8	6.62	2.77	-1.25695	0.00102794	0.185142	SERPINC1
ncbi_102097993	1014	848	1117	2081	1426	1304	50.65	43.51	55.61	93.73	69.2	65.95	49.9233	76.2933	0.611843	0.00103945	0.18518	Bod1
ncbi_102083748	1673	1348	1199	2861	1940	2041	104.15	86.2	74.4	160.61	117.33	128.64	88.25	135.527	0.618909	0.00106832	0.188277	SF3B6
ncbi_102088240	294	293	284	189	176	205	5.77	5.91	5.56	3.35	3.36	4.07	5.74667	3.59333	-0.677403	0.00108489	0.189164	TBC1D8B
ncbi_102092557	1548	1803	1603	1012	981	1313	15.08	18.04	15.56	8.89	9.28	12.95	16.2267	10.3733	-0.645487	0.00112046	0.190416	Stab1
ncbi_102089177	535	517	557	843	795	676	26.07	25.88	27.06	37.05	37.64	33.36	26.3367	36.0167	0.451592	0.00113564	0.190416	ZC3HC1
ncbi_102094389	1116	1134	1016	2050	1530	1410	56.38	58.84	51.16	93.39	75.09	72.12	55.46	80.2	0.532155	0.00113594	0.190416	DFFA
ncbi_102089943	812	871	1209	599	649	663	22.66	24.86	33.61	15.01	17.6	18.57	27.0433	17.06	-0.664655	0.00114993	0.190416	CPT1A
ncbi_102098739	2068	2167	2555	1820	1159	1560	96.33	103.69	118.63	76.45	52.45	73.57	106.217	67.49	-0.654265	0.00115017	0.190416	selenbp1-a
ncbi_102092756	145	163	87	318	266	221	7.16	8.27	4.28	14.16	12.77	11.05	6.57	12.66	0.946312	0.00116951	0.191683	BMPR1B
ncbi_102097889	95	52	132	20	41	37	2.04	1.15	2.83	0.39	0.86	0.8	2.00667	0.683333	-1.55414	0.00119914	0.192654	A2M
ncbi_102085671	720	998	633	415	117	436	36.08	51.38	31.61	18.76	5.7	22.12	39.69	15.5267	-1.35403	0.00120241	0.192654	Fhl1
MSTRG.19904	664	544	511	394	322	414	18.31	15.3	13.74	9.87	8.65	11.3	15.7833	9.94	-0.667084	0.0012107	0.192654	--
ncbi_102091912	589	497	529	842	896	676	15.6	13.52	13.96	20.1	23.05	18.12	14.36	20.4233	0.508163	0.00125048	0.193402	INSIG1
MSTRG.22905	141	138	130	309	199	226	13.31	13.38	12.23	26.3	18.24	21.59	12.9733	22.0433	0.764793	0.00125405	0.193402	--
ncbi_102091593	1468	1183	1016	1977	1822	1772	52.7	43.62	36.35	63.99	63.54	64.4	44.2233	63.9767	0.532738	0.0012622	0.193402	EIF6
ncbi_102095373	157	276	274	143	131	79	2.45	4.43	4.27	2.02	1.99	1.25	3.71667	1.75333	-1.08391	0.0012626	0.193402	VIPR2
MSTRG.9052	196	194	302	432	415	344	6.07	6.18	9.33	12.07	12.5	10.79	7.19333	11.7867	0.712423	0.00132569	0.201185	--
ncbi_102091064	1426	1740	1752	1321	1200	1081	35.14	44.05	43.04	29.36	28.73	26.97	40.7433	28.3533	-0.523046	0.00134727	0.202585	TGL2
MSTRG.22959	18	61	109	15	2	16	3.55	12.37	21.44	2.67	0.38	3.2	12.4533	2.08333	-2.57957	0.00137205	0.203205	Mrpl9
ncbi_102083404	168	211	151	364	280	287	9.44	12.18	8.46	18.44	15.28	16.33	10.0267	16.6833	0.734566	0.00137619	0.203205	Diablo
ncbi_102092796	481	662	1209	453	337	423	16.32	23.08	40.89	13.86	11.11	14.53	26.7633	13.1667	-1.02337	0.00144953	0.212124	THBD
ncbi_102098918	146	52	57	179	193	291	3.52	1.29	1.37	3.89	4.52	7.11	2.06	5.17333	1.32845	0.0015087	0.216357	Nacad
ncbi_102095117	771	922	1047	598	531	694	28.65	35.19	38.78	20.04	19.17	26.11	34.2067	21.7733	-0.651715	0.00151369	0.216357	SERINC3
ncbi_102085965	475	596	468	180	243	380	15.41	19.87	15.14	5.27	7.66	12.48	16.8067	8.47	-0.9886	0.00151806	0.216357	PRSS12
MSTRG.3525	546	709	595	446	439	389	8.82	11.76	9.58	6.49	6.89	6.36	10.0533	6.58	-0.611514	0.00154458	0.216695	SEM1
ncbi_102093432	81	43	62	10	23	27	1.5	0.82	1.14	0.17	0.41	0.51	1.15333	0.363333	-1.66644	0.00154688	0.216695	NOS1
ncbi_102093556	1049	1061	1086	872	841	770	8.3	8.63	8.57	6.22	6.47	6.17	8.5	6.28667	-0.435168	0.00156267	0.217053	MGA
ncbi_102095131	366	339	360	254	253	149	14.71	13.99	14.42	9.2	9.88	6.06	14.3733	8.38	-0.778373	0.00160231	0.220688	SRD5A3
ncbi_102096326	1133	1081	1334	1696	1569	1700	34.37	33.69	40.34	46.4	46.24	52.22	36.1333	48.2867	0.418295	0.00162433	0.221856	--
ncbi_102086564	485	513	462	793	671	670	20.61	22.4	19.57	30.39	27.71	28.83	20.86	28.9767	0.474152	0.00165246	0.223834	ESS2
ncbi_102093040	125	364	104	84	55	76	4.81	14.28	4	2.91	2.02	2.97	7.69667	2.63333	-1.54734	0.00167907	0.225574	PLAT
ncbi_102084191	832	1025	786	735	453	486	9.84	12.45	9.27	7.84	5.21	5.82	10.52	6.29	-0.742003	0.00169341	0.225651	GMPR
ncbi_102086333	1289	1657	1001	911	673	869	30.06	39.69	23.27	19.16	15.25	20.52	31.0067	18.31	-0.759947	0.00179029	0.2316	Cilp
ncbi_102098629	228	265	268	178	176	138	2.84	3.39	3.33	2	2.13	1.74	3.18667	1.95667	-0.70365	0.00182782	0.2316	ZGRF1
MSTRG.22019	34	29	35	89	117	49	2.4	2.1	2.46	5.66	8.02	3.5	2.32	5.72667	1.30357	0.00183977	0.2316	--
ncbi_102083754	1001	898	910	766	691	694	25.25	23.27	22.88	17.43	16.94	17.73	23.8	17.3667	-0.454641	0.00185791	0.2316	KANK1
ncbi_102093084	34	34	43	16	10	10	2.33	2.4	2.94	0.99	0.67	0.7	2.55667	0.786667	-1.70044	0.00185806	0.2316	NMBR
ncbi_102098337	858	836	998	1529	1152	1232	44.67	44.71	51.79	71.78	58.26	64.94	47.0567	64.9933	0.465893	0.00185962	0.2316	CFAP410
ncbi_102092611	238	359	601	234	196	186	9.05	14.03	22.79	8.03	7.24	7.16	15.29	7.47667	-1.03212	0.00186285	0.2316	Lrrc15
ncbi_102083672	126	153	149	85	72	88	2.83	3.53	3.33	1.72	1.57	2	3.23	1.76333	-0.873229	0.00187318	0.2316	ANKFN1
MSTRG.6919	7	12	6	83	55	9	0.64	1.17	0.27	3.4	2.42	0.41	0.693333	2.07667	1.58265	0.0018758	0.2316	--
ncbi_102091669	385	439	553	833	631	710	75.42	88.33	107.98	147.15	120.09	140.82	90.5767	136.02	0.586607	0.00187936	0.2316	Cox6c
ncbi_102087658	629	556	654	933	877	771	15.64	14.2	16.2	20.91	21.18	19.41	15.3467	20.5	0.417699	0.0019132	0.23401	BLM
MSTRG.9012	217	357	282	510	522	440	6.79	11.49	8.8	14.4	15.88	13.93	9.02667	14.7367	0.707145	0.00196167	0.238161	NR13
ncbi_102098868	1519	1483	1636	1380	1058	906	112.09	112.36	120.27	91.81	75.8	67.71	114.907	78.44	-0.550801	0.00203968	0.245811	NUP62
ncbi_102085147	584	514	536	838	798	681	28.05	25.36	25.66	36.3	37.24	33.12	26.3567	35.5533	0.431817	0.0021449	0.254359	ROGDI
MSTRG.12170	484	192	563	139	249	177	21.25	8.66	24.66	5.52	10.61	7.88	18.19	8.00333	-1.18447	0.00216317	0.254359	--
ncbi_102098588	14	3	136	4	4	7	0.67	0.15	6.51	0.17	0.19	0.34	2.44333	0.233333	-3.38839	0.00216704	0.254359	Foxa1
ncbi_102088927	156	49	46	193	175	357	5.1	1.65	1.5	5.69	5.56	11.83	2.75	7.69333	1.48418	0.00217268	0.254359	RTN1
ncbi_102091210	298	359	349	558	526	443	16.38	20.26	19.12	27.65	28.08	24.65	18.5867	26.7933	0.527606	0.00226088	0.262239	PIGM
MSTRG.22347	30	26	36	65	77	67	0.95	0.85	1.14	1.86	2.37	2.15	0.98	2.12667	1.11774	0.00228255	0.262239	BSG
ncbi_102091603	184	300	185	100	60	145	2.04	3.42	2.04	1	0.65	1.63	2.5	1.09333	-1.19319	0.00228799	0.262239	F8
ncbi_102098986	31	16	14	62	86	40	1.17	0.62	0.53	2.11	3.15	1.53	0.773333	2.26333	1.54929	0.00230782	0.262675	ADGRL1
ncbi_102097861	226	195	78	445	355	316	5.81	5.15	2	10.31	8.86	8.22	4.32	9.13	1.07958	0.00235213	0.264977	PGR
ncbi_102092547	13	17	22	0	3	3	1.18	1.6	2	0	0.27	0.28	1.59333	0.183333	-3.11951	0.00236038	0.264977	RBP4
ncbi_102085467	165	4	40	2	5	16	2.41	0.06	0.58	0.03	0.07	0.24	1.01667	0.113333	-3.1652	0.00238841	0.266299	Scn5a
ncbi_102090146	430	411	408	266	272	322	4.02	3.95	3.81	2.24	2.47	3.05	3.92667	2.58667	-0.602211	0.00243371	0.266491	Synm
ncbi_102093083	435	323	405	233	269	275	10.48	7.99	9.72	5.06	6.3	6.71	9.39667	6.02333	-0.641587	0.00243392	0.266491	TBC1D31
ncbi_102096777	1347	1224	1372	1856	1805	1592	61.56	55.53	63.35	70.54	77.18	69.47	60.1467	72.3967	0.267438	0.00244095	0.266491	rae1
ncbi_102097471	424	408	349	690	502	681	33.9	33.51	27.82	49.75	39	55.13	31.7433	47.96	0.595378	0.00245516	0.266491	IAH1
ncbi_106145744	7	2	19	0	0	0	0.47	0.14	1.28	0	0	0	0.63	0.001	-9.29921	0.00250337	0.269935	MC1R
MSTRG.2537	256	499	451	252	183	52	6.9	13.11	13.61	8.91	6.32	1.96	11.2067	5.73	-0.96775	0.00255026	0.272665	--
ncbi_102084950	376	284	206	573	614	392	38.13	29.59	20.82	52.4	60.5	40.25	29.5133	51.05	0.790544	0.00256195	0.272665	--
ncbi_102092815	313	475	322	224	172	252	13.03	20.44	13.4	8.5	6.96	10.63	15.6233	8.69667	-0.845168	0.00263598	0.277206	CPQ
ncbi_102094281	543	504	786	435	410	384	10.29	9.81	14.85	7.43	7.55	7.37	11.65	7.45	-0.645018	0.00268297	0.277206	MXD4
MSTRG.22936	13	19	17	76	35	41	0.68	1.02	0.89	3.6	1.78	2.18	0.863333	2.52	1.54543	0.0026849	0.277206	OR14A16
ncbi_102089006	638	722	906	538	348	543	20.09	23.36	28.44	15.28	10.65	17.31	23.9633	14.4133	-0.733425	0.00270124	0.277206	ECM2
MSTRG.18480	452	361	389	561	639	564	11.33	9.32	9.81	12.84	15.73	14.36	10.1533	14.31	0.49507	0.0027494	0.277206	--
MSTRG.15349	182	159	230	81	79	137	3.87	3.48	4.88	1.55	1.63	2.95	4.07667	2.04333	-0.996465	0.00275285	0.277206	--
MSTRG.24138	38	41	35	3	1	16	2.07	2.3	1.91	0.36	0.18	1.22	2.09333	0.586667	-1.83519	0.00275584	0.277206	MBLAC1
ncbi_102096670	247	185	201	114	104	152	4.86	3.74	3.94	2.02	1.99	3.03	4.18	2.34667	-0.83289	0.00276544	0.277206	PCDH17
ncbi_102087042	40	31	282	29	32	17	2.32	1.84	16.27	1.51	1.8	1	6.81	1.43667	-2.24493	0.00276828	0.277206	LAMP2
ncbi_102098609	660	655	603	512	444	471	17.93	18.27	16.32	12.54	11.72	12.95	17.5067	12.4033	-0.497177	0.00277375	0.277206	Rhbdf1
ncbi_102085583	13460	13516	15060	21519	18685	16406	804.6	830.88	893.61	1169.21	1094.33	999.97	843.03	1087.84	0.367806	0.00283084	0.279175	CIRBP
ncbi_102095745	1332	1444	1601	952	955	1201	70.44	78.44	84.39	45.4	49.07	64.31	77.7567	52.9267	-0.554972	0.00284007	0.279175	PDLIM1
ncbi_102090785	202	174	176	305	262	294	13.77	12.19	11.96	18.75	17.36	20.3	12.64	18.8033	0.572992	0.00286138	0.279175	DNAJC27
ncbi_102096980	552	641	702	425	492	435	13.54	16.15	17.16	9.4	11.72	10.8	15.6167	10.64	-0.553588	0.00286159	0.279175	ACADSB
ncbi_102085465	1026	924	1651	601	454	912	26.81	25.75	44.48	14.32	12.25	25.27	32.3467	17.28	-0.904514	0.00291489	0.282073	CD36
ncbi_102097513	174	76	334	91	73	67	8.09	3.63	15.48	3.82	3.3	3.15	9.06667	3.42333	-1.40517	0.00292571	0.282073	PPARG
ncbi_102086078	366	356	562	255	290	272	8.62	8.61	13.19	5.42	6.64	6.49	10.14	6.18333	-0.713601	0.00296244	0.283944	NFKB1
MSTRG.5696	29	10	0	0	0	0	1.33	0.47	0	0	0	0	0.6	0.001	-9.22882	0.00300668	0.286509	--
ncbi_102092318	86	67	521	62	67	59	1.36	1.09	8.24	0.89	1.03	0.95	3.56333	0.956667	-1.89714	0.00308166	0.289309	MYOCD
ncbi_102096635	531	477	477	350	336	384	6.2	5.72	5.55	3.69	3.81	4.54	5.82333	4.01333	-0.537044	0.00308534	0.289309	Plcb2
ncbi_102098935	953	685	951	581	502	671	49.65	36.65	49.38	27.29	25.41	35.39	45.2267	29.3633	-0.623158	0.00309425	0.289309	Kctd16
ncbi_102086399	37	34	87	20	16	17	0.96	0.9	2.24	0.47	0.4	0.44	1.36667	0.436667	-1.64606	0.0031128	0.289309	TAGAP
MSTRG.17384	139	74	240	69	47	73	1.86	1.09	3.28	0.9	0.62	1.1	2.07667	0.873333	-1.24967	0.00312547	0.289309	--
ncbi_102091565	31	38	44	12	13	15	3.32	4.19	4.7	1.16	1.35	1.63	4.07	1.38	-1.56036	0.00314198	0.289309	CAPNS1
ncbi_102098943	490	475	420	807	566	789	53.93	53.7	46.07	80.09	60.52	87.92	51.2333	76.1767	0.572266	0.00321128	0.294038	COMMD9
MSTRG.17149	13	26	39	43	98	98	0.3	0.63	0.91	0.91	2.23	2.32	0.613333	1.82	1.5692	0.003259	0.29675	--
ncbi_102095224	212	237	191	140	115	146	7.89	9.06	7.09	4.7	4.16	5.5	8.01333	4.78667	-0.743381	0.00331124	0.299841	Slc16a4
ncbi_102088696	303	323	364	262	223	205	18.01	19.64	21.53	13.77	12.74	12.13	19.7267	12.88	-0.615015	0.00336318	0.302871	KLF15
ncbi_102099001	5	13	10	88	36	14	0.25	0.66	0.49	3.91	1.72	0.7	0.466667	2.11	2.17678	0.00345758	0.309643	CALB1
A306_00000072	114	93	139	269	185	170	9.67	8.1	11.75	20.57	15.24	14.59	9.84	16.8	0.771731	0.00347617	0.309643	Fam72a
MSTRG.23724	32	27	40	80	70	65	1.75	1.51	2.18	3.94	3.71	3.59	1.81333	3.74667	1.04696	0.00349755	0.309864	slc25a40
MSTRG.18269	39	19	30	72	76	60	1.85	0.93	1.42	3.08	3.51	2.89	1.4	3.16	1.1745	0.00356786	0.313815	--
ncbi_102086849	1240	1132	1267	1822	1460	1772	42.64	39.98	43.43	56.5	48.77	61.69	42.0167	55.6533	0.405506	0.00358044	0.313815	KLHDC2
ncbi_102085960	1460	1438	1602	1122	1255	1153	27.97	28.3	30.59	19.38	23.36	22.36	28.9533	21.7	-0.416034	0.00361286	0.314973	EHMT1
ncbi_102088485	61	13	307	13	36	23	2.84	0.64	14.26	0.54	1.64	1.1	5.91333	1.09333	-2.43524	0.0036774	0.318903	GATA3
rentiation involved in kidney development;GO:2000702//regulation of fibroblast growth factor receptor signaling pathway involved in ureteric bud formation;GO:2000703//negative regulation of fibroblast growth factor receptor signaling pathway involved in ureteric bud formation;GO:2000733//regulation of glial cell-derived neurotrophic factor receptor signaling pathway involved in ureteric bud forma…
ncbi_102088826	187	219	424	134	175	122	2.4	2.89	5.42	1.55	2.18	1.59	3.57	1.77333	-1.00946	0.00370876	0.319929	NCKAP5
MSTRG.15968	50	79	56	28	18	31	3.28	5.32	3.66	1.66	1.15	2.06	4.08667	1.62333	-1.33197	0.00376384	0.322981	--
ncbi_102084403	1067	795	1164	1619	1274	1633	21.89	16.75	23.8	29.95	25.39	33.91	20.8133	29.75	0.515382	0.00386043	0.329544	--
ncbi_102096243	505	299	537	578	1144	754	10.61	6.46	11.25	10.95	23.36	16.05	9.44	16.7867	0.830457	0.00397198	0.335544	RAB11FIP4
ncbi_102088480	478	547	711	464	370	348	5.94	6.99	8.81	5.2	4.47	4.38	7.24667	4.68333	-0.629782	0.00398902	0.335544	Myo10
MSTRG.19559	23	95	33	14	18	9	0.61	2.58	0.87	0.33	0.46	0.24	1.35333	0.343333	-1.97884	0.004011	0.335544	--
A306_00000013	3	1	41	0	0	1	0.06	0.02	0.77	0	0	0.02	0.283333	0.00666667	-5.40939	0.00403816	0.335544	TGM5
ncbi_102090552	867	806	804	1347	1081	1028	38.06	36.35	35.18	53.33	46.11	45.69	36.53	48.3767	0.40523	0.00405064	0.335544	TSN
ncbi_102097762	304	410	610	309	250	233	6.31	8.89	12.81	5.95	5.35	5.07	9.33667	5.45667	-0.774888	0.00405355	0.335544	Ptpn21
ncbi_102087195	12026	13064	13441	9208	9283	10938	210.61	235	234.62	145.41	157.94	193.94	226.743	165.763	-0.451935	0.00407868	0.335669	COL6A1
ncbi_102090469	43	33	19	97	95	52	8.63	6.81	3.8	17.56	18.53	10.57	6.41333	15.5533	1.27808	0.00409602	0.335669	--
ncbi_102085404	314	357	368	241	266	228	17.57	20.52	20.52	12.16	14.46	12.92	19.5367	13.18	-0.567834	0.00415099	0.337148	STK11
MSTRG.2230	62	112	48	29	12	36	1.09	2.02	0.84	0.46	0.2	0.64	1.31667	0.433333	-1.60334	0.00415522	0.337148	--
MSTRG.8166	165	303	306	147	153	46	25.28	47.68	46.72	20.31	22.77	7.13	39.8933	16.7367	-1.25314	0.00422538	0.339826	--
ncbi_102096048	260	235	223	380	349	333	25.21	23.68	20.97	32.35	32.21	32.23	23.2867	32.2633	0.470391	0.00422968	0.339826	Tm2d1
ncbi_102088908	52	55	80	16	12	37	1.71	1.85	2.62	0.47	0.38	1.23	2.06	0.693333	-1.57102	0.00429234	0.341875	Enpp6
ncbi_102084198	503	380	1160	427	308	292	19.57	15.19	44.99	14.98	11.64	11.5	26.5833	12.7067	-1.06494	0.00431586	0.341875	CEBPA
ncbi_102098103	1314	1274	1632	1969	1864	1942	33.99	33.85	42.08	45.93	46.85	50.87	36.64	47.8833	0.386104	0.00431777	0.341875	SOAT1
MSTRG.15946	99	70	129	57	53	43	2.21	1.61	2.87	1.15	1.15	0.97	2.23	1.09	-1.03272	0.00435203	0.342793	--
ncbi_102092653	202	92	216	98	88	74	2.96	1.37	3.18	1.28	1.24	1.1	2.50333	1.20667	-1.05282	0.0043733	0.342793	Asb2
ncbi_102096235	38	58	73	27	26	15	2.64	4.22	5.11	1.73	1.79	0.94	3.99	1.48667	-1.42431	0.0043921	0.342793	ELOVL7
ncbi_102084282	562	453	539	375	387	388	8.18	6.77	7.82	4.92	5.47	5.72	7.59	5.37	-0.499178	0.00441616	0.343037	SYNRG
ncbi_102098060	1672	1432	1316	2590	1798	2109	123.81	108.92	97.13	172.94	129.35	158.11	109.953	153.467	0.481034	0.00449681	0.347654	CSTB
ncbi_102093328	66	32	98	171	167	109	2.46	1.22	3.64	5.74	6.04	4.11	2.44	5.29667	1.1182	0.00452509	0.348198	DRC1
ncbi_102093363	1283	635	538	1149	1553	2205	49.49	25.16	20.69	39.97	58.2	86.12	31.78	61.43	0.950824	0.00457676	0.350528	TBX18
MSTRG.11744	325	363	454	541	690	529	2.49	2.86	3.47	3.75	5.15	4.11	2.94	4.33667	0.56077	0.00462142	0.350965	--
ncbi_102098819	470	583	598	409	388	399	9.77	12.45	12.39	7.67	7.84	8.4	11.5367	7.97	-0.533575	0.0046465	0.350965	XPO4
ncbi_102093180	329	215	533	195	173	219	9.01	6.05	14.54	4.81	4.6	6.07	9.86667	5.16	-0.935192	0.00466583	0.350965	ANO6
ncbi_102098627	791	901	696	1118	1182	1151	34.02	39.8	29.83	43.36	49.39	50.12	34.55	47.6233	0.462983	0.00467057	0.350965	glmp-a
ncbi_102094502	40	50	64	22	26	17	1.44	1.85	2.29	0.71	0.91	0.62	1.86	0.746667	-1.31677	0.0046928	0.350965	Slc47a2
ncbi_102090295	2	2	37	0	0	1	0.05	0.06	0.99	0	0	0.03	0.366667	0.01	-5.1964	0.00471641	0.350965	IMPG1
ncbi_102091685	1718	1607	1160	870	725	1214	19.72	18.95	13.27	9.01	8.09	14.11	17.3133	10.4033	-0.734838	0.00473235	0.350965	Ptprv
ncbi_102091878	2556	2233	2274	1909	1874	1901	80.31	72.07	71.22	54.09	57.2	60.47	74.5333	57.2533	-0.380526	0.00479346	0.353896	CASC4
MSTRG.7207	5	11	9	35	25	29	0.21	0.48	0.38	1.34	1.03	1.25	0.356667	1.20667	1.75838	0.00488364	0.355779	--
ncbi_102093530	942	654	628	1100	1166	1074	32.26	22.14	21.03	33.02	37.36	38.08	25.1433	36.1533	0.523953	0.00489178	0.355779	Ebf2
ncbi_102088743	471	926	572	393	179	432	37	74.71	44.78	27.84	13.66	34.36	52.1633	25.2867	-1.04466	0.00492224	0.355779	PENK
ncbi_102089597	94	114	197	80	63	65	5.71	7.1	11.89	4.35	3.7	3.99	8.23333	4.01333	-1.03668	0.00496545	0.355779	MYH1
ncbi_102089949	465	444	422	698	600	572	16.86	16.53	15.25	22.82	21.13	21	16.2133	21.65	0.417186	0.00496599	0.355779	IL17RD
ncbi_102097810	731	701	874	629	590	545	13.92	13.74	16.66	10.86	10.88	10.5	14.7733	10.7467	-0.459106	0.0049796	0.355779	Trpv2
MSTRG.12495	48	70	55	88	142	123	0.86	1.28	0.98	1.42	2.46	2.22	1.04	2.03333	0.967263	0.00500835	0.355779	--
ncbi_102088685	389	393	181	803	658	437	22.18	23.02	10.29	41.29	36.45	25.23	18.4967	34.3233	0.891924	0.00501101	0.355779	TEKT1
ncbi_102090666	215	327	284	129	156	200	4.77	7.44	6.27	2.58	3.36	4.49	6.16	3.47667	-0.825226	0.00501434	0.355779	Dpep2
ncbi_102092729	7	4	18	0	0	1	0.77	0.45	1.97	0	0	0.11	1.06333	0.0366667	-4.85798	0.00505846	0.357362	PCBD1
ncbi_102088825	167	153	206	40	64	128	9.37	8.82	11.52	2.02	3.49	7.27	9.90333	4.26	-1.21706	0.00509827	0.35863	ASPN
ncbi_102096012	916	712	675	1337	1104	965	41.07	32.79	30.16	54.06	48.09	43.81	34.6733	48.6533	0.488712	0.00517632	0.362563	ADI1
ncbi_102098255	983	1197	1276	865	941	771	12.37	15.78	16.69	10.37	11.82	10.4	14.9467	10.8633	-0.460357	0.00521564	0.362668	RREB1
ncbi_102089152	209	235	295	183	149	155	11.96	13.81	16.83	9.44	8.28	8.98	14.2	8.9	-0.674014	0.0052745	0.362668	IFT57
ncbi_102085349	321	374	512	295	272	235	19.42	23.25	30.88	16.1	15.99	14.4	24.5167	15.4967	-0.661805	0.00528893	0.362668	FUCA1
ncbi_102098859	16	4	56	3	2	5	0.26	0.07	0.91	0.04	0.03	0.08	0.413333	0.05	-3.04731	0.00530695	0.362668	TRPM1
MSTRG.183	189	181	184	120	137	111	2.27	2.24	2.21	1.3	1.6	1.35	2.24	1.41667	-0.660998	0.00531708	0.362668	--
ncbi_102091136	464	569	662	455	398	327	16.11	20.3	23.03	14.3	13.46	11.58	19.8133	13.1133	-0.595437	0.0053331	0.362668	EEF2K
ncbi_102096430	163	146	117	265	211	224	8.25	7.59	5.9	12.09	10.38	11.48	7.24667	11.3167	0.64306	0.00533978	0.362668	SLC16A14
ncbi_102089494	614	410	579	350	359	396	42.3	28.95	39.76	21.74	24	27.62	37.0033	24.4533	-0.597624	0.00536498	0.362668	PON2
ncbi_102090894	1371	1306	1095	1562	2238	1851	32.2	31.5	25.69	32.94	50.82	43.9	29.7967	42.5533	0.514121	0.00539595	0.362668	AUTS2
ncbi_102088702	53	53	40	16	15	27	1.47	1.51	1.1	0.4	0.4	0.76	1.36	0.52	-1.38702	0.00539908	0.362668	ARHGEF37
ncbi_102094327	394	329	349	627	484	464	31.41	26.94	27.73	45.07	37.49	37.45	28.6933	40.0033	0.479405	0.00546053	0.364893	mrm3
ncbi_102089179	63	38	55	14	24	25	4.79	2.97	4.17	0.96	1.77	1.93	3.97667	1.55333	-1.35619	0.00547673	0.364893	TRADD
ncbi_102097740	510	439	598	373	419	299	14.38	12.71	16.8	9.48	11.48	8.53	14.63	9.83	-0.573666	0.00561363	0.370105	Rbm12b1
MSTRG.22220	630	542	817	421	514	452	6.58	5.82	8.51	3.97	5.22	4.78	6.97	4.65667	-0.581861	0.00562149	0.370105	--
MSTRG.22757	469	360	312	203	280	250	11.13	8.78	7.38	4.35	6.46	6.01	9.09667	5.60667	-0.698195	0.00562271	0.370105	--
MSTRG.17148	0	1	0	13	2	16	0	0.09	0	1.06	0.18	1.47	0.03	0.903333	4.91222	0.00570506	0.373552	--
ncbi_102096508	104	361	100	98	22	68	11.62	41.44	11.14	9.88	2.39	7.69	21.4	6.65333	-1.68546	0.00572065	0.373552	Csrp3
ncbi_102083803	607	321	484	820	659	807	76.59	41.6	60.87	93.3	80.78	103.09	59.6867	92.39	0.630328	0.00574781	0.373836	--
ncbi_102095490	353	373	447	268	301	272	13.03	14.15	16.45	8.92	10.8	10.17	14.5433	9.96333	-0.545658	0.00578138	0.374533	NELFA
ncbi_102090815	799	714	1068	498	646	626	21.86	20.07	29.13	12.29	17.17	17.34	23.6867	15.6	-0.602529	0.00587901	0.379358	HBP1
ncbi_102089333	990	991	1022	743	808	805	21.58	22.19	22.2	14.6	17.11	17.76	21.99	16.49	-0.415256	0.00598652	0.384781	RIN2
ncbi_102087450	592	476	654	442	455	339	6.67	5.51	7.35	4.49	4.98	3.87	6.51	4.44667	-0.549933	0.00602131	0.384797	PRR14L
MSTRG.20392	121	91	388	94	80	67	1.71	1.32	5.47	1.19	1.1	0.96	2.83333	1.08333	-1.38702	0.00603373	0.384797	--
ncbi_102093425	13	28	28	5	3	8	0.48	1.05	1.02	0.16	0.11	0.3	0.85	0.19	-2.16146	0.00607094	0.385669	MYLK2
ncbi_102096862	461	796	574	378	436	372	12.02	21.32	14.92	8.89	11.04	9.82	16.0867	9.91667	-0.697938	0.00612503	0.386137	SSPN
ncbi_102088783	303	261	387	208	241	192	10.01	8.86	12.75	6.19	7.75	6.42	10.54	6.78667	-0.6351	0.00612542	0.386137	Raly
ncbi_102092340	883	899	890	777	702	632	6.22	6.51	6.25	4.94	4.81	4.51	6.32667	4.75333	-0.412506	0.00616927	0.386781	SZT2
ncbi_102083617	1302	918	808	722	642	722	61.11	44.26	37.8	30.56	29.27	34.31	47.7233	31.38	-0.604849	0.00621051	0.386781	KLF2
ncbi_102091371	533	872	1157	669	430	427	16.84	28.3	36.43	19.06	13.2	13.66	27.19	15.3067	-0.828916	0.00621635	0.386781	CAV1
845//negative regulation of cellular response to transforming growth factor beta stimulus;GO:1904062//regulation of cation transmembrane transport;GO:1904063//negative regulation of cation transmembrane transport;GO:1904292//regulation of ERAD pathway;GO:1904294//positive regulation of ERAD pathway;GO:1904385//cellular response to angiotensin;GO:1904406//negative regulation of nitric oxide metabo…
ncbi_102084781	384	336	410	590	573	454	36.15	32.49	38.47	50.09	52.41	43.28	35.7033	48.5933	0.4447	0.00624652	0.386781	MRPS34
ncbi_102090657	450	437	459	370	350	262	8.71	8.69	8.86	6.46	6.58	5.14	8.75333	6.06	-0.530515	0.00628654	0.386781	RIPOR2
ncbi_102089454	499	553	656	450	420	398	14.4	16.39	18.86	11.71	11.77	11.63	16.55	11.7033	-0.499912	0.0062898	0.386781	NEURL1B
ncbi_102086949	293	282	161	478	464	346	14.12	13.96	7.74	20.78	21.73	16.89	11.94	19.8	0.729698	0.00630083	0.386781	TMEM200C
ncbi_102087465	11179	9845	17099	5383	6544	10595	158.47	143.35	241.6	68.81	90.12	152.06	181.14	103.663	-0.805199	0.00635753	0.388616	COL14A1
MSTRG.21584	8	8	8	43	20	23	0.65	0.67	0.65	3.16	1.59	1.9	0.656667	2.21667	1.75516	0.00637813	0.388616	--
ncbi_102093837	788	380	314	1176	804	832	48.99	24.33	19.44	65.94	48.73	51.99	30.92	55.5533	0.845333	0.00641597	0.388948	OSER1
ncbi_102093128	26	49	70	16	16	21	1.23	2.38	3.3	0.68	0.73	1.01	2.30333	0.806667	-1.51368	0.00643105	0.388948	Neto1
ncbi_102088316	1418	734	907	1269	1827	2252	23.69	12.6	15.11	19.12	29.66	38.1	17.1333	28.96	0.757256	0.00647118	0.38966	ABCC3
ncbi_102089045	93	128	147	78	74	59	7.15	10.11	11.27	5.41	5.53	4.59	9.51	5.17667	-0.877422	0.00649036	0.38966	TMEM128
ncbi_102094276	967	1059	1109	1647	1330	1309	74.71	84.04	85.4	114.75	99.83	102.4	81.3833	105.66	0.376624	0.00663829	0.397086	AIMP1
ncbi_102096436	945	896	1152	773	826	697	10.78	10.5	13.1	7.95	9.15	8.05	11.46	8.38333	-0.451011	0.00668849	0.398391	WASHC4
ncbi_102092921	54	4	238	0	8	1	2.37	0.18	10.41	0	0.34	0.04	4.32	0.126667	-5.09192	0.00672711	0.398391	QNR-71
ncbi_102092444	2	2	50	2	0	0	0.08	0.08	1.92	0.07	0	0	0.693333	0.0233333	-4.89308	0.00676826	0.398391	CFI
ncbi_102092524	1924	1733	1723	2518	2191	2369	42.94	39.73	38.33	50.68	47.51	53.53	40.3333	50.5733	0.326404	0.00684425	0.398391	PPME1
ncbi_102095338	2273	1866	1935	2734	2560	2902	105.76	89.18	89.74	114.71	115.72	136.71	94.8933	122.38	0.366989	0.00685307	0.398391	DACT1
ncbi_102087605	40	22	35	12	10	12	2.44	1.38	2.13	0.66	0.59	0.74	1.98333	0.663333	-1.58012	0.00688536	0.398391	CLEC17A
ncbi_102086848	200	447	197	167	71	157	6.88	15.82	6.75	5.2	2.38	5.63	9.81667	4.40333	-1.15664	0.00691162	0.398391	LRFN5
ncbi_102092628	1081	2248	2689	1307	814	1300	7.59	16.22	18.83	8.28	5.56	9.25	14.2133	7.69667	-0.884939	0.00692097	0.398391	LAMA5
ncbi_102084869	5530	5048	4761	6658	6659	6640	68.27	64.01	58.58	74.12	79.87	82.99	63.62	78.9933	0.312251	0.0069468	0.398391	SNRNP200
ncbi_102087780	1213	1039	1203	1539	1600	1397	43.39	37.72	42.66	49.77	55.78	50.37	41.2567	51.9733	0.333144	0.00697412	0.398391	CCNC
ncbi_102091849	619	618	528	864	768	834	35.05	35.94	29.8	44.12	42.25	47.81	33.5967	44.7267	0.412817	0.0070335	0.398391	SLC35A1
ncbi_102086382	450	362	1006	300	319	358	7.78	6.43	17.33	4.68	5.36	6.27	10.5133	5.43667	-0.951426	0.00703535	0.398391	TEK
ncbi_102084741	98	94	92	59	56	53	6.11	6.02	5.71	3.31	3.39	3.34	5.94667	3.34667	-0.829356	0.00704035	0.398391	Trim10
ncbi_102095555	590	444	502	785	634	850	34.91	26.99	29.61	41.89	36.45	50.92	30.5033	43.0867	0.498275	0.0070711	0.398391	TMEM119
ncbi_102092169	1104	1205	1146	1621	1431	1581	42.31	47.48	43.78	56.13	53.34	61.4	44.5233	56.9567	0.355303	0.00710382	0.398391	GET4
ncbi_102096817	82	77	80	39	39	51	2.97	2.86	2.9	1.25	1.37	1.88	2.91	1.5	-0.956057	0.00713417	0.398391	CCDC9B
ncbi_102091257	721	675	899	468	574	596	11.99	11.53	14.9	7.02	9.27	10.03	12.8067	8.77333	-0.545698	0.00713548	0.398391	UGGT2
ncbi_102096001	3	3	4	18	21	12	0.38	0.39	0.51	2.07	2.61	1.55	0.426667	2.07667	2.28309	0.00713594	0.398391	MXRA7
ncbi_102085781	0	0	0	13	2	7	0	0	0	0.5	0.08	0.31	0.001	0.296667	8.2127	0.00715306	0.398391	TRIM15
ncbi_102092124	128	129	107	214	176	196	6.81	7.05	5.68	10.27	9.1	10.56	6.51333	9.97667	0.615162	0.00721462	0.398391	POLR3F
ncbi_102097989	0	2	1	16	10	9	0	0.18	0.09	1.24	0.84	0.78	0.09	0.953333	3.40498	0.00724498	0.398391	CCDC68
ncbi_102087726	25	27	103	20	9	15	0.54	0.6	2.23	0.39	0.19	0.33	1.12333	0.303333	-1.88881	0.00726062	0.398391	CORO2A
ncbi_102090848	1350	1435	1613	1119	1108	1210	23.86	26.05	28.39	17.83	19.02	21.65	26.1	19.5	-0.420576	0.00726176	0.398391	Slc12a4
MSTRG.22805	732	1063	732	1395	1259	1189	29.14	43.46	29.03	50.03	48.64	47.9	33.8767	48.8567	0.528264	0.00726361	0.398391	--
ncbi_102088505	334	362	346	561	500	428	19.2	21.37	19.82	29.08	27.92	24.91	20.13	27.3033	0.43973	0.00726778	0.398391	HSDL1
ncbi_102095221	512	452	406	842	649	559	37.26	33.79	29.45	55.25	45.88	41.19	33.5	47.44	0.501943	0.00734209	0.401123	Zcchc17
ncbi_102086855	1583	1757	2276	1331	1563	1239	31.22	35.59	44.74	23.67	29.94	24.74	37.1833	26.1167	-0.509685	0.00742711	0.402688	SMC4
ncbi_102098261	1045	993	1018	837	880	685	17.99	17.56	17.47	13.02	14.9	11.94	17.6733	13.2867	-0.411595	0.00743856	0.402688	LRRC8A
MSTRG.3694	303	179	225	188	128	90	5.66	3.44	4.19	3.17	2.32	1.7	4.43	2.39667	-0.886277	0.00744445	0.402688	HOXA10
ncbi_102095035	627	480	648	396	439	446	19.08	15	19.65	10.87	12.98	13.74	17.91	12.53	-0.515379	0.00753725	0.406052	PHF13
MSTRG.12930	53	43	68	121	83	110	3.65	3.05	4.67	7.52	5.56	7.68	3.79	6.92	0.868574	0.00755618	0.406052	--
ncbi_102086189	2220	1200	1262	2085	2576	3198	33.9	18.82	19.21	28.71	38.21	49.44	23.9767	38.7867	0.69393	0.00760756	0.407084	AFF2
MSTRG.594	39	26	51	17	17	8	2.39	1.64	3.12	0.94	1.01	0.5	2.38333	0.816667	-1.54516	0.00762507	0.407084	--
ncbi_102086313	0	1	0	6	0	37	0	0.08	0	0.4	0	2.76	0.0266667	1.05333	5.30378	0.00767793	0.407121	NKX-2.5
ncbi_102097858	1863	2348	3858	1534	1751	1870	34.28	44.38	70.76	25.45	31.3	34.84	49.8067	30.53	-0.706111	0.00768949	0.407121	COL20A1
ncbi_102097481	379	370	439	587	517	543	33.15	33.24	38.27	46.3	43.93	48.09	34.8867	46.1067	0.4023	0.00771963	0.407121	RPS19BP1
ncbi_102095071	250	221	264	168	108	184	7.42	6.74	7.81	4.5	3.11	5.53	7.32333	4.38	-0.74157	0.00772511	0.407121	LNX2
ncbi_102095580	4322	4462	3955	6595	5379	5156	563.97	598.07	514.4	776.03	681.91	681.19	558.813	713.043	0.351623	0.00775005	0.407126	RPL19
ncbi_102090310	97	70	99	237	120	146	11.26	8.35	11.46	24.82	13.54	17.16	10.3567	18.5067	0.837485	0.00786318	0.408794	C1orf74
ncbi_102096024	165	198	202	121	106	138	20.4	25.15	24.89	13.49	12.73	17.28	23.48	14.5	-0.69538	0.00786631	0.408794	WWTR1
MSTRG.8815	0	0	1	10	12	4	0	0	0.1	0.93	1.21	0.42	0.0333333	0.853333	4.67807	0.0078721	0.408794	--
ncbi_102095765	247	290	355	189	139	228	13.05	15.74	18.7	9.01	7.14	12.2	15.83	9.45	-0.744275	0.00788158	0.408794	DIPK1C
MSTRG.4397	19	42	29	11	11	7	1.26	2.86	1.92	0.66	0.71	0.47	2.01333	0.613333	-1.71484	0.00813771	0.420748	--
MSTRG.14782	254	236	301	99	170	194	12.91	12.32	15.25	4.54	8.4	9.99	13.4933	7.64333	-0.819973	0.00823205	0.424287	--
ncbi_102094132	553	558	607	510	421	350	14.8	15.34	16.19	12.31	10.95	9.48	15.4433	10.9133	-0.500892	0.00830449	0.426679	HLTF
MSTRG.10408	752	707	643	1188	1016	806	16.12	15.57	13.74	22.96	21.16	17.49	15.1433	20.5367	0.439519	0.00833587	0.426953	CCDC167
ncbi_102095027	285	285	254	536	444	314	37.81	38.83	33.58	64.12	57.22	42.17	36.74	54.5033	0.568993	0.00843744	0.429724	CHTF8
ncbi_102098958	399	628	441	385	245	312	26.03	42.09	28.68	22.65	15.53	20.61	32.2667	19.5967	-0.719436	0.00844242	0.429724	C11orf54
MSTRG.19001	19	58	76	18	13	0	0.25	0.77	0.98	0.2	0.16	0	0.666667	0.12	-2.47393	0.00847567	0.430081	--
ncbi_102098950	307	269	307	519	440	346	14.05	12.64	14	21.41	19.56	16.03	13.5633	19	0.486288	0.00860259	0.435174	Nufip1
ncbi_102097018	703	601	1848	607	510	565	15.96	14.01	41.81	12.42	11.25	12.99	23.9267	12.22	-0.969375	0.0087505	0.440659	LPL
ncbi_102088161	3329	2769	3022	4335	3657	3906	81.27	69.43	73.53	95.43	86.73	96.54	74.7433	92.9	0.313734	0.00876478	0.440659	GABARAPL1
ncbi_102093447	742	848	1111	673	728	506	14.79	17.36	22.08	12.1	14.1	10.21	18.0767	12.1367	-0.574756	0.00880758	0.441456	ATAD2
ncbi_102096066	250	247	185	373	324	344	9.38	9.52	6.92	12.62	11.81	13.06	8.60667	12.4967	0.538017	0.00890184	0.444519	Slc7a4
ncbi_102091069	85	81	29	22	35	18	3.17	3.1	1.08	0.74	1.27	0.68	2.45	0.896667	-1.45014	0.00895193	0.444519	ARMH1
ncbi_102084267	5	9	3	14	13	61	0.25	0.46	0.15	0.63	0.63	3.08	0.286667	1.44667	2.33529	0.00896537	0.444519	RAG2
MSTRG.22894	7	11	39	90	110	22	0.54	0.88	3.01	6.29	8.28	1.73	1.47667	5.43333	1.87949	0.00897718	0.444519	--
A306_00000441	41	28	46	15	18	14	2.54	1.78	2.84	0.84	1.08	0.88	2.38667	0.933333	-1.35453	0.00902695	0.445638	--
ncbi_102089104	622	664	735	476	592	432	11.94	13.09	14.04	8.22	11.06	8.43	13.0233	9.23667	-0.495655	0.00918716	0.452185	prom1a
ncbi_102093703	23	0	29	0	0	2	1.16	0	1.46	0	0	0.1	0.873333	0.0333333	-4.71149	0.00922177	0.452529	TYR
MSTRG.3046	20	97	38	20	9	18	0.58	2.87	1.09	0.52	0.25	0.52	1.51333	0.43	-1.81532	0.00949505	0.464366	--
ncbi_102087763	174	138	141	210	263	233	7.28	5.93	5.88	7.92	10.69	9.87	6.36333	9.49333	0.577132	0.00951964	0.464366	Sult4a1
MSTRG.2164	60	102	73	177	141	119	2.03	3.54	2.46	5.4	4.63	4.08	2.67667	4.70333	0.813246	0.00966264	0.469943	--
ncbi_102088112	88	78	85	174	118	133	8.27	7.53	7.96	14.74	10.77	12.65	7.92	12.72	0.683526	0.0097006	0.470393	NEURL2
ncbi_102088177	27692	23954	19867	10456	18369	18195	607.6	539.85	434.44	206.88	391.56	404.18	527.297	334.207	-0.657874	0.00973461	0.47065	SERPINH1
ncbi_102095234	79	103	105	67	54	42	2.83	3.79	3.75	2.17	1.88	1.52	3.45667	1.85667	-0.896667	0.00976888	0.470918	FOLH1
ncbi_102088906	260	269	288	198	177	210	9.08	9.65	10.02	6.23	6	7.42	9.58333	6.55	-0.549033	0.00983802	0.472431	Lrrc8c
ncbi_102083540	84	142	69	43	57	48	2.61	4.9	2	1.61	1.38	1.74	3.17	1.57667	-1.00761	0.00985792	0.472431	RGS6
ncbi_102094812	385	211	276	133	169	215	14.58	8.21	10.42	4.54	6.22	8.25	11.07	6.33667	-0.804859	0.00999642	0.477672	MAN1C1
MSTRG.17073	0	0	0	9	7	3	0	0	0	1.26	1.05	0.47	0.001	0.926667	9.85591	0.010129	0.480878	--
ncbi_102098667	427	427	442	304	360	315	8.02	8.24	8.27	5.15	6.57	5.99	8.17667	5.90333	-0.469983	0.0101851	0.480878	SYNJ2
ncbi_102095725	355	290	533	308	202	238	16.77	14.07	25.1	13.12	9.27	11.38	18.6467	11.2567	-0.728138	0.0101925	0.480878	RSRP1
ncbi_102093689	1347	1198	1232	1979	1550	1536	20.69	18.91	18.87	27.42	23.14	23.89	19.49	24.8167	0.348575	0.0102088	0.480878	MIEF1
ncbi_102089079	420	319	277	272	202	213	14.8	11.54	9.73	8.64	6.91	7.6	12.0233	7.71667	-0.639787	0.0102102	0.480878	CLIC2
ncbi_102085841	91	148	169	61	74	89	3.27	5.47	6.06	1.98	2.59	3.24	4.93333	2.60333	-0.922203	0.0102556	0.481631	slc44a5
ncbi_102086832	382	307	510	197	257	305	9.5	7.84	12.64	4.42	6.21	7.68	9.99333	6.10333	-0.711369	0.0102926	0.481986	SH3D19
ncbi_102089255	383	378	587	352	296	281	10.93	11.08	16.7	9.06	8.21	8.12	12.9033	8.46333	-0.608446	0.0103603	0.481986	RPS6KA5
ncbi_102085090	97	95	94	162	143	149	2.79	2.8	2.69	4.2	3.99	4.33	2.76	4.17333	0.596532	0.0103808	0.481986	TIMELESS
ncbi_102091864	135	110	134	233	156	236	4.75	3.98	4.7	7.4	5.34	8.41	4.47667	7.05	0.655198	0.0104153	0.481986	FTO
ncbi_102083634	115	65	114	49	43	63	3.54	2.06	3.5	1.36	1.29	1.97	3.03333	1.54	-0.977974	0.0104319	0.481986	ACKR2
ncbi_102097899	392	381	365	511	596	483	13.58	13.56	12.61	15.97	20.07	16.95	13.25	17.6633	0.414765	0.0104396	0.481986	APEH
ncbi_102091602	310	353	421	218	276	262	11.42	13.45	15.63	7.29	10.01	9.91	13.5	9.07	-0.573785	0.0106381	0.486003	PDLIM3
ncbi_102095022	10	12	9	2	1	1	0.97	1.19	0.87	0.17	0.09	0.1	1.01	0.12	-3.07325	0.0106712	0.486003	Myoz3
ncbi_102091359	101	105	129	63	66	75	2.12	2.26	2.69	1.19	1.34	1.59	2.35667	1.37333	-0.779066	0.0106742	0.486003	AOAH
ncbi_102092009	4	4	64	5	1	2	0.18	0.19	2.9	0.21	0.04	0.09	1.09	0.113333	-3.26568	0.0106798	0.486003	UGT1A8
ncbi_102083769	169	107	155	184	318	243	8.78	5.71	8.03	8.62	16.05	12.78	7.50667	12.4833	0.733759	0.0107001	0.486003	KCNG1
ncbi_102091476	9	5	7	35	18	21	1.65	0.94	1.28	5.79	3.21	3.9	1.29	4.3	1.73697	0.0107045	0.486003	Smim8
ncbi_102091387	1131	899	1087	1590	1440	1194	77.92	63.62	74.64	98.78	96.38	83.28	72.06	92.8133	0.365133	0.0107589	0.487121	GSTO1
ncbi_102092042	28	47	149	27	8	31	1.1	1.89	5.81	0.95	0.3	1.23	2.93333	0.826667	-1.82716	0.0108067	0.487939	FGL1
ncbi_102095529	465	589	872	505	432	288	8.97	11.67	16.73	8.79	8.07	5.63	12.4567	7.49667	-0.732597	0.0109013	0.490204	ADGRL4
ncbi_102084459	1052	923	1219	737	909	787	26.91	24.25	31.08	17	22.59	20.38	27.4133	19.99	-0.455599	0.0109352	0.490204	Akap10
MSTRG.11793	15	18	35	43	78	51	0.47	0.58	1.09	1.21	2.36	1.61	0.713333	1.72667	1.27534	0.0109466	0.490204	--
ncbi_102088213	220	225	262	121	151	186	10.12	10.63	12.01	5.02	6.75	8.66	10.92	6.81	-0.681246	0.0110177	0.490568	Me3
ncbi_102093181	101	46	65	110	144	157	2.55	1.19	1.64	2.5	3.53	4.01	1.79333	3.34667	0.900081	0.0110553	0.490568	ogdhl
ncbi_102089368	1441	955	1206	1862	1628	1539	51.18	34.84	42.69	59.63	56.17	55.34	42.9033	57.0467	0.411053	0.0110694	0.490568	Chmp1a
ncbi_102096388	435	342	387	300	284	290	9.64	7.78	8.54	5.97	6.08	6.5	8.65333	6.18333	-0.484871	0.0110903	0.490568	KDM2A
ncbi_102092255	303	249	291	385	420	378	9.8	8.32	9.25	11.08	13.02	12.32	9.12333	12.14	0.412135	0.0111624	0.490568	ERRFI1
ncbi_102097456	2346	2404	2171	3232	2870	2865	84.63	89.08	78.06	105.14	100.58	104.64	83.9233	103.453	0.301836	0.0112118	0.490568	SRPRB
MSTRG.21100	207	153	196	345	267	241	11.15	8.46	10.52	16.75	13.97	13.14	10.0433	14.62	0.541705	0.0112156	0.490568	--
MSTRG.12713	8	12	3	0	1	0	1	1.54	0.37	0	0.12	0	0.97	0.04	-4.59991	0.0112306	0.490568	--
ncbi_102085789	756	767	985	635	673	622	13.58	14.16	17.64	10.29	11.75	11.31	15.1267	11.1167	-0.44437	0.0112686	0.490568	Pknox1
MSTRG.980	159	404	282	203	81	144	1.09	2.86	1.91	1.27	0.53	1.02	1.95333	0.94	-1.05521	0.0112812	0.490568	--
ncbi_102084249	702	700	595	1074	830	885	67.44	69.08	56.97	93.04	77.46	86.08	64.4967	85.5267	0.40715	0.011284	0.490568	Syf2
ncbi_102087713	653	663	847	550	560	549	15.48	16.14	20.01	11.76	12.9	13.18	17.21	12.6133	-0.448298	0.0113495	0.491062	REST
ncbi_102088180	43	40	44	90	91	61	2.37	2.26	2.39	4.47	4.86	3.42	2.34	4.25	0.860954	0.0113552	0.491062	RDH12
ncbi_102083606	1	0	33	0	0	0	0.07	0	2.37	0	0	0	0.813333	0.001	-9.6677	0.011391	0.491313	Lipm
MSTRG.20088	7	6	4	0	0	0	0.7	0.61	0.39	0	0	0	0.566667	0.001	-9.14636	0.0114606	0.493017	--
ncbi_102094102	81	64	0	1	0	0	4.45	3.61	0	0.05	0	0	2.68667	0.0166667	-7.33271	0.0115513	0.49514	CHRNA9
MSTRG.7995	61	20	44	13	16	17	2.73	0.92	1.97	0.53	0.7	0.77	1.87333	0.666667	-1.49057	0.0116251	0.49514	--
ncbi_102088463	239	254	234	490	295	348	11.78	12.86	11.5	21.79	14.13	17.37	12.0467	17.7633	0.560268	0.0116976	0.49514	ENKD1
ncbi_102083741	1019	1458	2080	1250	972	689	21.23	31.06	43.06	23.36	19.59	14.49	31.7833	19.1467	-0.731177	0.0117961	0.49514	PECAM1
ncbi_102098873	1506	1471	1668	1346	1323	1179	36.61	36.73	40.41	29.5	31.24	29.02	37.9167	29.92	-0.341722	0.0118072	0.49514	LEPROT
ncbi_102094798	1185	1432	1592	1132	1176	886	10.88	13.5	14.56	9.37	10.49	8.23	12.98	9.36333	-0.471196	0.0118141	0.49514	VWF
ncbi_102089016	134	157	107	327	248	151	3.82	4.59	3.04	8.4	6.86	4.35	3.81667	6.53667	0.776242	0.0118775	0.49514	PDZK1
ncbi_102084666	271	289	226	379	381	386	12.33	13.51	10.25	15.55	16.84	17.78	12.03	16.7233	0.475226	0.0118787	0.49514	FUCA2
ncbi_102086149	453	492	649	462	362	259	13.51	15.09	19.27	12.48	10.4	7.82	15.9567	10.2333	-0.640883	0.0118822	0.49514	EXOC1
ncbi_102087423	0	1	2	12	16	5	0	0.09	0.18	1	1.43	0.47	0.09	0.966667	3.42502	0.0118921	0.49514	ccdc169
ncbi_102092939	1099	1085	1144	1647	1532	1236	71.88	72.89	74.58	97.14	97.35	81.85	73.1167	92.1133	0.33321	0.0119177	0.49514	MRPS31
ncbi_102089073	266	131	290	377	381	397	23.09	11.68	25.09	29.51	32.13	34.89	19.9533	32.1767	0.689385	0.0119203	0.49514	YRDC
ncbi_102096739	878	877	880	1354	1090	1064	40.01	41.06	39.97	55.65	48.26	49.1	40.3467	51.0033	0.338142	0.0119264	0.49514	UMPS
ncbi_102096477	370	217	520	139	121	293	27.1	16.32	37.96	9.18	8.61	21.73	27.1267	13.1733	-1.04209	0.0119329	0.49514	PLPP1
ncbi_102094945	848	938	1220	707	842	675	20.55	23.35	29.47	15.45	19.82	16.56	24.4567	17.2767	-0.501403	0.0120299	0.496997	ANLN
ncbi_102086924	821	1004	922	1494	1141	1191	79.44	99.79	88.93	130.36	107.26	116.68	89.3867	118.1	0.401877	0.0120665	0.496997	ATP6V0E1
MSTRG.10227	160	174	137	291	239	206	6.24	6.98	5.33	10.24	9.06	8.14	6.18333	9.14667	0.564861	0.0120908	0.496997	--
MSTRG.711	832	653	1235	481	597	690	15.36	12.38	22.72	8.01	10.71	12.9	16.82	10.54	-0.674303	0.012099	0.496997	--
ncbi_102094426	275	252	241	385	345	350	31.24	29.41	27.29	39.43	38.07	40.25	29.3133	39.25	0.421136	0.0122475	0.50184	FOPNL
ncbi_102093453	63	86	76	43	41	42	1.92	2.69	2.31	1.18	1.21	1.29	2.30667	1.22667	-0.911066	0.0122989	0.502692	cracr2b
ncbi_102092788	1364	1322	1383	1882	1844	1530	41.36	41.18	41.8	51.47	54.33	46.98	41.4467	50.9267	0.297165	0.0123739	0.502861	POGLUT1
ncbi_102095982	69	17	34	50	165	115	1.86	0.47	0.91	1.21	4.32	3.13	1.08	2.88667	1.41837	0.0123917	0.502861	NEFM
A306_00000169	396	247	335	208	206	247	28.43	18.21	23.97	13.47	14.37	17.95	23.5367	15.2633	-0.62484	0.0123951	0.502861	MSTN
ncbi_102088373	1823	1771	1588	1570	1364	1216	51.14	51.03	44.4	39.72	37.17	34.54	48.8567	37.1433	-0.395452	0.0124686	0.503874	Pygl
ncbi_102098109	387	450	729	356	373	306	3.43	4.09	6.43	2.84	3.21	2.74	4.65	2.93	-0.66633	0.0124944	0.503874	CRYBG3
ncbi_102093995	16177	14574	22147	15981	12411	10888	160.21	148.26	218.62	142.72	119.41	109.17	175.697	123.767	-0.505464	0.0125347	0.503874	AKAP12
ncbi_102096291	351	352	387	246	225	305	8.33	8.59	9.16	5.27	5.19	7.33	8.69333	5.93	-0.551877	0.0125507	0.503874	SORCS2
MSTRG.8020	110	39	83	11	20	49	5.21	1.89	3.93	0.47	0.92	2.33	3.67667	1.24	-1.56806	0.012577	0.503874	--
ncbi_102085369	276	308	362	217	251	214	7.37	8.44	9.63	5.22	6.51	5.78	8.48	5.83667	-0.53892	0.0126269	0.503874	ZYG11B
ncbi_102088723	577	580	646	482	508	436	10.65	11	11.88	8.02	9.11	8.15	11.1767	8.42667	-0.407456	0.0126411	0.503874	TRAPPC11
ncbi_102098414	366	293	160	178	123	171	18.85	15.5	8.21	8.27	6.15	8.91	14.1867	7.77667	-0.867312	0.0127392	0.503874	WFIKKN1
MSTRG.9173	904	994	1518	862	775	797	21.38	24.15	35.78	18.38	17.81	19.08	27.1033	18.4233	-0.556936	0.0127484	0.503874	FAM174B
MSTRG.8255	205	159	175	221	342	292	8.39	6.69	7.14	8.16	13.6	12.1	7.40667	11.2867	0.607723	0.0127718	0.503874	znf503
ncbi_102097467	340	218	387	252	201	119	4.24	2.8	4.81	2.83	2.44	1.5	3.95	2.25667	-0.807659	0.0127855	0.503874	PARP14
ncbi_102088689	4	10	74	3	1	8	0.14	0.35	2.53	0.09	0.03	0.28	1.00667	0.133333	-2.91648	0.012789	0.503874	Plin1
ncbi_102090828	639	567	604	450	499	474	20.19	18.29	18.87	12.69	15.29	15.06	19.1167	14.3467	-0.414115	0.0129065	0.506313	CEP63
ncbi_102091788	0	13	12	0	0	0	0	1.49	1.27	0	0	0	0.92	0.001	-9.84549	0.0129565	0.506313	ALMS1
ncbi_102086235	238	163	287	363	338	356	15.19	10.75	16.66	22.02	21.54	23.9	14.2	22.4867	0.663179	0.0129742	0.506313	Carhsp1
ncbi_102087812	276	277	299	447	401	345	17.01	17.54	18.37	24.84	24.01	21.53	17.64	23.46	0.411352	0.0129745	0.506313	ARG2
ncbi_102097030	2701	1622	2230	1320	1911	1340	65.4	40.34	53.82	28.82	44.95	32.85	53.1867	35.54	-0.581621	0.0130261	0.507122	EPHA3
ncbi_102097652	228	204	245	345	376	270	8.77	8.06	9.39	11.97	14.05	10.51	8.74	12.1767	0.478414	0.0131052	0.508615	KLF11
MSTRG.7193	18	32	29	9	12	5	0.58	1.05	0.93	0.26	0.37	0.16	0.853333	0.263333	-1.69622	0.0131786	0.508615	--
MSTRG.8672	50	14	34	61	100	74	0.99	0.28	0.67	1.09	1.92	1.48	0.646667	1.49667	1.21066	0.0132044	0.508615	--
ncbi_102090921	53	94	80	35	27	49	1.39	2.54	2.09	0.83	0.69	1.3	2.00667	0.94	-1.09407	0.0132365	0.508615	mogat1
ncbi_102088780	4	16	16	0	3	0	0.18	0.73	0.71	0	0.13	0	0.54	0.0433333	-3.63941	0.0132451	0.508615	OLFML1
ncbi_102097598	709	471	919	343	474	520	15.77	10.76	20.37	6.88	10.24	11.71	15.6333	9.61	-0.702017	0.0132507	0.508615	Atp8b2
ncbi_102085437	898	731	1932	794	766	552	61.97	51.82	132.89	49.41	51.36	38.57	82.2267	46.4467	-0.824031	0.013391	0.512128	SNAI2
MSTRG.686	59	51	42	29	18	26	2.3	2.04	1.63	1.02	0.68	1.03	1.99	0.91	-1.12883	0.0134047	0.512128	--
A306_00000102	769	683	641	961	900	926	30.43	27.76	25.28	34.29	34.59	37.09	27.8233	35.3233	0.344326	0.0134863	0.513205	FNBP4
ncbi_102096056	2064	1534	1841	1558	1416	1380	96.2	73.44	85.53	65.48	64.12	65.12	85.0567	64.9067	-0.390058	0.0134955	0.513205	--
ncbi_102092400	407	381	576	387	289	281	3.49	3.35	4.92	2.99	2.41	2.44	3.92	2.61333	-0.584963	0.0135275	0.513231	TRANK1
MSTRG.3719	25	15	9	47	44	37	0.87	0.54	0.31	1.48	1.49	1.31	0.573333	1.42667	1.3152	0.0136451	0.513401	--
ncbi_102086609	1578	1724	1221	1127	1277	931	29.45	33.07	22.64	18.89	23.1	17.58	28.3867	19.8567	-0.51559	0.0136521	0.513401	Rnaset2a
ncbi_102085839	146	137	323	112	107	116	1.79	1.73	3.95	1.24	1.28	1.44	2.49	1.32	-0.915608	0.0137253	0.513401	ANKRD12
ncbi_102090796	438	392	407	376	260	273	24.3	22.34	22.51	18.81	14.02	15.34	23.05	16.0567	-0.521594	0.0137257	0.513401	GNPDA1
MSTRG.9987	56	63	0	1	0	0	2.82	3.26	0	0.05	0	0	2.02667	0.0166667	-6.926	0.0137376	0.513401	--
ncbi_102094765	1264	1159	1591	907	1160	965	20.96	19.75	26.77	13.59	18.85	16.33	22.4933	16.2567	-0.468466	0.0137473	0.513401	PDS5A
ncbi_102098545	965	707	1290	487	372	859	56.03	42.16	74.65	25.5	20.98	50.49	57.6133	32.3233	-0.833827	0.0137533	0.513401	Mfap5
ncbi_102085746	849	1000	1300	845	731	765	7.67	9.28	11.71	6.88	6.42	7	9.55333	6.76667	-0.497559	0.0137826	0.513401	CENPF
ncbi_102084309	365	491	671	396	337	299	1.95	2.69	3.56	1.9	1.74	1.61	2.73333	1.75	-0.643306	0.0139856	0.519272	--
MSTRG.22645	0	0	5	11	27	10	0	0	0.4	0.77	1.98	0.76	0.133333	1.17	3.1334	0.0140036	0.519272	--
ncbi_102083436	692	722	691	569	571	554	69.48	74.46	69.15	51.52	55.7	56.32	71.03	54.5133	-0.381819	0.0140665	0.520428	GRN
ncbi_102090674	2203	2422	3555	1949	2101	1977	39.57	44.69	63.61	31.43	36.73	36.15	49.29	34.77	-0.503452	0.0141185	0.52103	EPB41L2
ncbi_102083632	56	34	29	75	86	77	2.69	1.67	1.39	3.24	4.01	3.74	1.91667	3.66333	0.934558	0.0141463	0.52103	SYT6
ncbi_102084491	2260	2149	2338	1692	1829	1951	33.5	32.73	34.55	22.62	26.34	29.28	33.5933	26.08	-0.365231	0.0142682	0.524215	FNDC3A
ncbi_102093082	627	431	422	625	957	706	4.88	3.45	3.28	4.39	7.24	5.57	3.87	5.73333	0.567041	0.0143027	0.524215	CDH23
ncbi_102084509	1301	1203	1978	888	870	1261	27.54	26.16	41.73	16.95	17.89	27.03	31.81	20.6233	-0.625203	0.0143287	0.524215	EMILIN2
ncbi_102086601	0	0	0	4	0	23	0	0	0	0.24	0	1.57	0.001	0.603333	9.23681	0.0144137	0.525419	V-TCR
ncbi_102088349	7	11	7	27	21	29	0.29	0.47	0.29	1	0.84	1.21	0.35	1.01667	1.53842	0.0144421	0.525419	Kcnh1
ncbi_102089232	143	176	249	114	125	122	2.66	3.36	4.62	1.91	2.26	2.3	3.54667	2.15667	-0.717661	0.0144578	0.525419	COBLL1
ncbi_102084456	1096	933	966	1584	1228	1215	26.81	23.45	23.56	34.94	29.19	30.09	24.6067	31.4067	0.352022	0.0146209	0.530169	LIAS
ncbi_102091215	73	51	49	35	28	26	8.06	5.78	5.39	3.48	3	2.91	6.41	3.13	-1.03416	0.014691	0.531535	RTN4RL2
ncbi_102086865	358	343	396	288	290	269	7.05	6.94	7.77	5.11	5.55	5.36	7.25333	5.34	-0.441804	0.0149129	0.537428	CLSPN
MSTRG.11206	1	17	32	2	0	3	0.07	1.2	2.2	0.12	0	0.21	1.15667	0.11	-3.3944	0.0149195	0.537428	--
MSTRG.6595	2	11	20	74	60	11	0.07	0.41	0.73	2.44	2.13	0.41	0.403333	1.66	2.04114	0.0150305	0.54024	--
ncbi_102088430	1112	1245	1194	1002	788	979	13.76	15.83	14.73	11.18	9.48	12.27	14.7733	10.9767	-0.428555	0.0150761	0.540696	Prkd3
ncbi_102093946	669	633	539	898	863	749	17.93	17.43	14.4	21.71	22.47	20.33	16.5867	21.5033	0.374536	0.0151768	0.540818	LRIF1
ncbi_102096334	1518	1531	1380	1201	1224	1199	14.26	14.77	12.92	10.17	11.17	11.4	13.9833	10.9133	-0.357616	0.0151774	0.540818	CHD6
ncbi_102096594	323	220	411	188	210	227	14.99	10.49	19.02	7.87	9.47	10.67	14.8333	9.33667	-0.667863	0.015236	0.540818	CARNMT1
ncbi_102097366	2347	2837	3663	2479	2293	1839	70.61	87.68	109.85	67.26	67.02	56.02	89.38	63.4333	-0.494711	0.0152581	0.540818	CDH5
ncbi_102091368	468	461	477	305	373	378	46.01	46.55	46.74	27.04	35.62	37.62	46.4333	33.4267	-0.474161	0.0152847	0.540818	MANBAL
ncbi_102092037	52	100	87	34	30	53	0.54	1.07	0.91	0.32	0.3	0.56	0.84	0.393333	-1.09464	0.0153498	0.540818	XDH
ncbi_102096175	400	349	350	554	445	529	12.17	10.9	10.61	15.2	13.15	16.29	11.2267	14.88	0.406445	0.0153854	0.540818	THAP4
ncbi_102091989	78	61	145	180	191	150	0.81	0.65	1.5	1.68	1.92	1.57	0.986667	1.72333	0.804567	0.0154054	0.540818	TENM1
MSTRG.687	84	148	130	82	75	52	0.8	1.24	1.16	0.67	0.64	0.53	1.06667	0.613333	-0.798366	0.0154176	0.540818	--
ncbi_102090124	7708	9591	11563	7398	8192	6453	116.83	149.32	174.69	101.12	120.63	99.03	146.947	106.927	-0.458671	0.0154381	0.540818	NID1
ncbi_102096978	1442	1341	1828	1046	1104	1315	38.3	36.58	48.39	25.05	28.48	35.36	41.09	29.63	-0.471729	0.0155115	0.540818	SESN3
ncbi_102098815	246	136	156	320	265	280	8.91	5.06	5.63	10.45	9.32	10.26	6.53333	10.01	0.615551	0.0155226	0.540818	SYTL4
ncbi_102093518	2813	2483	2578	3650	3221	3079	122.82	111.36	112.19	143.71	136.63	136.11	115.457	138.817	0.265829	0.0155253	0.540818	Eif3d
ncbi_102085721	57	108	94	50	44	47	1.74	3.38	2.85	1.37	1.3	1.45	2.65667	1.37333	-0.951935	0.0155536	0.540818	KLHL6
ncbi_102093919	813	1303	1069	617	317	895	47.93	78.91	62.82	32.8	18.16	53.42	63.22	34.7933	-0.86157	0.0155745	0.540818	--
MSTRG.2901	233	207	265	330	465	288	5.05	4.61	5.72	6.45	9.79	6.32	5.12667	7.52	0.552712	0.0156166	0.541133	MBNL2
MSTRG.11680	59	90	115	67	26	34	1.16	1.71	2.03	1.17	0.45	0.65	1.63333	0.756667	-1.11009	0.0159292	0.543063	--
ncbi_106145697	7026	7640	6317	10205	8957	8431	572.66	639.63	513.19	750.05	709.25	695.74	575.16	718.347	0.320717	0.0159536	0.543063	H3-I
ncbi_102095365	6	3	96	7	2	6	0.31	0.16	4.99	0.33	0.1	0.32	1.82	0.25	-2.86394	0.015968	0.543063	--
ncbi_102088041	1247	1130	2099	620	595	1331	8.12	7.56	13.63	3.64	3.76	8.78	9.77	5.39333	-0.857181	0.0159821	0.543063	Svep1
ncbi_102092669	1038	959	710	671	707	641	18.51	17.56	12.62	10.79	12.25	11.57	16.23	11.5367	-0.492437	0.0159843	0.543063	Phlpp1
MSTRG.17660	10	3	5	23	27	16	0.83	0.26	0.42	1.73	2.19	1.35	0.503333	1.75667	1.80325	0.0159916	0.543063	--
ncbi_102096541	234	297	283	202	204	185	5.75	7.49	6.93	4.47	4.87	4.6	6.72333	4.64667	-0.532981	0.0159958	0.543063	MEIKIN
ncbi_102091569	643	594	479	373	376	479	11.83	11.23	8.79	6.19	6.72	8.92	10.6167	7.27667	-0.544981	0.0160402	0.543063	CCDC71
ncbi_102092829	370	325	397	625	505	421	16.1	14.53	17.22	24.53	21.35	18.55	15.95	21.4767	0.429214	0.0160407	0.543063	tigar
ncbi_102090480	870	916	1162	633	871	678	34.32	37.12	45.69	22.52	33.38	27.08	39.0433	27.66	-0.497275	0.0160545	0.543063	TMEM30A
ncbi_102086757	1081	953	1117	1282	1730	1306	29.72	26.91	30.61	31.79	46.21	36.36	29.08	38.12	0.390521	0.0160642	0.543063	ARHGAP28
ncbi_102095331	65	137	70	62	28	40	1.63	3.52	1.75	1.4	0.68	1.01	2.3	1.03	-1.15899	0.0160961	0.543063	MARCO
ncbi_102086618	156	172	167	254	252	215	6.34	7.19	6.77	9.32	9.96	8.85	6.76667	9.37667	0.47063	0.016103	0.543063	Dhcr7
ncbi_102095316	818	873	1009	686	589	772	12.39	13.58	15.23	9.37	8.67	11.84	13.7333	9.96	-0.463464	0.0162351	0.546394	KDR
MSTRG.11668	133	162	91	226	172	289	4.7	5.89	3.21	7.21	5.91	10.35	4.6	7.82333	0.76615	0.0163157	0.547364	--
MSTRG.14370	1897	2299	1831	1490	1686	1536	52.32	65.13	50.33	37.06	45.18	42.89	55.9267	41.71	-0.423143	0.0163473	0.547364	--
ncbi_102089188	265	286	242	432	353	347	29.82	33.06	27.14	43.84	38.59	39.53	30.0067	40.6533	0.438091	0.0163642	0.547364	POLR2H
ncbi_102087945	14	14	30	0	5	6	0.76	0.78	1.62	0	0.26	0.33	1.05333	0.196667	-2.42114	0.0164182	0.547641	Fah
ncbi_102086480	22531	23548	28965	19009	22682	18163	633.4	679.99	811.62	481.89	619.48	516.97	708.337	539.447	-0.392955	0.0164733	0.547641	HSP90AA1
ncbi_102087242	801	742	893	543	725	594	18.28	17.39	20.32	11.17	16.07	13.74	18.6633	13.66	-0.450249	0.016525	0.547641	PTPN12
A306_00000467	108	79	59	139	144	142	8.29	6.23	4.51	9.62	10.74	11.03	6.34333	10.4633	0.722029	0.0165424	0.547641	dbndd1
ncbi_102092717	267	286	227	415	354	352	33.17	36.49	28.11	46.49	42.72	44.27	32.59	44.4933	0.44916	0.0165454	0.547641	IFT20
ncbi_102092101	1617	1645	1328	2313	1969	1899	54.99	57.46	45.01	70.93	65.05	65.38	52.4867	67.12	0.354792	0.0165729	0.547641	HDAC3
ncbi_102095467	158	174	124	260	235	209	9.61	10.87	7.52	14.26	13.89	12.87	9.33333	13.6733	0.550901	0.0166401	0.548754	METTL6
ncbi_102095066	10661	12148	13099	10373	8871	9995	198.27	232.07	242.82	173.96	160.28	188.2	224.387	174.147	-0.365684	0.0166843	0.549108	CD81
ncbi_102091067	620	704	664	604	504	412	8.7	10.15	9.29	7.64	6.87	5.85	9.38	6.78667	-0.466885	0.0167408	0.549865	Sik2
MSTRG.6860	5	5	76	2	7	4	0.21	0.21	3.13	0.07	0.28	0.17	1.18333	0.173333	-2.77124	0.016816	0.550273	--
MSTRG.4252	119	206	118	237	257	259	1.76	3.15	1.75	3.18	3.71	3.9	2.22	3.59667	0.696101	0.0168204	0.550273	SPTSSA
ncbi_102092345	13085	12290	11859	8386	9426	11165	112.44	108.48	101.57	64.98	78.69	97.14	107.497	80.27	-0.421359	0.0169947	0.553855	MXRA5
ncbi_102088354	114	88	82	127	233	144	12.53	9.93	8.98	12.59	24.88	16.02	10.48	17.83	0.766668	0.0169975	0.553855	HOXC8
ncbi_102092890	888	812	899	1092	1114	1117	17.02	15.99	17.18	18.87	20.74	21.68	16.73	20.43	0.288252	0.0171503	0.557726	MSL2
ncbi_102083823	1160	1384	1094	2134	1867	1303	58.16	71.28	54.67	96.48	90.94	66.14	61.37	84.52	0.461759	0.0171935	0.558024	TMBIM4
MSTRG.6212	252	234	238	205	170	158	7.21	6.88	6.79	5.29	4.72	4.58	6.96	4.86333	-0.517142	0.0172816	0.559773	--
ncbi_102093162	173	123	445	91	160	108	2.98	2.18	7.64	1.41	2.68	1.88	4.26667	1.99	-1.10034	0.017353	0.559945	FGD6
ncbi_102091738	3270	2385	2635	2440	6662	5067	47.64	35.69	38.27	32.06	94.3	74.75	40.5333	67.0367	0.725842	0.0173552	0.559945	THBS1
ncbi_102091302	425	468	610	720	726	648	34.39	38.74	52.17	48.22	52.38	48.72	41.7667	49.7733	0.253021	0.0174476	0.561819	washc3
MSTRG.15825	549	456	475	388	223	392	6.77	5.78	5.84	4.32	2.67	4.9	6.13	3.96333	-0.629173	0.0176164	0.565778	--
ncbi_102090021	5382	5688	5537	5399	3782	4047	175.64	190.68	180.11	158.89	119.91	133.72	182.143	137.507	-0.405573	0.0176781	0.565778	Cavin1
ncbi_102091050	229	300	320	191	235	160	11.64	15.67	16.22	8.76	11.61	8.24	14.51	9.53667	-0.605491	0.0176799	0.565778	ZNF704
ncbi_102085310	406	333	611	326	337	257	7.42	6.25	11.14	5.37	5.99	4.76	8.27	5.37333	-0.62207	0.0177387	0.565778	Tbk1
ncbi_102088336	1032	913	971	1477	1439	1038	36.01	32.73	33.77	46.48	48.78	36.67	34.17	43.9767	0.364008	0.0177923	0.565778	Acaa1b
ncbi_102089507	161	155	198	126	124	109	8.56	8.46	10.49	6.04	6.4	5.87	9.17	6.10333	-0.587324	0.0178275	0.565778	PCGF6
ncbi_102096490	267	172	366	170	142	189	10.18	6.74	13.91	5.85	5.26	7.3	10.2767	6.13667	-0.743845	0.0178425	0.565778	AGGF1
ncbi_102090532	950	852	904	1208	1108	1128	35.3	32.52	33.48	40.48	40	42.44	33.7667	40.9733	0.279085	0.0178694	0.565778	CNOT8
ncbi_102086950	44	35	70	13	30	21	1.18	0.97	1.88	0.32	0.78	0.57	1.34333	0.556667	-1.27093	0.0178812	0.565778	FGL2
ncbi_102095955	362	405	560	271	369	284	7.81	8.91	11.96	5.26	7.73	6.16	9.56	6.38333	-0.582701	0.0179881	0.568062	PCMTD1
ncbi_102096014	774	787	773	453	544	690	21.92	22.89	21.82	11.57	14.97	19.79	22.21	15.4433	-0.524225	0.0180909	0.570212	VLDLR
ncbi_102085875	177	164	341	95	129	162	3.25	3.09	6.24	1.57	2.3	3.01	4.19333	2.29333	-0.870651	0.018139	0.570629	Zfpm2
ncbi_102093051	0	0	39	0	0	0	0	0	2.33	0	0	0	0.776667	0.001	-9.60115	0.0182494	0.573003	KRT16
ncbi_102090648	289	161	74	220	573	359	12.2	6.98	3.11	8.37	23.5	15.34	7.43	15.7367	1.0827	0.0184952	0.575574	SUSD5
ncbi_102097720	82	66	76	142	112	110	8.51	7.04	7.86	13.29	11.29	11.56	7.80333	12.0467	0.626472	0.0185156	0.575574	FAM104A
ncbi_102086694	99	127	151	242	142	273	3.7	4.87	5.62	8.15	5.15	10.32	4.73	7.87333	0.735134	0.0185422	0.575574	selO
ncbi_102088911	750	744	766	1069	938	901	59.79	60.93	60.87	76.85	72.65	72.72	60.53	74.0733	0.291304	0.0185464	0.575574	SRP14
MSTRG.14413	150	178	134	116	85	103	2.46	3	2.19	1.72	1.36	1.71	2.55	1.59667	-0.675434	0.0185517	0.575574	--
ncbi_102088285	143	52	55	135	222	159	2.43	0.91	0.93	2.07	3.66	2.73	1.42333	2.82	0.986422	0.0185751	0.575574	IL16
ncbi_102097389	629	671	1156	632	567	493	19.68	21.56	36.05	17.83	17.23	15.62	25.7633	16.8933	-0.608865	0.0185771	0.575574	Cavin2
A306_00000011	164	165	202	117	114	135	3.04	3.14	3.73	1.96	2.05	2.53	3.30333	2.18	-0.599594	0.0186662	0.576554	PREX2
ncbi_102087697	2173	1973	2123	1893	1754	1711	295.59	275.68	287.84	232.2	231.8	235.64	286.37	233.213	-0.29623	0.0187377	0.576554	ecrg4
ncbi_102088305	495	523	557	819	698	608	37.41	40.61	41.96	55.82	51.26	46.53	39.9933	51.2033	0.356478	0.0187584	0.576554	Mrps33
ncbi_102090609	199	187	218	158	137	144	7.69	7.42	8.4	5.51	5.14	5.63	7.83667	5.42667	-0.530174	0.0187753	0.576554	SULT1B1
ncbi_102095933	931	1000	802	1369	1079	1332	22.01	24.28	18.9	29.19	24.78	31.88	21.73	28.6167	0.397167	0.0188106	0.576554	SCD
ncbi_102088133	1793	1458	1472	1983	2081	2105	22.71	18.96	18.58	22.64	25.6	26.99	20.0833	25.0767	0.320347	0.0188304	0.576554	Mapk8ip3
MSTRG.2958	9	5	7	27	24	16	0.34	0.19	0.26	0.92	0.88	0.61	0.263333	0.803333	1.60911	0.018855	0.576554	--
ncbi_102098457	154	138	229	108	81	130	6.22	5.72	9.22	3.93	3.18	5.32	7.05333	4.14333	-0.767513	0.0189268	0.577672	HOOK3
ncbi_102085942	3489	2910	2875	4166	4298	3554	130	111.53	107.25	140.04	155.6	134.04	116.26	143.227	0.300945	0.0190641	0.579398	Khdrbs1
ncbi_102089483	1	0	27	0	0	0	0.11	0	3.01	0	0	0	1.04	0.001	-10.0224	0.0191167	0.579398	FGFBP1
ncbi_102085786	14	10	24	7	2	1	0.7	0.52	1.2	0.32	0.1	0.05	0.806667	0.156667	-2.36427	0.0191252	0.579398	Fgg
MSTRG.4113	7	19	55	5	7	8	0.24	0.59	1.87	0.14	0.2	0.24	0.9	0.193333	-2.21883	0.0191494	0.579398	--
ncbi_106145932	487	470	409	833	526	630	107.49	106.56	89.98	165.79	112.79	140.79	101.343	139.79	0.46401	0.019232	0.579398	RPL38
MSTRG.18159	74	22	56	9	31	14	1.61	0.49	1.21	0.18	0.65	0.31	1.10333	0.38	-1.5378	0.0192554	0.579398	--
ncbi_102085809	1996	2293	3784	2014	1637	1981	25.96	30.65	49.13	23.62	20.76	26.18	35.2467	23.52	-0.583599	0.0192892	0.579398	ABI3BP
ncbi_102097190	4564	3931	4506	3228	3742	3677	82.56	73.04	81.25	52.66	65.76	67.35	78.95	61.9233	-0.350456	0.0192958	0.579398	Kdelr3
ncbi_102096846	248	247	230	205	179	141	6.38	6.53	5.9	4.76	4.48	3.68	6.27	4.30667	-0.541894	0.0193015	0.579398	PIGN
ncbi_102094144	806	811	953	715	724	655	46.33	47.64	54.42	36.84	40.43	38.04	49.4633	38.4367	-0.363876	0.0194478	0.582616	Tial1
ncbi_102098923	1784	1691	2524	1361	1194	1744	42.94	41.8	60.55	29.54	27.92	42.5	48.43	33.32	-0.539513	0.0194798	0.582616	ANGPTL2
ncbi_102090143	334	255	236	471	377	358	15.83	12.42	11.15	20.14	17.36	17.18	13.1333	18.2267	0.472818	0.019541	0.583381	USB1
ncbi_102098141	492	403	542	336	400	355	15.65	13.08	17.09	9.74	12.45	11.48	15.2733	11.2233	-0.444514	0.0198032	0.590135	Brd3
ncbi_102092443	25	16	9	39	41	44	4.13	2.66	1.53	5.88	6.61	7.41	2.77333	6.63333	1.25811	0.019879	0.59132	H3-I
ncbi_102092452	219	212	284	177	187	149	7.04	7	9.1	5.13	5.84	4.85	7.71333	5.27333	-0.548639	0.01997	0.592949	PUS7L
ncbi_102089606	1297	1395	1622	1219	1250	1011	16.36	18.07	20.39	13.87	15.32	12.91	18.2733	14.0333	-0.380882	0.0201182	0.596269	KIAA0232
A306_00000473	134	169	142	109	65	105	16.34	21.17	17.26	11.99	7.7	12.96	18.2567	10.8833	-0.746303	0.0202494	0.598671	MYH7
ncbi_102094995	435	281	433	298	263	269	31.57	20.95	31.32	19.5	18.54	19.77	27.9467	19.27	-0.53632	0.0203057	0.598671	PSMG2
ncbi_102086846	226	228	287	194	176	175	4.34	4.5	5.5	3.36	3.29	3.41	4.78	3.35333	-0.511415	0.0203706	0.598671	PLCL2
ncbi_102084726	600	553	592	875	719	699	24.14	22.86	23.75	31.75	28.11	28.48	23.5833	29.4467	0.320337	0.020373	0.598671	RNF146
MSTRG.23726	8	10	5	1	0	1	1.54	1.98	0.96	0.17	0	0.19	1.49333	0.12	-3.63743	0.0203818	0.598671	--
ncbi_102083550	148	96	84	170	175	198	2.82	1.88	1.59	2.92	3.24	3.82	2.09667	3.32667	0.66598	0.0205837	0.600675	STRIP2
ncbi_102088947	310	287	324	246	243	224	3.6	3.43	3.76	2.58	2.75	2.64	3.59667	2.65667	-0.437043	0.0205937	0.600675	UNC13C
ncbi_102097908	267	239	343	196	230	184	13.04	11.99	16.7	8.63	10.92	9.1	13.91	9.55	-0.54255	0.020615	0.600675	JOSD1
ncbi_102085292	1103	1380	2159	1129	831	1181	86.64	111.34	169.03	79.97	63.42	93.92	122.337	79.1033	-0.629046	0.0206741	0.600675	AQP1
ncbi_102095321	246	205	227	182	169	151	9.33	7.98	8.58	6.22	6.23	5.8	8.63	6.08333	-0.504499	0.0206769	0.600675	POLI
ncbi_102085976	132	116	149	103	78	85	1.96	1.77	2.2	1.38	1.12	1.28	1.97667	1.26	-0.649646	0.0207017	0.600675	Bcorl1
ncbi_102086000	7053	5165	6646	3869	4750	5509	35.58	26.76	33.42	17.6	23.28	28.14	31.92	23.0067	-0.472409	0.0207722	0.600675	AHNAK
ncbi_102086797	314	245	227	399	328	430	9.18	7.36	6.61	10.52	9.31	12.73	7.71667	10.8533	0.492089	0.0208073	0.600675	BAHD1
ncbi_102092455	271	277	318	226	236	191	6.97	7.32	8.16	5.25	5.9	4.98	7.48333	5.37667	-0.476969	0.0208222	0.600675	THNSL1
ncbi_102096997	195	118	147	59	14	112	16.12	10.02	12.11	4.4	1.12	9.38	12.75	4.96667	-1.36015	0.0209052	0.600675	Pi16
ncbi_102089303	3798	3148	4731	2800	3025	3216	54.28	46.21	67.39	36.09	42	46.54	55.96	41.5433	-0.429779	0.0209183	0.600675	NRP1
MSTRG.10354	125	122	56	242	158	165	3.07	3.08	1.37	5.36	3.77	4.11	2.50667	4.41333	0.816099	0.0209205	0.600675	--
ncbi_102093560	643	684	543	1017	889	714	67.17	73.39	56.54	95.8	90.22	75.51	65.7	87.1767	0.408049	0.0209313	0.600675	SF3A2
ncbi_102087261	1371	1113	1505	972	1042	1121	19.59	16.53	21.45	12.63	14.59	16.18	19.19	14.4667	-0.407622	0.0209632	0.600675	FNDC3A
ncbi_102092349	237	275	265	198	206	175	7.78	9.27	8.67	5.86	6.57	5.82	8.57333	6.08333	-0.494994	0.0210034	0.600778	KSR1
ncbi_102098173	781	875	1042	722	727	691	24.69	28.42	32.84	20.59	22.33	22.12	28.65	21.68	-0.40217	0.0210626	0.601423	ADAM17
ncbi_102093609	88	101	48	237	171	85	3.8	4.48	2.06	9.22	7.17	3.71	3.44667	6.7	0.958959	0.0211463	0.60276	GJD2
ncbi_102085229	1	1	2	0	2	53	0.04	0.04	0.07	0	0.07	1.98	0.05	0.683333	3.77259	0.0212168	0.603139	LCK
ncbi_102086524	135	165	147	109	95	103	5.07	6.36	5.5	3.69	3.46	3.91	5.64333	3.68667	-0.614231	0.0213054	0.603139	Mid2
ncbi_102094259	38	26	103	27	14	23	1.48	1.04	4	0.95	0.53	0.91	2.17333	0.796667	-1.44786	0.0213183	0.603139	GRM8
ncbi_102086397	80	78	96	67	46	36	4	4.01	4.79	3.02	2.24	1.82	4.26667	2.36	-0.854323	0.0213921	0.603139	RAB37
ncbi_102097957	148	171	193	330	286	188	13.49	16.01	17.53	27.12	25.33	17.35	15.6767	23.2667	0.569646	0.0214482	0.603139	TWISTNB
ncbi_102093737	324	268	339	225	266	200	30.47	25.89	31.77	19.08	24.3	19.04	29.3767	20.8067	-0.497625	0.021513	0.603139	UBE2B
ncbi_102098265	4036	5649	4410	4277	2945	3397	62.2	89.42	67.74	59.44	44.09	53	73.12	52.1767	-0.486861	0.0215894	0.603139	MYH7
ncbi_102087671	566	620	835	1254	958	760	36.6	41.18	53.82	73.12	60.18	49.76	43.8667	61.02	0.476157	0.0216305	0.603139	MRPL40
ncbi_102094188	210	188	171	287	320	229	12.24	11.25	9.93	15.08	18.12	13.51	11.14	15.57	0.48302	0.021638	0.603139	PCBP4
MSTRG.10979	1145	925	475	1335	1826	1145	13.99	11.95	5.97	14.93	21.63	14.53	10.6367	17.03	0.679032	0.0216446	0.603139	--
ncbi_102089915	160	142	197	79	101	133	12.67	11.55	15.55	5.64	7.77	10.66	13.2567	8.02333	-0.724444	0.0216515	0.603139	SLC25A43
ncbi_102098482	70	50	49	126	95	79	6.86	5.03	4.78	11.13	9.04	7.83	5.55667	9.33333	0.748173	0.0216534	0.603139	ndufaf3
ncbi_102092641	48	46	278	39	35	59	2.49	2.46	14.4	1.83	1.77	3.1	6.45	2.23333	-1.5301	0.0216572	0.603139	EPHX1
ncbi_102096856	203	250	389	199	187	172	13.45	17.02	25.73	11.89	12.04	11.54	18.7333	11.8233	-0.663971	0.0216747	0.603139	TFPI
MSTRG.10649	9	15	11	28	30	32	0.52	0.9	0.73	1.6	1.74	2.12	0.716667	1.82	1.34456	0.0217631	0.604178	--
ncbi_102097952	207	412	199	205	145	143	21.62	44.21	20.72	19.31	14.72	15.12	28.85	16.3833	-0.816342	0.0217858	0.604178	MAP1LC3C
MSTRG.11632	53	34	110	29	17	37	1.02	0.66	2.1	0.5	0.32	0.72	1.26	0.513333	-1.29546	0.0218261	0.604274	--
ncbi_102096906	1895	1819	1946	1647	1678	1525	50.48	49.75	51.8	39.9	43.26	41.4	50.6767	41.52	-0.287515	0.0219358	0.606285	Por
ncbi_102090647	52	19	41	5	13	20	3.53	1.33	2.78	0.31	0.86	1.38	2.54667	0.85	-1.58308	0.02201	0.606538	GPR143
MSTRG.23315	7	5	10	40	40	6	1	0.67	1.12	4.5	4.16	0.76	0.93	3.14	1.75546	0.0220189	0.606538	--
MSTRG.6197	93	110	76	315	103	145	3.44	4.19	2.79	10.49	3.69	5.42	3.47333	6.53333	0.911498	0.0220569	0.606566	NAGA
ncbi_102087456	111	89	116	174	150	155	10.56	8.75	11.05	14.95	13.87	14.95	10.12	14.59	0.527771	0.0221387	0.607794	H2AC20
ncbi_102088272	4783	4240	4724	3784	3228	4122	154.59	142.72	152.95	110.81	100.42	137.67	150.087	116.3	-0.367945	0.0223968	0.613852	Cd34
ncbi_102090907	930	885	951	1203	1198	1076	16.97	16.59	17.3	19.8	21.24	19.88	16.9533	20.3067	0.260384	0.0225081	0.615512	Scaf8
ncbi_102087599	1027	1228	1828	1162	836	916	21.48	26.38	38.11	21.91	16.99	19.41	28.6567	19.4367	-0.56009	0.0225325	0.615512	MMRN2
ncbi_102092589	630	335	325	494	1180	644	17.06	9.32	8.77	12.07	31.05	17.66	11.7167	20.26	0.790072	0.0225762	0.61568	CRMP1
ncbi_102098605	1460	1452	1223	1884	1692	1852	81.18	82.93	67.78	94.46	91.4	104.26	77.2967	96.7067	0.323209	0.0226358	0.61628	SELENOF
ncbi_102092351	565	476	364	844	593	640	14.53	12.57	9.33	19.57	14.81	16.66	12.1433	17.0133	0.486501	0.0226969	0.616351	Lss
ncbi_102098621	611	485	693	435	450	482	20.41	16.64	23.07	13.1	14.6	16.3	20.04	14.6667	-0.450341	0.0227136	0.616351	Rxra
ncbi_102095337	414	371	398	582	492	493	18.77	17.28	17.99	23.8	21.67	22.63	18.0133	22.7	0.333627	0.0228533	0.618223	CASP2
ncbi_102085052	23	35	38	90	57	50	0.17	0.27	0.28	0.6	0.41	0.38	0.24	0.463333	0.949016	0.0229034	0.618223	CSMD2
ncbi_102093810	486	488	730	348	354	482	5.44	5.61	8.14	3.51	3.85	5.46	6.39667	4.27333	-0.581958	0.02292	0.618223	DENND4C
ncbi_102086329	287	266	358	239	232	214	8.15	7.75	10.13	6.12	6.4	6.15	8.67667	6.22333	-0.479453	0.0229335	0.618223	Zfand4
ncbi_102094159	705	762	886	531	621	658	33.76	37.48	42.29	22.93	28.89	31.9	37.8433	27.9067	-0.439429	0.0230023	0.618392	MICU2
ncbi_102096114	318	470	938	340	382	309	6.36	9.68	18.72	6.14	7.42	6.27	11.5867	6.61	-0.809743	0.0230152	0.618392	CFH
ncbi_102090982	187	181	164	343	353	175	7.31	7.27	6.39	12.09	13.41	6.93	6.99	10.81	0.629002	0.0231505	0.621008	NPHP1
ncbi_102090134	46	51	40	29	24	16	4.38	4.99	3.8	2.49	2.22	1.54	4.39	2.08333	-1.07533	0.0232713	0.622481	CCND3
ncbi_102094087	304	259	334	230	219	231	9.98	8.73	10.93	6.81	6.98	7.68	9.88	7.15667	-0.465223	0.0232813	0.622481	RAPGEF3
ncbi_102093529	22	17	25	48	33	59	0.68	0.54	0.77	1.33	0.99	1.84	0.663333	1.38667	1.06382	0.0233246	0.622621	SUSD1
MSTRG.23638	103	79	84	170	115	143	8.64	6.42	7.01	12.55	9.31	11.96	7.35667	11.2733	0.61579	0.0233891	0.623329	ANKZF1
MSTRG.10138	3278	4145	3122	5319	4522	4448	237.69	308.75	225.66	347.79	318.53	326.54	257.367	330.953	0.362803	0.0234944	0.625118	--
ncbi_102086737	505	357	516	321	314	377	11.11	8.07	11.31	6.37	6.71	8.4	10.1633	7.16	-0.505342	0.0235999	0.626358	ANPEP
ncbi_102090852	212	297	349	151	240	173	3.57	5.13	5.85	2.29	3.92	2.95	4.85	3.05333	-0.6676	0.0236451	0.626358	MTR
ncbi_102092415	320	217	402	200	118	250	28.61	19.93	35.83	16.13	10.25	22.63	28.1233	16.3367	-0.783654	0.0236933	0.626358	--
ncbi_102087640	600	533	703	847	804	756	29.29	26.73	34.21	37.29	38.14	37.37	30.0767	37.6	0.322088	0.0237125	0.626358	DMAC2L
ncbi_102088541	1688	1627	1751	2351	2157	1867	32.39	32.06	33.48	40.67	40.21	36.27	32.6433	39.05	0.258534	0.0237658	0.626358	Cdkn2aip
ncbi_102095554	12	8	13	4	1	1	2.45	1.68	2.65	0.74	0.2	0.21	2.26	0.383333	-2.55965	0.0237703	0.626358	Pzp
ncbi_102087761	45	34	153	44	25	23	1.27	0.99	4.33	1.14	0.69	0.66	2.19667	0.83	-1.40413	0.0239341	0.626497	LZTS3
MSTRG.8507	34	0	22	0	4	1	1.81	0	1.16	0	0.21	0.05	0.99	0.0866667	-3.51388	0.0239354	0.626497	--
ncbi_102093339	309	242	232	131	100	233	11.87	9.55	8.89	4.54	3.73	9.07	10.1033	5.78	-0.80569	0.0239385	0.626497	ISLR2
ncbi_102090823	211	194	205	162	146	146	5.77	5.45	5.59	4	3.88	4.04	5.60333	3.97333	-0.495935	0.0239642	0.626497	Ddx11
ncbi_102084464	0	2	29	0	1	0	0	0.11	1.56	0	0.05	0	0.556667	0.0166667	-5.06178	0.0239666	0.626497	HNF1B
ncbi_102087179	28	152	116	69	11	23	2.17	12.09	8.95	4.82	0.83	1.8	7.73667	2.48333	-1.63943	0.024074	0.627708	DBX1
ncbi_102093098	337	340	316	498	517	370	18.76	16.57	14.85	22.06	23.58	18.1	16.7267	21.2467	0.345087	0.0240896	0.627708	C3orf18
ncbi_102084559	727	572	531	847	858	774	25.98	21	18.91	27.29	29.79	28	21.9633	28.36	0.368761	0.0241341	0.62787	SLC35E3
ncbi_102098922	1403	1323	1404	2074	1749	1515	67.8	65.67	67.62	90.38	82.11	74.12	67.03	82.2033	0.29439	0.0243555	0.632488	POLR2C
ncbi_102091854	435	311	522	271	356	268	11.48	8.43	13.74	6.45	9.13	7.16	11.2167	7.58	-0.565374	0.0243888	0.632488	THSD1
MSTRG.3245	6	10	0	57	26	7	0.09	0.16	0	0.78	0.39	0.11	0.0833333	0.426667	2.35614	0.0245765	0.636349	Xirp2
ncbi_102089518	396	373	538	253	390	273	10.75	10.4	14.55	6.19	10.28	7.5	11.9	7.99	-0.574694	0.0247454	0.639412	COL11A1
ncbi_102097750	355	275	291	466	422	378	15.42	12.27	12.6	18.25	17.8	16.62	13.43	17.5567	0.38656	0.0247728	0.639412	RPS6KL1
ncbi_102093208	81	62	88	47	26	53	2.3	1.81	2.49	1.2	0.72	1.53	2.2	1.15	-0.93587	0.0248252	0.639614	C1S
ncbi_102095744	235	307	300	170	191	230	8.91	11.95	11.33	5.81	7.03	8.83	10.73	7.22333	-0.570913	0.0248911	0.639614	MLH1
ncbi_102095294	1204	1217	1130	1801	1636	1273	58.86	61.11	55.06	79.39	77.7	63	58.3433	73.3633	0.330491	0.0249593	0.639614	PTGES2
MSTRG.23418	139	81	75	188	155	152	7.34	4.39	3.95	9	7.95	8.14	5.22667	8.36333	0.678187	0.0249664	0.639614	--
MSTRG.15795	39	41	24	80	79	49	1.28	1.38	0.78	2.36	2.51	1.62	1.14667	2.16333	0.91581	0.0250025	0.639614	--
ncbi_102092586	7	15	17	4	3	2	0.43	0.92	1	0.22	0.19	0.13	0.783333	0.18	-2.12163	0.025063	0.639614	Drd2
ncbi_102094965	1082	1005	878	1307	1240	1344	24.17	23.11	19.58	26.29	26.77	30.26	22.2867	27.7733	0.317519	0.0251159	0.639614	SEMA6A
ncbi_102094112	3572	4233	4374	5605	5643	4570	175.75	214.07	214.93	246.4	263.46	226.79	201.583	245.55	0.28464	0.0251191	0.639614	SKP1
ncbi_102088608	1763	2153	1735	1626	1458	1472	65.66	82.36	64.41	54.6	52.77	55.5	70.81	54.29	-0.383267	0.0251973	0.639614	PDGFD
ncbi_102087939	102	94	105	189	123	160	3.13	2.97	3.22	5.24	3.67	4.98	3.10667	4.63	0.575645	0.0252007	0.639614	ropn1l
MSTRG.1332	248	404	391	214	296	190	4.28	7.15	6.72	3.33	4.96	3.32	6.05	3.87	-0.644602	0.0252099	0.639614	--
ncbi_102086978	20	29	12	3	6	9	0.4	0.59	0.24	0.05	0.12	0.18	0.41	0.116667	-1.81323	0.0253377	0.641862	KBTBD12
ncbi_102085981	1881	1823	1602	2602	2375	1969	93.26	92.84	79.17	116.33	114.4	98.84	88.4233	109.857	0.313123	0.0255166	0.645397	Use1
MSTRG.734	50	61	69	122	103	81	1.27	1.59	1.74	2.78	2.53	2.08	1.53333	2.46333	0.683941	0.0255857	0.646148	--
ncbi_102091331	536	634	593	468	453	479	23.9	29.04	26.35	18.82	19.62	21.62	26.43	20.02	-0.400734	0.0256679	0.647227	GALNT17
ncbi_102085169	1020	792	1915	662	937	796	25.09	20.01	46.98	14.68	22.39	19.83	30.6933	18.9667	-0.694459	0.0259161	0.650677	SEMA3C
ncbi_102085874	400	330	431	642	493	467	36.96	31.32	39.7	53.5	44.26	43.69	35.9933	47.15	0.389528	0.0259333	0.650677	Echdc3
MSTRG.13407	805	675	765	505	684	553	17.78	15.32	16.84	10.06	14.68	12.37	16.6467	12.37	-0.428388	0.0259486	0.650677	--
MSTRG.7977	132	44	131	22	58	57	3.24	0.86	5.4	0.69	1.44	3.26	3.16667	1.79667	-0.817642	0.0259636	0.650677	--
ncbi_102087229	798	877	741	1110	1555	875	63.05	71.18	58.36	79.09	119.37	70	64.1967	89.4867	0.479174	0.0260358	0.650977	Mrpl18
A306_00000180	75	94	99	74	41	43	3.06	3.94	4.03	2.72	1.63	1.78	3.67667	2.04333	-0.847474	0.0261969	0.650977	Npr1
MSTRG.23900	490	398	446	609	589	548	20.52	17.12	18.62	23	23.97	23.24	18.7533	23.4033	0.319567	0.0261971	0.650977	gmppaa
ncbi_102083661	690	628	919	577	649	459	9.68	9.05	12.85	7.3	8.84	6.52	10.5267	7.55333	-0.478863	0.0262231	0.650977	RESF1
ncbi_102093480	270	144	323	116	84	203	20.18	14.28	31.49	7.82	6.1	19.64	21.9833	11.1867	-0.97463	0.026231	0.650977	GPX8
ncbi_102089322	562	593	461	695	766	747	34.93	37.86	28.56	38.96	46.26	47.01	33.7833	44.0767	0.383703	0.0262464	0.650977	TMEM109
ncbi_102092269	246	466	330	252	217	234	3.34	6.5	4.47	3.09	2.86	3.22	4.77	3.05667	-0.64203	0.0262536	0.650977	Adamts20
A306_00000197	1005	1075	860	1538	1147	1317	26.77	29.41	22.83	36.94	29.68	35.52	26.3367	34.0467	0.370441	0.0263683	0.651463	Atg9a
ncbi_102094361	550	423	710	409	431	406	20.39	16.06	26.97	13.82	15.8	15.5	21.14	15.04	-0.491171	0.0263905	0.651463	NLN
ncbi_102098553	12813	15723	6691	21176	21400	14741	176.23	222.14	91.74	262.65	285.96	205.28	163.37	251.297	0.621248	0.0264167	0.651463	MYH1B
ncbi_102084133	214	232	201	185	138	147	17.04	18.98	15.96	13.29	10.68	11.85	17.3267	11.94	-0.537191	0.0264321	0.651463	ydjc
ncbi_102095437	879	947	598	553	636	587	18.6	20.59	12.61	10.55	13.08	12.58	17.2667	12.07	-0.516564	0.0265433	0.65322	RASAL2
MSTRG.8621	244	232	271	195	207	113	6.58	6.43	7.29	4.75	5.43	3.09	6.76667	4.42333	-0.613311	0.0265917	0.65343	--
ncbi_102084605	535	607	771	772	1035	883	9.55	11.13	13.72	12.43	17.95	15.96	11.4667	15.4467	0.429849	0.0266686	0.654338	FGFRL1
ncbi_102090946	497	442	685	349	429	412	15.66	14.31	21.52	9.92	13.14	13.15	17.1633	12.07	-0.507904	0.0267195	0.654607	Mgat4b
ncbi_102089049	3862	3806	4165	5127	5106	4355	149.84	151.68	161.07	179.38	192.47	171.08	154.197	180.977	0.231032	0.0268288	0.656306	SRSF5
ncbi_102091096	3086	2598	2234	3047	3847	4076	51.38	44.43	37.08	45.75	62.28	68.71	44.2967	58.9133	0.411396	0.0268693	0.656316	ZNF521
ncbi_102096431	48	29	55	69	66	129	2.06	1.28	2.35	2.67	2.75	5.6	1.89667	3.67333	0.953624	0.0269271	0.656382	DGLUCY
ncbi_102089804	2566	3470	3156	2432	2358	2529	115.63	160.62	141.75	98.82	103.23	115.38	139.333	105.81	-0.397064	0.0269521	0.656382	Mcam
ncbi_102098942	39	4	144	9	22	15	0.51	0.05	1.87	0.11	0.28	0.2	0.81	0.196667	-2.04217	0.0270891	0.65874	TRPM6
ncbi_102091843	32	19	41	13	6	16	2.03	1.24	2.53	0.71	0.39	1	1.93333	0.7	-1.46566	0.0271833	0.660051	TLR2-1
ncbi_102093472	77	40	203	40	37	60	2.13	1.14	5.59	1	0.99	1.68	2.95333	1.22333	-1.27153	0.0272685	0.66114	Fbxl13
MSTRG.6136	2	1	1	6	10	11	0.27	0.14	0.13	0.72	1.3	1.48	0.18	1.16667	2.69632	0.0275271	0.663574	--
ncbi_102087112	51	38	180	22	48	37	1.72	1.32	6.07	0.67	1.58	1.27	3.03667	1.17333	-1.37188	0.0275764	0.663574	SARG
ncbi_102096246	429	532	472	886	607	568	27.61	35.17	30.28	51.42	37.95	37.01	31.02	42.1267	0.441535	0.0276138	0.663574	Atpaf2
ncbi_102098730	613	632	724	492	552	535	25.59	27.1	30.13	18.52	22.39	22.62	27.6067	21.1767	-0.382541	0.027656	0.663574	GJC1
ncbi_102095724	0	0	33	0	0	0	0	0	1.79	0	0	0	0.596667	0.001	-9.22078	0.0276576	0.663574	CYP2J2
ncbi_102098167	0	0	33	0	0	0	0	0	1	0	0	0	0.333333	0.001	-8.38082	0.0276576	0.663574	HNF1A
MSTRG.3108	7	11	10	2	1	2	0.71	1.14	1	0.18	0.1	0.2	0.95	0.16	-2.56986	0.0276619	0.663574	--
ncbi_102093574	436	330	377	560	409	815	52.61	40.9	45.34	60.93	47.95	99.57	46.2833	69.4833	0.586174	0.0276928	0.663574	FABP7
MSTRG.22444	551	520	568	639	768	773	64.92	62.93	66.71	67.89	87.91	92.21	64.8533	82.67	0.350183	0.02778	0.664508	Cpxm1
ncbi_102092797	567	334	482	290	335	360	27.5	16.64	23.3	12.68	15.78	17.68	22.48	15.38	-0.547587	0.0278129	0.664508	SNX30
ncbi_102090885	399	330	595	330	291	319	12.51	10.63	18.59	9.33	8.86	10.12	13.91	9.43667	-0.559773	0.028081	0.669682	SNX25
MSTRG.11993	110	89	105	54	70	71	2.62	2.21	2.47	1.16	1.6	1.72	2.43333	1.49333	-0.704398	0.0281111	0.669682	--
ncbi_102086619	177	162	262	152	104	143	4.87	4.58	7.19	3.77	2.78	3.99	5.54667	3.51333	-0.658781	0.028245	0.671895	ILDR2
ncbi_102092312	1114	1010	1000	863	661	914	25.46	23.72	22.78	17.79	14.68	21.15	23.9867	17.8733	-0.424424	0.0283646	0.672872	ARAP1
ncbi_102088591	1080	1174	1061	1544	1336	1365	19.92	22.24	19.51	25.68	23.94	25.49	20.5567	25.0367	0.284436	0.0283682	0.672872	Mfn2
MSTRG.17160	511	375	446	629	665	516	17.39	13.11	15.15	19.31	22	17.78	15.2167	19.6967	0.372299	0.0284666	0.673721	--
ncbi_102093306	1	0	30	0	0	1	0.07	0	2	0	0	0.07	0.69	0.0233333	-4.88613	0.0285438	0.673721	CP35
ncbi_102087481	1190	1452	1844	968	776	1365	41.41	52.18	65.67	28.82	26.08	51.49	53.0867	35.4633	-0.582021	0.0286461	0.673721	DCX
ncbi_102094794	635	637	566	928	757	743	16.29	16.79	14.47	21.47	18.87	19.3	15.85	19.88	0.326835	0.0286525	0.673721	Akap8
MSTRG.15339	25	8	27	5	8	5	1.02	0.33	1.09	0.18	0.32	0.21	0.813333	0.236667	-1.78099	0.0286672	0.673721	--
ncbi_102093736	76	107	125	75	43	65	4.38	6.34	7.18	3.9	2.41	3.79	5.96667	3.36667	-0.825604	0.0287022	0.673721	CAV2
ncbi_102089462	257	268	295	364	377	360	8.7	9.32	9.95	11.11	12.4	12.34	9.32333	11.95	0.358093	0.0287279	0.673721	Slc49a4
ncbi_102095710	272	352	421	252	292	205	4.89	6.51	7.55	4.09	5.1	3.73	6.31667	4.30667	-0.552592	0.0287328	0.673721	AHI1
ncbi_102090314	690	1085	778	773	595	438	78.19	126.3	87.88	78.99	65.51	50.25	97.4567	64.9167	-0.586172	0.0288253	0.674564	IGFBP7
ncbi_102098874	620	653	760	1213	837	784	34.12	36.91	41.68	60.19	44.75	43.68	37.57	49.54	0.399013	0.02888	0.674564	ORC4
ncbi_102091382	134	130	144	118	70	84	7.2	7.18	7.71	5.72	3.65	4.57	7.36333	4.64667	-0.664163	0.0288923	0.674564	Ogfrl1
ncbi_102089505	300	553	332	130	376	150	18.46	34.95	20.36	7.21	22.48	9.35	24.59	13.0133	-0.918081	0.0290199	0.675694	--
ncbi_102087543	278	238	279	501	346	307	32.01	28.24	31.84	53.22	39.02	36.9	30.6967	43.0467	0.48782	0.0290231	0.675694	MRPS10
MSTRG.582	64	53	119	118	204	117	3.81	3.24	7.06	6.33	11.79	7.05	4.70333	8.39	0.834987	0.0291009	0.675881	--
ncbi_102089876	162	196	133	94	98	129	5.02	6.25	4.12	2.64	2.96	4.05	5.13	3.21667	-0.673392	0.0291721	0.675881	MYORG
ncbi_102092113	159	137	217	85	135	112	4.68	4.14	6.37	2.26	3.86	3.34	5.06333	3.15333	-0.68321	0.029214	0.675881	Fer
MSTRG.9357	334	340	335	236	256	282	4.57	4.72	4.85	2.99	3.45	4.17	4.71333	3.53667	-0.414357	0.029347	0.675881	--
ncbi_102089612	64	45	49	103	101	69	2.44	1.76	1.86	3.54	3.74	2.66	2.02	3.31333	0.713928	0.0293861	0.675881	rab19
MSTRG.6134	15	5	18	38	25	37	1.39	0.48	1.66	3.17	2.25	3.47	1.17667	2.96333	1.33252	0.0294064	0.675881	--
ncbi_102096191	4	2	0	21	18	3	0.31	0.16	0	1.46	1.35	0.23	0.156667	1.01333	2.69334	0.0295093	0.675881	RD3L
ncbi_102084112	451	477	471	361	382	380	30.04	32.63	31.27	21.68	24.72	25.62	31.3133	24.0067	-0.383342	0.0296291	0.675881	NECAP1
ncbi_102090972	227	147	179	135	132	122	7.52	5	5.91	4.03	4.25	4.09	6.14333	4.12333	-0.575211	0.02963	0.675881	ADAMTS5
MSTRG.616	0	0	0	0	7	13	0	0	0	0	0.63	1.22	0.001	0.616667	9.26835	0.0296401	0.675881	--
ncbi_102088190	83	95	111	61	64	63	1.48	1.74	1.97	0.98	1.11	1.13	1.73	1.07333	-0.688674	0.0296654	0.675881	CARD11
ncbi_102093096	227	217	237	348	288	293	13.99	13.74	14.56	19.34	17.24	18.28	14.0967	18.2867	0.375438	0.0296962	0.675881	NUP42
ncbi_102087270	99	88	119	128	160	202	6.53	5.96	7.82	7.61	10.25	13.49	6.77	10.45	0.626275	0.0297124	0.675881	BAMBI
ncbi_102092683	10	3	24	4	1	0	0.57	0.18	1.36	0.21	0.06	0	0.703333	0.09	-2.96621	0.0297401	0.675881	Krt23
ncbi_102086651	89	82	145	65	66	64	2.16	2.04	3.5	1.42	1.55	1.57	2.56667	1.51333	-0.762166	0.0297559	0.675881	Gm3414
ncbi_102083413	0	0	32	0	0	0	0	0	2.17	0	0	0	0.723333	0.001	-9.49852	0.0297696	0.675881	A4gnt
MSTRG.9322	216	241	189	341	286	290	7.59	8.7	6.62	10.81	9.76	10.32	7.63667	10.2967	0.431162	0.0298047	0.675881	Rfxap
ncbi_102090865	102	82	99	189	152	110	4.52	3.73	4.37	7.54	6.54	4.93	4.20667	6.33667	0.591047	0.0298259	0.675881	HSPA13
ncbi_102084642	2	3	1	7	9	17	0.15	0.23	0.08	0.48	0.66	1.31	0.153333	0.816667	2.41308	0.0298808	0.675881	KCNJ5
MSTRG.11633	20	10	24	9	2	0	1.05	0.56	1.26	0.43	0.09	0	0.956667	0.173333	-2.46447	0.0299094	0.675881	--
ncbi_102086232	217	427	581	345	216	174	5.74	11.6	15.32	8.23	5.55	4.66	10.8867	6.14667	-0.824686	0.0299242	0.675881	COLEC10
ncbi_102083711	328	326	231	426	420	416	14.04	14.33	9.85	16.44	17.46	18.03	12.74	17.31	0.44224	0.0299384	0.675881	dus3l
ncbi_102086288	154	148	161	264	191	214	7.29	7.19	7.59	11.27	8.78	10.25	7.35667	10.1	0.457231	0.0299801	0.675893	MSMO1
ncbi_102093223	413	458	444	584	580	551	13.82	15.74	14.8	17.62	18.85	18.66	14.7867	18.3767	0.313578	0.0300632	0.676719	DYRK1A
ncbi_102098872	22	46	181	22	14	46	0.69	1.47	5.62	0.62	0.42	1.45	2.59333	0.83	-1.64362	0.0300993	0.676719	FMO1
ncbi_102092849	210	169	272	131	145	170	6.74	5.32	8.31	3.62	4.32	5.46	6.79	4.46667	-0.604213	0.030274	0.679066	ACER2
ncbi_102090477	175	224	170	112	117	155	3.8	5	3.68	2.2	2.47	3.41	4.16	2.69333	-0.627191	0.0302866	0.679066	Syne3
ncbi_102098160	1356	1175	1123	1549	1694	1449	54.21	48.25	44.75	55.85	65.8	58.65	49.07	60.1	0.292524	0.0303558	0.679326	IGF2BP2
ncbi_102093993	510	516	598	444	400	455	9.95	10.34	11.63	7.81	7.58	8.99	10.64	8.12667	-0.388763	0.0303906	0.679326	ARHGEF10
ncbi_102097662	484	368	427	314	344	338	11.23	8.77	9.88	6.57	7.75	7.94	9.96	7.42	-0.424727	0.0304772	0.679326	Slc12a7
ncbi_102098076	2829	2586	2501	3624	3156	3093	121.53	114.11	107.09	140.39	131.72	134.53	114.243	135.547	0.24668	0.0304903	0.679326	--
MSTRG.5998	11	8	4	29	23	17	0.51	0.38	0.18	1.21	1.03	0.79	0.356667	1.01	1.50171	0.0305435	0.679326	--
MSTRG.23251	932	1232	826	422	422	972	118.16	72.5	46.39	81.19	78.19	126.99	79.0167	95.4567	0.272689	0.0305533	0.679326	--
ncbi_102095831	753	607	609	542	468	547	10.81	8.95	8.72	7.02	6.53	7.95	9.49333	7.16667	-0.405612	0.0306446	0.679326	DNMBP
ncbi_102089796	636	533	544	660	890	780	21.17	18.22	18.05	19.81	28.78	26.29	19.1467	24.96	0.382525	0.0306476	0.679326	RAVER2
ncbi_102097477	89	141	65	31	72	50	4.62	7.53	3.37	1.45	3.63	2.63	5.17333	2.57	-1.00933	0.0306929	0.679326	--
ncbi_102096968	2766	3025	3035	2482	2556	2493	14.5	16.28	15.88	11.73	13.02	13.24	15.5533	12.6633	-0.296567	0.0307127	0.679326	HERC2
ncbi_102091202	1595	1545	1345	1875	1907	1980	74.78	74.4	62.85	79.27	86.86	93.98	70.6767	86.7033	0.294853	0.0308641	0.681755	MACROH2A2
ncbi_102088424	645	581	675	544	493	527	14.45	13.37	15.07	10.99	10.73	11.95	14.2967	11.2233	-0.349178	0.0310537	0.684657	MYO1C
ncbi_102094542	1408	1296	944	947	866	981	26.27	24.84	17.56	15.93	15.7	18.53	22.89	16.72	-0.453143	0.031079	0.684657	Dip2b
ncbi_102097968	529	1674	1141	755	282	338	9.96	32.39	21.42	12.82	5.16	6.45	21.2567	8.14333	-1.38422	0.0311948	0.686286	MYOM3
ncbi_102096794	327	420	407	180	326	281	6.91	9.11	8.57	3.43	6.69	6.01	8.19667	5.37667	-0.608325	0.0312932	0.687012	Galns
ncbi_102098336	81	52	80	38	30	51	1.64	1.08	1.62	0.7	0.59	1.05	1.44667	0.78	-0.891187	0.0313411	0.687012	FAM160A1
MSTRG.2687	116	139	234	128	96	79	0.7	0.86	1.4	0.69	0.56	0.48	0.986667	0.576667	-0.774825	0.0313536	0.687012	--
ncbi_102084471	540	154	640	168	265	277	11.45	3.36	13.53	3.21	5.46	5.95	9.44667	4.87333	-0.954896	0.0315291	0.689895	Tnfaip2
ncbi_106145643	255	214	190	324	301	297	31.14	26.85	23.13	35.68	35.72	36.73	27.04	36.0433	0.414637	0.031589	0.689895	znf423
ncbi_102092305	436	502	652	352	471	348	6.26	7.41	9.33	4.56	6.57	5.06	7.66667	5.39667	-0.506531	0.0316114	0.689895	USP40
ncbi_102085253	33	42	79	8	23	31	1.19	1.6	2.89	0.27	0.8	1.18	1.89333	0.75	-1.33597	0.031663	0.690102	VCAM1
ncbi_102098624	1827	1728	1655	2545	2219	1900	57.61	55.97	52.01	72.36	67.97	60.66	55.1967	66.9967	0.279508	0.0317998	0.692163	Ube2j2
MSTRG.19023	20	20	17	63	46	23	0.6	0.62	0.51	1.71	1.34	0.7	0.576667	1.25	1.11612	0.0319058	0.69355	--
ncbi_102090928	1779	1747	2114	1678	1351	1597	15.08	15.21	17.86	12.82	11.12	13.7	16.05	12.5467	-0.355269	0.0320237	0.694522	ASH1L
ncbi_102083939	6055	5494	5211	7380	7020	6374	125.32	116.8	107.5	137.74	141.16	133.57	116.54	137.49	0.238501	0.0320353	0.694522	DDB1
ncbi_102087603	421	433	462	370	363	337	8.85	9.46	9.68	6.69	7.54	7.53	9.33	7.25333	-0.363233	0.0321075	0.695168	Rc3h2
ncbi_102089083	201	203	232	163	178	128	7.43	7.71	8.55	5.44	6.4	4.79	7.89667	5.54333	-0.51049	0.0322096	0.696459	MYNN
ncbi_102099021	214	237	229	411	347	241	5.81	6.61	6.2	10.07	9.16	6.63	6.20667	8.62	0.473869	0.0322871	0.697215	Nrf1
ncbi_102096619	85	142	111	202	155	183	6.37	10.93	8.29	13.65	11.29	13.89	8.53	12.9433	0.601592	0.0323838	0.698383	Tpk1
MSTRG.20261	193	280	25	647	566	697	4.3	6.41	0.55	12.98	12.23	15.69	3.75333	13.6333	1.86089	0.032518	0.699447	--
MSTRG.11585	679	775	613	1088	911	804	24.92	29.22	22.42	36.01	32.48	29.88	25.52	32.79	0.361628	0.0325748	0.699447	SS18L2
ncbi_102093264	1	3	58	1	3	4	0.05	0.15	2.8	0.04	0.14	0.2	1	0.126667	-2.98089	0.0325796	0.699447	PSAP
ncbi_102092561	1808	1645	1636	2286	2018	2012	45.83	42.83	41.33	52.25	49.69	51.63	43.33	51.19	0.240496	0.0326039	0.699447	Pdss2
ncbi_102094446	174	150	139	107	100	119	8.73	7.73	6.95	4.84	4.87	6.04	7.80333	5.25	-0.571773	0.0327703	0.700516	PAQR7
ncbi_102096289	405	519	658	445	377	357	3.64	4.8	5.9	3.61	3.29	3.25	4.78	3.38333	-0.498565	0.0327886	0.700516	LRRK2
ncbi_102096152	4469	4372	4263	5621	5674	4822	197.6	198.57	187.88	224.12	243.74	215.87	194.683	227.91	0.227335	0.0328928	0.700516	BZW2
ncbi_102096702	6567	6050	6776	8200	9084	7002	256.16	242.41	263.45	288.43	344.25	276.53	254.007	303.07	0.254785	0.0328979	0.700516	--
ncbi_102091344	1	0	0	1	19	2	0.05	0	0	0.05	0.97	0.11	0.0166667	0.376667	4.49825	0.0329101	0.700516	cetA
ncbi_102089436	2642	1966	1257	3310	2473	3105	354.57	271.02	168.15	400.58	322.43	421.9	264.58	381.637	0.528496	0.0329987	0.700516	RIHB
ncbi_102094984	655	539	581	523	427	478	44.85	37.91	39.66	32.3	28.41	33.14	40.8067	31.2833	-0.383411	0.0330038	0.700516	LMO2
ncbi_102094607	80	77	121	61	49	62	2.9	2.86	4.37	1.99	1.72	2.27	3.37667	1.99333	-0.760417	0.0330308	0.700516	SLC2A12
MSTRG.21512	4	8	15	28	11	51	0.24	0.65	0.96	1.64	0.75	3.25	0.616667	1.88	1.60817	0.0330942	0.700516	pol
ncbi_102095906	2730	3167	3977	2439	2576	2782	35.9	42.78	52.13	28.92	32.91	37.04	43.6033	32.9567	-0.403868	0.0330946	0.700516	LAMA4
ncbi_102093830	1	0	0	0	39	0	0.27	0	0	0	9.01	0	0.09	3.00333	5.0605	0.0331892	0.700516	ATP5PD
ncbi_102092480	4606	4979	3788	6408	5616	5501	113.86	126.43	93.34	142.85	134.88	137.68	111.21	138.47	0.316287	0.0332205	0.700516	RRM1
ncbi_102085923	194	96	158	96	96	96	10.79	5.49	8.76	4.82	5.19	5.41	8.34667	5.14	-0.699432	0.0332367	0.700516	Tcn2
ncbi_102088087	361	333	370	324	258	258	13.15	12.46	13.44	10.65	9.13	9.52	13.0167	9.76667	-0.414422	0.0332521	0.700516	LNX2
ncbi_102084386	6	7	10	10	24	39	0.24	0.27	0.38	0.33	0.89	1.49	0.296667	0.903333	1.60642	0.0332976	0.700574	P2RY10
ncbi_102086302	727	635	550	1034	823	747	53.39	47.9	40.26	68.47	58.72	55.54	47.1833	60.91	0.368402	0.0333573	0.700931	MED21
ncbi_102095406	568	584	632	779	749	733	21.39	22.64	23.75	26.32	27.34	27.85	22.5933	27.17	0.266117	0.0334059	0.701053	Lgals8
ncbi_102087545	2176	2342	3552	2093	2098	2011	20.79	22.98	33.83	18.03	19.47	19.45	25.8667	18.9833	-0.446361	0.0334652	0.7014	kdrl
ncbi_102086105	52	56	85	39	31	40	0.95	1.06	1.55	0.65	0.55	0.74	1.18667	0.646667	-0.875821	0.0336491	0.703778	PROX1
ncbi_102090008	1819	1798	1520	2841	2141	1930	117.44	119.24	97.81	165.4	134.29	126.16	111.497	141.95	0.348382	0.0336646	0.703778	PSMC5
ncbi_102098358	1322	1244	1373	1046	1095	1159	20.32	19.64	21.04	14.5	16.35	18.04	20.3333	16.2967	-0.31927	0.0338162	0.705231	GPATCH8
ncbi_102091193	1947	1934	1842	3059	2214	2220	149.56	152.6	141.04	211.9	165.23	172.66	147.733	183.263	0.310923	0.0339021	0.705231	PSMA2
ncbi_102083817	560	693	240	556	969	1210	17.62	22.39	7.52	15.77	29.61	38.54	15.8433	27.9733	0.820176	0.0340029	0.705231	SCIN
ncbi_102089898	94	62	126	115	180	186	8.21	5.56	10.97	9.06	15.28	16.45	8.24667	13.5967	0.72137	0.0340564	0.705231	HOXA2
MSTRG.21293	1	0	46	0	2	1	0.09	0	3.92	0	0.17	0.09	1.33667	0.0866667	-3.94702	0.0340599	0.705231	--
ncbi_102083562	147	193	218	140	125	131	4.26	5.74	6.3	3.66	3.52	3.84	5.43333	3.67333	-0.564748	0.0340701	0.705231	NHLRC2
ncbi_102088510	2	0	0	2	6	18	0.11	0	0	0.1	0.33	1.03	0.0366667	0.486667	3.73039	0.0341058	0.705231	FETUB
ncbi_102094758	1410	1457	1302	1697	1809	1778	50.57	53.67	46.54	54.88	63.03	64.56	50.26	60.8233	0.275214	0.0341657	0.705231	Pgam5
ncbi_102083777	211	489	282	296	91	158	26.58	63.28	35.41	33.63	11.14	20.15	41.7567	21.64	-0.948306	0.034182	0.705231	CCL8
ncbi_102090710	1549	1596	2069	1556	1321	1369	23.81	25.2	31.7	21.57	19.73	21.31	26.9033	20.87	-0.366354	0.0342118	0.705231	PDS5B
ncbi_102098389	623	523	578	485	487	448	16.58	14.29	15.33	11.64	12.59	12.07	15.4	12.1	-0.347923	0.0342514	0.705231	TBC1D20
ncbi_102088622	603	619	612	492	513	508	33.86	35.7	34.25	24.91	27.98	28.88	34.6033	27.2567	-0.344302	0.0342855	0.705231	Cds2
ncbi_102095199	215	180	381	119	155	202	4.74	4.08	8.37	2.37	3.32	4.51	5.73	3.4	-0.753	0.0343234	0.705231	LARGE2
ncbi_102089154	23	13	15	47	72	16	3.24	1.88	2.11	5.97	9.85	2.28	2.41	6.03333	1.32392	0.0343364	0.705231	Mark2
ncbi_102087222	903	904	1114	878	812	714	15.14	15.57	18.62	13.27	13.23	12.12	16.4433	12.8733	-0.353117	0.0344249	0.706164	PODXL
ncbi_102092183	81	25	90	21	20	43	2.26	0.72	2.5	0.53	0.54	1.21	1.82667	0.76	-1.26514	0.0345739	0.708333	HACD4
ncbi_102096171	411	368	538	381	327	302	10.88	10.01	14.19	9.09	8.41	8.09	11.6933	8.53	-0.455069	0.0346542	0.708711	PPP4R1
ncbi_102084370	1364	1557	2957	1200	1109	1610	38.9	45.62	84.07	30.86	30.73	46.49	56.1967	36.0267	-0.641419	0.0347504	0.708711	Ndrg1
ncbi_102083814	1038	1104	1064	1854	1180	1336	56.31	61.51	57.53	90.69	62.19	73.38	58.45	75.42	0.367744	0.034798	0.708711	HIGD1A
MSTRG.19613	294	363	345	280	255	244	7.15	9.06	8.36	6.14	6.02	6.01	8.19	6.05667	-0.435339	0.0348077	0.708711	--
ncbi_102091251	467	420	389	570	580	522	11.24	10.38	9.33	12.37	13.56	12.72	10.3167	12.8833	0.320529	0.0348086	0.708711	HEATR6
ncbi_102095499	108	92	141	57	97	55	2.99	2.62	3.89	1.42	2.61	1.54	3.16667	1.85667	-0.77025	0.0348585	0.708848	KIT
MSTRG.23026	3	4	0	13	13	11	0.77	1.05	0	1.35	2.35	2.48	0.606667	2.06	1.76367	0.0349336	0.709494	--
ncbi_102083484	1312	1286	1295	1906	1560	1467	36.63	36.88	36.03	47.98	42.31	41.46	36.5133	43.9167	0.266345	0.035013	0.710226	MED17
ncbi_102098223	175	137	190	244	271	205	14.54	11.7	15.74	18.29	21.88	17.25	13.9933	19.14	0.451851	0.0351619	0.711588	tamm41
ncbi_102092636	819	633	885	1148	1140	849	19.68	15.62	21.19	24.87	26.61	20.65	18.83	24.0433	0.352604	0.035167	0.711588	Slc25a15
ncbi_102098955	345	385	349	580	425	467	11.72	13.43	11.81	17.76	14.02	16.06	12.32	15.9467	0.372253	0.0353132	0.713395	Foxk1
ncbi_102091750	1778	2150	3034	1963	1336	1819	41.42	51.46	70.33	41.17	30.24	42.84	54.4033	38.0833	-0.514535	0.0353433	0.713395	DMGDH
ncbi_102097148	0	3	22	1	0	0	0	0.21	1.51	0.06	0	0	0.573333	0.02	-4.8413	0.0355048	0.715482	NPY2R
ncbi_102092020	91	87	101	67	65	55	3.5	3.44	3.87	2.32	2.43	2.14	3.60333	2.29667	-0.649791	0.035534	0.715482	IL1RAP
ncbi_102097183	220	197	168	95	176	115	4.88	4.49	3.71	1.9	3.79	2.58	4.36	2.75667	-0.661403	0.0357465	0.718424	CNTNAP1
MSTRG.4008	168	221	95	85	132	59	2.75	3.9	1.6	1.31	2.15	1.07	2.75	1.51	-0.864883	0.0358496	0.718424	--
ncbi_102095701	134	98	158	75	90	93	12.54	9.09	14.41	6.24	7.88	8.77	12.0133	7.63	-0.654882	0.0358505	0.718424	GSTK1
ncbi_102096210	4	13	82	8	8	8	0.19	0.64	3.93	0.35	0.38	0.4	1.58667	0.376667	-2.07464	0.0358955	0.718424	ENTPD8
ncbi_102095339	1190	1215	967	1512	1670	1297	50.45	52.91	40.86	57.8	68.78	55.67	48.0733	60.75	0.337648	0.0359328	0.718424	GMDS
ncbi_102091904	84	228	284	108	146	36	3.63	10.13	12.24	4.21	6.13	1.58	8.66667	3.97333	-1.12513	0.0359431	0.718424	GATA5
A306_00000309	123	97	95	192	167	125	7.98	6.43	6.14	11.23	10.54	8.24	6.85	10.0033	0.546305	0.0360369	0.71906	POLE
ncbi_102086055	339	296	257	447	339	498	14.68	13.08	10.92	17.53	14.15	21.94	12.8933	17.8733	0.471183	0.0360627	0.71906	RAB6A
ncbi_102086065	1210	1098	1256	749	973	1053	64.89	60.48	67.14	36.22	50.69	57.17	64.17	48.0267	-0.418063	0.0361548	0.719202	ANTXR1
ncbi_102085519	20	13	32	2	8	10	0.36	0.24	0.58	0.03	0.14	0.18	0.393333	0.116667	-1.75336	0.0361576	0.719202	NAIP
MSTRG.9755	79	64	78	87	147	130	2.03	1.69	2	2.02	3.67	3.38	1.90667	3.02333	0.665087	0.0362764	0.720691	--
ncbi_102089528	15	20	36	8	11	8	0.5	0.69	1.2	0.24	0.36	0.27	0.796667	0.29	-1.45792	0.0363527	0.720807	KBP
ncbi_102085381	304	248	314	223	228	222	12.31	10.32	12.64	8.14	8.95	9.08	11.7567	8.72333	-0.430528	0.0364032	0.720807	Aldh3a2
ncbi_102091082	395	339	468	207	311	332	6.39	5.63	7.54	3.02	4.89	5.44	6.52	4.45	-0.551067	0.0364555	0.720807	Znf608
ncbi_102094769	539	128	593	173	215	274	31.29	7.63	34.32	9.06	12.13	16.11	24.4133	12.4333	-0.973456	0.0364581	0.720807	Klf4
ncbi_102098637	795	802	741	717	616	612	26.75	27.72	24.85	21.76	20.14	20.85	26.44	20.9167	-0.338069	0.036728	0.725268	MTA1
ncbi_102091334	1097	1143	1180	1012	1036	766	24.75	26.49	26.54	20.59	22.71	17.5	25.9267	20.2667	-0.355328	0.0368115	0.726041	HERC4
ncbi_102093438	516	557	527	886	651	620	19.37	21.48	19.72	30	23.75	23.57	20.19	25.7733	0.352238	0.0369579	0.728053	FASTKD2
ncbi_102091591	629	576	516	761	754	712	25.98	24.44	21.25	28.34	30.26	29.78	23.89	29.46	0.302351	0.0370285	0.728568	DAP3
ncbi_102095525	2	1	0	5	1	25	0.14	0.07	0	0.33	0.07	1.83	0.07	0.743333	3.40858	0.0371905	0.730878	LPAR3
ncbi_102095055	2227	1631	1515	2321	2271	2691	85.87	64.6	58.22	80.7	85.07	105.05	69.5633	90.2733	0.375973	0.0373291	0.731861	CTSC
ncbi_102093439	692	444	597	823	777	733	21.06	13.88	18.11	22.58	22.97	22.58	17.6833	22.71	0.360937	0.0373298	0.731861	HAGH
ncbi_102095315	710	398	825	325	349	570	7.36	4.24	8.53	3.04	3.52	5.98	6.71	4.18	-0.68281	0.0374697	0.733433	Cspg4
ncbi_106146125	1094	796	1130	1234	1449	1299	27.45	20.52	28.26	27.92	35.32	33	25.41	32.08	0.336278	0.0374995	0.733433	KAT6B
MSTRG.3916	582	722	603	664	359	245	27.47	34.98	28.35	28.23	16.47	11.7	30.2667	18.8	-0.686997	0.0375957	0.733699	--
ncbi_102097303	200	290	293	202	154	201	16.04	23.89	23.42	14.61	12	16.32	21.1167	14.31	-0.561358	0.0376244	0.733699	crhr2
ncbi_102094238	40	66	47	108	84	76	3.31	5.61	3.88	8.06	6.75	6.37	4.26667	7.06	0.726559	0.0376474	0.733699	LYRM4
MSTRG.19801	26	16	30	50	62	35	1.29	0.82	1.47	2.19	2.97	1.76	1.19333	2.30667	0.950812	0.0376988	0.733769	Capn10
MSTRG.18651	103	36	61	43	23	34	0.76	0.27	0.45	0.29	0.17	0.25	0.493333	0.236667	-1.05971	0.0377405	0.733769	--
ncbi_102090782	439	505	478	370	424	338	16.52	19.52	17.93	12.56	15.5	12.88	17.99	13.6467	-0.398647	0.0378403	0.734837	C11orf24
ncbi_102089720	1117	1119	714	1408	1271	1500	93.22	95.93	59.4	105.97	103.05	126.75	82.85	111.923	0.433937	0.0379871	0.736815	B2M
MSTRG.20859	497	440	460	250	327	425	3.1	2.82	2.86	1.41	1.98	2.68	2.92667	2.02333	-0.532524	0.0381431	0.738967	--
ncbi_102094711	133	158	460	130	121	157	0.9	1.1	3.12	0.8	0.8	1.08	1.70667	0.893333	-0.933911	0.0382911	0.740336	ABCA12
ncbi_102097293	17	52	8	7	5	11	1.13	3.55	0.53	0.42	0.32	0.74	1.73667	0.493333	-1.81569	0.038323	0.740336	Opn3
ncbi_102083789	684	499	488	550	360	286	71.08	53.26	50.55	51.54	36.34	30.09	58.2967	39.3233	-0.568028	0.0383598	0.740336	--
ncbi_102098497	240	334	422	239	201	261	5.05	7.21	8.84	4.53	4.11	5.56	7.03333	4.73333	-0.571352	0.0384128	0.740336	--
ncbi_102086804	1150	1111	1095	728	978	951	11.68	11.59	11.08	6.67	9.65	9.78	11.45	8.7	-0.39626	0.0384397	0.740336	ATP7A
ncbi_102085166	436	345	421	332	332	299	5.76	4.68	5.55	3.96	4.26	4	5.33	4.07333	-0.387926	0.0385454	0.741502	THADA
ncbi_102084190	180	135	152	236	170	339	35.17	27.1	29.61	41.59	32.27	67.07	30.6267	46.9767	0.617156	0.0385987	0.741657	--
ncbi_102092258	11	2	1	10	15	37	2.67	0.51	0.25	2.16	3.65	9.28	1.14333	5.03	2.13731	0.0386717	0.742146	H4-I
ncbi_102092156	94	115	158	78	89	75	2.21	2.77	3.7	1.65	2.03	1.78	2.89333	1.82	-0.668794	0.0387274	0.742146	SYT15
ncbi_102084746	80	64	75	132	107	100	3.12	2.56	2.91	4.64	4.05	3.94	2.86333	4.21	0.556125	0.0389518	0.742146	CARD9
ncbi_102092137	244	110	285	116	113	157	9.27	4.29	10.8	3.98	4.17	6.04	8.12	4.73	-0.77964	0.0389835	0.742146	MFSD14B
ncbi_102095593	232	222	262	463	370	237	7.55	7.42	8.49	13.58	11.69	7.81	7.82	11.0267	0.495756	0.038995	0.742146	BHLHE40
MSTRG.2547	16	8	11	0	1	5	2.86	1.47	1.96	0	0.17	0.9	2.09667	0.356667	-2.55545	0.0390125	0.742146	--
ncbi_102096748	1355	1452	1635	1144	1157	1330	9.34	10.27	11.23	7.09	7.74	9.27	10.28	8.03333	-0.35577	0.0390685	0.742146	WDFY3
MSTRG.18377	179	116	157	63	105	116	2.9	1.93	2.54	0.92	1.65	1.91	2.45667	1.49333	-0.718166	0.0390728	0.742146	--
ncbi_102091951	2975	2731	3007	2519	2366	2612	72.05	67.94	72.59	55.02	55.67	64.05	70.86	58.2467	-0.282796	0.0390819	0.742146	PRCP
ncbi_102094838	458	471	609	329	489	317	9.73	10.28	12.9	6.3	10.09	6.82	10.97	7.73667	-0.50378	0.0391427	0.742146	TBC1D4
ncbi_102084120	138	159	551	116	168	154	6.58	7.78	26.18	4.99	7.78	7.43	13.5133	6.73333	-1.00499	0.0391765	0.742146	--
ncbi_102085330	56	47	122	42	42	36	1.54	1.33	3.34	1.04	1.12	1	2.07	1.05333	-0.974669	0.0392186	0.742146	CTNNA3
ncbi_102086674	339	377	372	449	578	447	22.24	25.41	24.33	26.57	36.85	29.7	23.9933	31.04	0.371495	0.0392478	0.742146	PMM2
ncbi_102084887	48	44	67	21	20	40	0.57	0.54	0.8	0.23	0.23	0.48	0.636667	0.313333	-1.02284	0.0392894	0.742146	MYO7A
ncbi_102087439	426	391	1003	442	374	346	14	13.2	32.85	13.1	11.94	11.51	20.0167	12.1833	-0.716293	0.0393314	0.742146	DGAT2
ncbi_102087334	414	479	657	456	375	332	16.85	20.03	26.85	16.74	15.18	13.87	21.2433	15.2633	-0.47694	0.0393487	0.742146	SPDL1
MSTRG.1604	8	0	2	6	18	29	0.65	0	0.16	0.44	1.43	2.4	0.27	1.42333	2.39824	0.0394512	0.742988	--
ncbi_102088450	6	12	11	2	1	3	0.39	0.79	0.71	0.12	0.06	0.2	0.63	0.126667	-2.31431	0.0395197	0.742988	Il5ra
ncbi_102085158	21	39	23	55	54	54	4.07	7.77	4.45	9.62	10.18	10.61	5.43	10.1367	0.900559	0.0395293	0.742988	--
MSTRG.8475	142	127	83	105	59	35	5.42	4.98	3.16	3.62	2.19	1.35	4.52	2.38667	-0.921326	0.0397125	0.743241	INA
MSTRG.14380	62	78	100	35	58	49	0.72	0.92	1.14	0.37	0.65	0.57	0.926667	0.53	-0.806058	0.0397589	0.743241	--
MSTRG.19501	336	310	471	503	525	501	4.83	4.58	6.76	6.53	7.34	7.3	5.39	7.05667	0.388702	0.0398206	0.743241	--
ncbi_102085701	1585	1618	1544	1025	1025	1536	35.15	36.86	34.13	20.5	22.08	34.49	35.38	25.69	-0.461727	0.0398294	0.743241	EPS8
ncbi_102089790	361	357	320	548	380	511	24.65	25.13	21.85	33.88	24.84	35.48	23.8767	31.4	0.395163	0.0398643	0.743241	TRMT2A
ncbi_102097990	527	523	519	377	492	374	10.61	12.04	10.95	7.48	10.25	8.12	11.2	8.61667	-0.378297	0.0398696	0.743241	Recql5
ncbi_106145825	175	500	194	170	173	168	21.15	62.07	23.37	18.53	20.31	20.56	35.53	19.8	-0.843537	0.0399425	0.743241	AKR7A2
ncbi_102084953	5895	5119	3918	4002	4355	3478	308.9	275.53	204.64	189.1	221.7	184.52	263.023	198.44	-0.406488	0.0399575	0.743241	SFRP2
ncbi_102083832	659	867	1112	815	640	444	20.8	28.1	34.98	23.19	19.62	14.19	27.96	19	-0.557365	0.039964	0.743241	PALMD
MSTRG.4621	21	50	44	21	6	20	0.6	1.47	1.26	0.54	0.17	0.58	1.11	0.43	-1.36815	0.0399963	0.743241	--
ncbi_102086845	3190	2803	2800	3770	3687	3325	49.74	44.9	43.52	53.01	55.86	52.5	46.0533	53.79	0.224032	0.040252	0.746735	XPO5
MSTRG.7218	280	136	189	253	335	359	13.7	6.81	9.1	11.21	15.72	17.55	9.87	14.8267	0.587072	0.0403138	0.746735	--
ncbi_102097995	4942	5335	5794	8658	6018	6320	692.23	767.59	808.92	1093.59	818.93	896.28	756.247	936.267	0.308063	0.040351	0.746735	RPL31
ncbi_102091452	344	319	438	286	320	237	8.03	7.65	10.19	6.02	7.26	5.6	8.62333	6.29333	-0.454421	0.0403665	0.746735	ERCC5
ncbi_102094964	316	369	653	311	300	312	6.55	7.86	13.49	5.81	6.04	6.55	9.3	6.13333	-0.600559	0.0404793	0.747977	Atp11a
MSTRG.22647	23	23	2	36	60	45	2.9	3.08	0.27	2.95	4.74	4.5	2.08333	4.06333	0.96377	0.0407902	0.751605	--
ncbi_102094225	189	196	240	332	364	219	5.22	5.56	6.61	8.27	9.77	6.12	5.79667	8.05333	0.474363	0.0408064	0.751605	Hexd
ncbi_102094280	109	98	70	144	126	169	10.24	9.46	6.55	12.2	11.5	16.07	8.75	13.2567	0.599363	0.0408132	0.751605	ILK
ncbi_102088553	1111	655	1486	532	755	876	20.92	12.55	28.45	8.98	13.73	16.67	20.64	13.1267	-0.652942	0.0410121	0.753799	GNE
ncbi_102092249	1310	1334	1236	1960	1556	1464	34.01	35.58	31.99	45.89	39.25	38.48	33.86	41.2067	0.283296	0.0410417	0.753799	PSMD5
ncbi_102098507	339	311	288	157	286	216	13.86	13.06	11.73	5.79	11.36	8.94	12.8833	8.69667	-0.566971	0.0411093	0.753799	Gpaa1
MSTRG.5348	675	559	620	425	574	463	7.04	5.99	6.45	4	5.82	4.89	6.49333	4.90333	-0.405196	0.0411534	0.753799	--
ncbi_102088829	186	143	119	220	224	213	7.79	6.15	4.97	8.3	9.11	9.03	6.30333	8.81333	0.483573	0.0411623	0.753799	SHC4
ncbi_102090394	13	6	3	24	29	15	0.32	0.15	0.07	0.54	0.7	0.38	0.18	0.54	1.58496	0.0412152	0.753926	ARMC4
ncbi_102098933	139	204	386	113	39	197	4.91	7.41	13.6	3.6	1.34	7.05	8.64	3.99667	-1.11223	0.0413423	0.755408	SERPIND1
ncbi_102088290	613	548	373	842	661	687	118.35	108.67	71.78	146.59	123.98	134.29	99.6	134.953	0.438243	0.0414418	0.755967	ABT1
ncbi_102087428	358	424	511	328	325	347	7.91	9.63	11.26	6.54	6.98	7.77	9.6	7.09667	-0.435893	0.0414652	0.755967	PHF2
ncbi_102089710	288	214	207	288	347	382	15.28	11.66	10.95	13.78	17.89	20.52	12.63	17.3967	0.461956	0.0415729	0.757089	CCDC85A
ncbi_102086299	902	759	774	1043	971	1099	29.26	25.29	25.03	30.51	30.6	36.1	26.5267	32.4033	0.288699	0.0416456	0.757195	zgc:112185
ncbi_102095171	1021	974	1092	1823	1230	1131	98.2	96.23	104.69	158.12	114.94	110.14	99.7067	127.733	0.357373	0.0416711	0.757195	Tmem14c
ncbi_102093207	843	634	1148	576	479	783	7.11	5.49	9.65	4.38	3.92	6.68	7.41667	4.99333	-0.570768	0.042047	0.763178	Apc
ncbi_102088632	49	42	127	24	44	37	2.46	2.16	6.35	1.09	2.14	1.88	3.65667	1.70333	-1.10217	0.0421171	0.763606	ANGPT1
ncbi_102088771	29	27	41	16	20	10	0.55	0.53	0.78	0.27	0.37	0.19	0.62	0.276667	-1.16412	0.0425353	0.770335	UMODL1
ncbi_102087353	5618	7560	4706	6153	2940	3532	347.85	480.82	290.43	343.55	176.85	221.42	373.033	247.273	-0.593198	0.0425896	0.770468	ACTA1
ncbi_102090039	1604	1261	1878	1128	1160	1411	29.54	23.85	34.47	18.73	20.75	26.31	29.2867	21.93	-0.417338	0.0426603	0.770896	CSF1R
ncbi_102097815	107	116	87	80	75	41	6.17	6.87	5	4.16	4.2	2.39	6.01333	3.58333	-0.746863	0.0428159	0.771253	--
ncbi_102091616	745	714	641	863	877	989	13.73	13.52	11.78	14.35	15.71	18.46	13.01	16.1733	0.313996	0.0428188	0.771253	RPRD2
ncbi_102094891	0	0	1	4	3	9	0	0	0.06	0.23	0.18	0.57	0.02	0.326667	4.02975	0.0428213	0.771253	SNPH
ncbi_102090873	86	52	132	57	40	56	1.66	1.03	2.54	0.99	0.75	1.1	1.74333	0.946667	-0.88092	0.042904	0.771522	SLC1A3
ncbi_102098741	1023	1095	1127	933	884	935	13.61	14.96	14.94	11.19	11.42	12.59	14.5033	11.7333	-0.305772	0.0429303	0.771522	HELZ
ncbi_102096785	936	805	813	757	730	665	34.35	30.35	29.74	25.05	26.03	24.71	31.48	25.2633	-0.317391	0.0430198	0.772284	COMMD6
ncbi_102091276	90	119	103	86	61	61	8.17	11.09	9.32	7.04	5.38	5.6	9.52667	6.00667	-0.665407	0.0431428	0.773644	TEX30
MSTRG.9178	48	87	75	135	183	72	0.63	1.18	0.99	1.61	2.35	0.96	0.933333	1.64	0.813231	0.0432374	0.774494	--
ncbi_102086612	1209	1894	1581	1257	1337	1028	34.34	55.25	44.76	32.19	36.89	29.56	44.7833	32.88	-0.445752	0.043417	0.774508	RAB39B
ncbi_102091842	1221	1175	1259	1029	1091	1027	15.68	15.5	16.12	11.92	13.62	13.36	15.7667	12.9667	-0.28207	0.0434203	0.774508	Ralgapb
ncbi_102088649	641	578	825	494	619	482	22.07	20.44	28.31	15.34	20.71	16.8	23.6067	17.6167	-0.422253	0.0434206	0.774508	KTN1
ncbi_102095013	566	689	737	589	561	433	7.32	9.15	9.5	6.87	7.05	5.67	8.65667	6.53	-0.406729	0.0434742	0.774508	DOCK11
ncbi_102094182	5	10	8	2	1	1	0.07	0.15	0.11	0.03	0.01	0.01	0.11	0.0166667	-2.72247	0.0434745	0.774508	FER1L6
ncbi_102089828	632	674	697	1226	790	754	35.63	39.04	39.17	62.33	43.27	43.04	37.9467	49.5467	0.384815	0.0435611	0.774517	NUP43
MSTRG.19959	82	75	124	78	54	38	3.45	3.71	4.38	2.26	1.93	1.38	3.84667	1.85667	-1.05089	0.0435946	0.774517	--
ncbi_102094126	332	316	366	457	437	414	16.02	15.67	17.61	19.89	20.49	20.23	16.4333	20.2033	0.297968	0.0436773	0.774517	SCRN2
ncbi_102086547	1281	1123	1061	1815	1522	1227	77.58	69.86	64.04	99.12	89.55	75.23	70.4933	87.9667	0.31947	0.0437043	0.774517	ATPAF1
ncbi_102090740	1252	1180	1048	2234	1460	1220	111.7	108.14	93.2	179.74	126.55	110.21	104.347	138.833	0.411969	0.0437113	0.774517	nifk
MSTRG.11869	302	277	362	435	547	342	4.22	3.98	5.05	5.48	7.43	4.84	4.41667	5.91667	0.421827	0.0439517	0.777888	--
MSTRG.8295	30	109	42	43	20	17	0.86	3.19	1.19	1.11	0.55	0.49	1.74667	0.716667	-1.28523	0.0439991	0.777888	--
ncbi_102097372	60	53	77	144	77	99	4.45	4.02	5.71	9.61	5.55	7.39	4.72667	7.51667	0.66927	0.0441038	0.777888	Gpr20
ncbi_102095964	29	9	55	3	14	12	2.76	0.88	5.22	0.26	1.3	1.16	2.95333	0.906667	-1.7037	0.0441598	0.777888	WNT16
ncbi_102092554	19	9	21	3	4	8	0.71	0.37	0.78	0.1	0.15	0.3	0.62	0.183333	-1.7578	0.0442029	0.777888	SLC24A2
ncbi_102092560	1474	1396	695	1535	2256	1729	62.99	61.27	29.6	59.15	93.65	74.8	51.2867	75.8667	0.564882	0.0442911	0.777888	CCN2
ncbi_102083875	1381	1151	1454	1117	1133	1120	11.31	9.69	11.87	8.25	9.02	9.29	10.9567	8.85333	-0.307516	0.0443405	0.777888	BPTF
ncbi_102094422	1085	995	1449	1019	985	837	25.49	24.01	33.92	21.58	22.48	19.91	27.8067	21.3233	-0.382998	0.0443648	0.777888	Prpf4b
ncbi_102088955	1	0	2	1	0	40	0.19	0	0.38	0.17	0	7.73	0.19	2.63333	3.79282	0.0444135	0.777888	LY6E
MSTRG.10494	98	156	133	153	234	224	1.92	3.14	2.6	2.71	4.46	4.45	2.55333	3.87333	0.601194	0.0444383	0.777888	--
ncbi_102094636	3	1	0	11	5	11	0.47	0.14	0	1.36	0.73	1.5	0.203333	1.19667	2.5571	0.0444545	0.777888	His4
ncbi_102096645	44	48	50	30	28	5	4.45	4.99	5.04	2.74	2.75	0.51	4.82667	2	-1.27103	0.0444711	0.777888	UTS2B
ncbi_102097349	479	397	350	865	560	419	35.44	30.17	25.81	57.71	40.25	31.38	30.4733	43.1133	0.500587	0.0446539	0.778719	AMT
ncbi_102095087	130	124	214	89	121	100	7.93	7.77	13.02	4.9	7.17	6.21	9.57333	6.09333	-0.65179	0.0446906	0.778719	ATXN3
ncbi_102085027	243	251	319	206	203	215	11.67	12.39	15.27	8.93	9.47	10.45	13.11	9.61667	-0.447059	0.0447016	0.778719	MAPK9
ncbi_102083496	1675	1105	1468	1847	1715	2074	82.48	55.89	72.05	82.02	82.05	103.41	70.14	89.16	0.346159	0.0447986	0.778719	GLT8D2
ncbi_102095538	7905	8424	6446	5443	6202	6661	109.21	119.61	88.75	67.84	83.25	93.22	105.857	81.4367	-0.378362	0.0448251	0.778719	Myh8
ncbi_102084893	667	1037	1542	869	670	733	3.03	4.83	6.98	3.56	2.95	3.37	4.94667	3.29333	-0.586908	0.0448766	0.778719	STARD9
ncbi_106146129	239	183	166	64	27	183	15.67	12.32	10.85	3.78	1.72	12.15	12.9467	5.88333	-1.13788	0.0448813	0.778719	Slc14a2
ncbi_102096882	108	31	54	64	180	160	7.88	2.32	3.93	4.21	12.76	11.82	4.71	9.59667	1.02681	0.0449065	0.778719	RUNX2
ncbi_102097561	2791	2785	2794	2563	2409	2403	96.8	99.22	96.59	80.16	81.17	84.38	97.5367	81.9033	-0.252023	0.0450512	0.778719	OLFML2B
ncbi_102097072	214	261	269	203	202	163	9.81	12.29	12.29	8.39	9	7.56	11.4633	8.31667	-0.462949	0.0450839	0.778719	ALG6
ncbi_102098405	0	0	0	10	3	1	0	0	0	0.98	0.32	0.11	0.001	0.47	8.87652	0.0451895	0.778719	--
ncbi_102094075	1	0	0	3	12	2	0.08	0	0	0.21	0.91	0.16	0.0266667	0.426667	4	0.0452001	0.778719	PRPS2
ncbi_102097361	631	678	820	626	599	514	9.72	10.72	12.59	8.69	8.96	8.01	11.01	8.55333	-0.364256	0.0452001	0.778719	ROCK1
MSTRG.8702	1627	1669	1967	1391	1596	1432	16.25	17.12	19.58	12.53	15.48	14.48	17.65	14.1633	-0.317507	0.0452972	0.778719	--
ncbi_102090319	1306	1312	1221	2010	1464	1502	112.51	116.1	104.85	156.15	122.53	131.01	111.153	136.563	0.297019	0.0453065	0.778719	CFAP20
ncbi_102087559	131	90	177	74	103	79	3.58	2.53	4.82	1.82	2.74	2.19	3.64333	2.25	-0.695334	0.0453327	0.778719	SPAG1
MSTRG.1826	851	681	1021	1082	1889	886	17.98	14.78	21.5	20.62	38.78	18.95	18.0867	26.1167	0.530044	0.0453404	0.778719	--
ncbi_102096569	207	198	184	291	276	235	7.35	7.22	6.51	9.32	9.52	8.45	7.02667	9.09667	0.372498	0.0454103	0.778719	NEPRO
ncbi_102093996	332	281	326	397	399	439	20.29	17.64	19.86	21.88	23.69	27.16	19.2633	24.2433	0.331731	0.0454538	0.778719	ABHD13
ncbi_102096760	21	36	28	91	92	20	1.28	2.26	1.71	5.02	5.46	1.24	1.75	3.90667	1.15858	0.0454842	0.778719	Sag
MSTRG.9182	5	13	22	48	38	20	0.22	0.59	0.96	1.9	1.62	0.89	0.59	1.47	1.31703	0.0455163	0.778719	--
A306_00000092	57	45	62	19	42	28	0.65	0.53	0.71	0.2	0.47	0.32	0.63	0.33	-0.932886	0.0455733	0.778754	ndk
MSTRG.15285	24	181	180	54	83	17	0.38	2.93	2.83	0.77	1.27	0.27	2.04667	0.77	-1.41035	0.0456134	0.778754	--
ncbi_102092830	1046	996	907	1493	1145	1168	43.97	43.01	38	56.59	46.76	49.71	41.66	51.02	0.2924	0.0457856	0.78088	MRPS18A
ncbi_102086896	497	431	526	366	410	402	7.69	6.85	8.12	5.11	6.17	6.3	7.55333	5.86	-0.366213	0.0459839	0.781991	RCBTB2
ncbi_102091418	45	43	50	105	56	78	5.29	5.19	5.85	11.12	6.39	9.28	5.44333	8.93	0.71417	0.0459851	0.781991	HYI
ncbi_102085996	568	1081	593	648	445	469	7.94	15.52	8.26	8.17	6.04	6.64	10.5733	6.95	-0.605345	0.0461091	0.781991	PLXNA2
ncbi_102096352	4	4	40	1	1	6	0.12	0.12	1.21	0.03	0.03	0.18	0.483333	0.08	-2.59495	0.0461308	0.781991	PCK1
ncbi_102089257	213	185	258	191	165	129	5.42	4.84	6.54	4.38	4.08	3.32	5.6	3.92667	-0.512122	0.0461371	0.781991	ZBTB11
MSTRG.19236	39	29	21	13	8	18	0.42	0.32	0.23	0.13	0.08	0.2	0.323333	0.136667	-1.24236	0.0461584	0.781991	--
ncbi_102091339	13	20	22	7	8	6	0.73	1.15	1.23	0.35	0.44	0.34	1.03667	0.376667	-1.46059	0.0461847	0.781991	CCR7
MSTRG.23061	1067	796	266	364	455	445	74.5	58.55	21.7	26.12	35.26	33.36	51.5833	31.58	-0.707894	0.0462653	0.7822	--
ncbi_102086878	320	345	307	565	450	344	21.8	24.22	20.85	34.74	29.78	23.78	22.29	29.4333	0.401054	0.0463386	0.7822	Ascc1
ncbi_102094759	23	46	10	8	14	6	3.16	6.49	1.37	0.99	1.87	0.83	3.67333	1.23	-1.57843	0.0463735	0.7822	C1orf146
MSTRG.380	433	495	625	461	343	396	2.67	3.14	3.85	2.57	2.06	2.48	3.22	2.37	-0.442174	0.046388	0.7822	--
ncbi_102099045	6023	5240	6324	7498	6914	6794	137.01	122.44	143.42	153.81	152.8	156.66	134.29	154.423	0.201539	0.0466733	0.785067	PRKAR1A
MSTRG.15756	0	3	1	18	7	4	0	0.37	0.12	1.95	0.82	0.49	0.163333	1.08667	2.73402	0.0467335	0.785067	--
ncbi_102092514	330	388	326	458	470	455	18.66	22.53	18.37	23.35	25.82	26.05	19.8533	25.0733	0.336773	0.0467774	0.785067	Pus1
ncbi_102094009	569	429	514	613	619	850	17.95	13.9	16.16	17.44	18.97	27.15	16.0033	21.1867	0.404784	0.0468325	0.785067	MYLIP
ncbi_102095121	549	423	572	453	392	399	16.17	12.8	16.79	12.03	11.22	11.9	15.2533	11.7167	-0.380562	0.0468333	0.785067	Cog5
MSTRG.14121	0	0	0	4	4	4	0	0	0	0.64	0.69	0.72	0.001	0.683333	9.41645	0.0468505	0.785067	--
ncbi_102091014	189	181	203	145	166	119	7.22	7.1	7.73	5	6.16	4.6	7.35	5.25333	-0.484511	0.0468933	0.785067	Nek8
ncbi_102097218	709	598	725	983	887	736	27.32	23.66	27.84	34.17	33.21	28.74	26.2733	32.04	0.286275	0.0474303	0.792229	--
ncbi_102084331	982	983	1472	901	1001	786	12.64	13	18.88	10.46	12.52	10.24	14.84	11.0733	-0.422402	0.0474315	0.792229	SMCHD1
ncbi_102087390	400	344	421	316	308	320	2.85	2.52	2.99	2.03	2.13	2.31	2.78667	2.15667	-0.369737	0.0474819	0.792229	VPS13C
ncbi_102095743	1	0	2	2	3	22	0.07	0	0.13	0.12	0.2	1.5	0.0666667	0.606667	3.18587	0.0475583	0.792229	Ccr4
ncbi_102086032	2831	2801	2625	3349	3539	3199	152.26	154.72	140.73	162.18	184.76	174.16	149.237	173.7	0.218996	0.0475784	0.792229	SRSF5
ncbi_102091536	577	444	492	699	701	570	37.52	29.66	31.89	40.99	44.29	37.53	33.0233	40.9367	0.309908	0.0476339	0.792229	atp23
ncbi_102096447	1	1	51	3	1	3	0.02	0.02	1.07	0.06	0.02	0.06	0.37	0.0466667	-2.98706	0.0476775	0.792229	ATP12A
ncbi_102093576	848	911	979	747	764	789	14.9	16.44	17.14	11.83	13.04	14.03	16.16	12.9667	-0.31762	0.0477078	0.792229	TARBP1
ncbi_102089399	2810	3296	3320	2868	2563	2620	49.14	59.21	58.13	45.29	43.58	47.22	55.4933	45.3633	-0.290788	0.047897	0.794153	SEC24D
ncbi_102089260	215	196	198	300	258	259	18.89	17.69	17.34	23.77	22.02	23.04	17.9733	22.9433	0.352217	0.047944	0.794153	CHMP6
ncbi_102092441	594	428	620	431	496	332	11.21	8.3	11.66	7.33	9.09	6.34	10.39	7.58667	-0.453658	0.0479689	0.794153	USP42
ncbi_102085810	549	548	530	847	670	607	49.1	50.4	46.72	66.94	57.2	54.6	48.74	59.58	0.289722	0.0480708	0.794504	BLOC1S2
ncbi_102088127	726	345	323	485	838	994	8.82	4.31	3.91	5.32	9.9	12.23	5.68	9.15	0.687881	0.0481339	0.794504	CACNA1G
ncbi_102091167	1352	1476	1458	1297	1288	1076	18.07	20.26	19.42	15.63	16.72	14.56	19.25	15.6367	-0.299925	0.0481841	0.794504	Ank2
ncbi_102090248	18	55	37	21	18	10	0.66	2.09	1.36	0.7	0.65	0.37	1.37	0.573333	-1.25673	0.0481955	0.794504	SCG2
MSTRG.3533	18	18	19	40	26	48	0.43	0.44	0.55	0.96	0.72	1.19	0.473333	0.956667	1.01516	0.0482594	0.794504	--
MSTRG.10086	153	155	220	118	131	131	2.99	3.11	4.28	2.08	2.48	2.59	3.46	2.38333	-0.537791	0.048281	0.794504	--
ncbi_102099023	3	3	0	6	7	21	0.08	0.08	0	0.14	0.18	0.55	0.0533333	0.29	2.44294	0.0483506	0.794679	CNTN2
ncbi_102095344	59	170	154	81	54	82	2.35	6.94	6.1	2.9	2.09	3.3	5.13	2.76333	-0.892549	0.0483886	0.794679	LMOD2
ncbi_102089391	588	685	659	603	528	445	18.72	23.24	21.36	18.35	17.48	14.38	21.1067	16.7367	-0.334687	0.0484427	0.794771	JPH1
ncbi_102089754	955	948	1187	868	712	912	17.82	18.12	22.02	14.52	12.85	17.14	19.32	14.8367	-0.380928	0.0485731	0.795975	SLC6A6
ncbi_102097846	986	914	1668	970	923	770	18.66	17.73	31.43	16.51	16.93	14.76	22.6067	16.0667	-0.492678	0.0486584	0.795975	USP8
MSTRG.2003	9	8	3	30	33	6	0.36	0.33	0.12	1.07	1.27	0.24	0.27	0.86	1.67138	0.0487882	0.795975	--
ncbi_102087169	6	26	17	5	4	6	0.1	0.46	0.29	0.08	0.07	0.1	0.283333	0.0833333	-1.76553	0.0488037	0.795975	RBBP6
ncbi_102087103	407	477	671	436	409	331	9.05	10.9	14.88	8.75	8.84	7.45	11.61	8.34667	-0.476096	0.0488695	0.795975	Smc6
ncbi_102092352	1717	2219	2243	1856	1697	1561	34.86	47.67	45.66	33.95	34.6	34.88	42.73	34.4767	-0.309629	0.0488771	0.795975	Sun1
ncbi_102092132	112	43	27	23	37	23	5.47	2.16	1.31	1.01	1.76	1.14	2.98	1.30333	-1.19311	0.0489204	0.795975	Ankrd42
ncbi_106146140	115	146	131	182	225	165	6.59	8.59	7.48	9.41	12.53	9.57	7.55333	10.5033	0.475662	0.0490665	0.795975	DLC1
ncbi_102088572	12	12	10	4	1	4	0.93	0.96	0.77	0.28	0.08	0.31	0.886667	0.223333	-1.98919	0.0490979	0.795975	EGR3
ncbi_102092465	400	224	443	266	222	266	14.53	8.36	16.04	8.72	7.84	9.79	12.9767	8.78333	-0.563079	0.0491291	0.795975	ABHD17B
ncbi_102093013	35	22	23	62	73	29	0.91	0.59	0.6	1.46	1.85	0.77	0.7	1.36	0.95818	0.0491666	0.795975	LRRN3
ncbi_102098433	235	108	288	36	100	173	5.7	2.69	6.96	0.79	2.36	4.25	5.11667	2.46667	-1.05264	0.0491826	0.795975	Ntn4
ncbi_106145844	444	509	427	871	531	552	34.04	40.09	32.63	60.22	39.55	42.85	35.5867	47.54	0.417805	0.0491995	0.795975	DCPS
ncbi_102086692	263	347	309	487	394	377	28.71	38.91	33.62	47.94	41.78	41.66	33.7467	43.7933	0.375966	0.0492272	0.795975	--
ncbi_102092693	374	351	408	238	304	327	5.05	4.87	5.48	2.91	4	4.45	5.13333	3.78667	-0.438968	0.0492446	0.795975	ULK1
ncbi_102084835	1791	1517	1813	1208	1521	1471	37.41	32.55	37.74	22.75	30.86	31.11	35.9	28.24	-0.346244	0.0494479	0.798473	ULK2
ncbi_102090444	333	386	294	595	352	522	30.35	36.14	26.71	48.91	31.17	48.17	31.0667	42.75	0.460557	0.049672	0.800084	Tysnd1
ncbi_102090025	38	32	33	64	45	75	3	2.6	2.6	4.56	3.45	6	2.73333	4.67	0.772761	0.0496809	0.800084	COPZ1
ncbi_102087145	973	1087	925	1551	1247	1107	44.57	51.15	42.24	64.07	55.5	51.34	45.9867	56.97	0.308987	0.0498092	0.800084	ZNF330
ncbi_102084123	180	166	172	231	221	257	6.4	6.06	6.1	7.41	7.64	9.25	6.18667	8.1	0.38876	0.0498524	0.800084	cnnm4
ncbi_102089838	152	159	174	142	116	102	8.22	8.84	9.38	6.93	6.1	5.59	8.81333	6.20667	-0.505869	0.04986	0.800084	EAF2
ncbi_102083724	555	410	439	619	544	766	45.84	34.79	36.14	46.11	43.65	64.06	38.9233	51.2733	0.397573	0.049866	0.800084	UCHL1
ncbi_102094121	611	701	870	608	636	493	21.52	25.36	30.54	19.31	21.76	17.58	25.8067	19.55	-0.400575	0.0499159	0.800084	CHST15
ncbi_102095281	2003	1916	2261	2707	2486	2329	56.39	55.41	63.44	68.72	67.99	66.38	58.4133	67.6967	0.212787	0.0499492	0.800084	AAGAB
ncbi_102097076	993	534	1011	606	541	692	22.31	12.99	22.58	12.82	12.29	16.45	19.2933	13.8533	-0.477869	0.049987	0.800084	GPBP1
ncbi_102085808	384	384	411	485	603	462	15.5	15.92	16.54	17.65	23.65	18.88	15.9867	20.06	0.327452	0.0500364	0.800094	SMOX
ncbi_102092714	226	259	224	355	325	280	12.48	15.61	14.23	18.28	17.52	16.23	14.1067	17.3433	0.298004	0.0502872	0.80257	NDUFAF1
A306_00000310	296	224	226	394	296	339	22.59	17.56	17.19	27.11	21.94	26.19	19.1133	25.08	0.391958	0.050333	0.80257	DTX4
ncbi_102095758	61	31	78	38	22	30	2.52	1.32	3.21	1.42	0.88	1.26	2.35	1.18667	-0.985746	0.0503416	0.80257	ttc39b
ncbi_102084447	1301	1235	1292	2162	1548	1354	66.9	65.24	66.22	100.26	77.34	70.5	66.12	82.7	0.322801	0.0503871	0.80257	MMADHC
MSTRG.17235	73	50	143	17	51	58	0.65	0.46	1.27	0.14	0.44	0.53	0.793333	0.37	-1.1004	0.0504974	0.803546	--
ncbi_102093348	209	189	145	264	256	245	21.3	19.79	14.73	24.27	25.35	25.29	18.6067	24.97	0.424376	0.0506034	0.803704	Tmem138
ncbi_102085217	627	550	554	748	746	680	26.79	24.14	23.6	28.82	30.97	29.42	24.8433	29.7367	0.259384	0.0506054	0.803704	Vrk3
ncbi_102098572	89	57	84	41	49	54	6.08	4	5.72	2.53	3.25	3.74	5.26667	3.17333	-0.730891	0.0507026	0.804469	PHYHIPL
MSTRG.12545	22	22	48	67	57	52	0.81	0.84	1.77	2.23	2.05	1.95	1.14	2.07667	0.865236	0.050811	0.805408	--
ncbi_102094123	82	59	88	31	42	61	2.2	1.62	2.35	0.75	1.09	1.65	2.05667	1.16333	-0.822043	0.0508906	0.80589	SFMBT1
ncbi_102085348	118	92	100	166	140	142	19.49	15.61	16.47	24.73	22.47	23.75	17.19	23.65	0.460271	0.0510464	0.806811	PKM
ncbi_102093548	382	179	227	450	244	652	9.27	4.46	5.49	9.85	5.75	16.02	6.40667	10.54	0.718229	0.051071	0.806811	GLDC
ncbi_102086493	579	834	701	1200	964	778	25.23	37.32	30.44	47.14	40.8	34.32	30.9967	40.7533	0.394805	0.0510964	0.806811	PRR5
ncbi_102095804	209	190	211	155	164	155	6.03	5.63	6.07	4.04	4.6	4.53	5.91	4.39	-0.428937	0.0511628	0.80697	Baiap2l1
ncbi_102094111	2738	2505	2171	3392	3062	2877	67.71	63.36	53.72	76.36	74.67	72.27	61.5967	74.4333	0.273097	0.0512049	0.80697	DCTN4
ncbi_102084396	1419	1311	1763	1240	1278	1239	27.17	26.24	33.49	22.26	24.2	24.4	28.9667	23.62	-0.294385	0.0513673	0.808751	PXN
ncbi_102088592	4099	3832	3468	5381	4395	4467	217.64	208.99	183.53	257.64	226.71	240.13	203.387	241.493	0.247758	0.0514272	0.808917	PPP2R1A
ncbi_102090716	2035	2075	1953	2741	2892	2092	42.16	44.16	40.33	51.21	58.21	43.88	42.2167	51.1	0.275511	0.0515091	0.809429	mybbp1a
ncbi_102089100	96	69	69	122	111	123	3.65	2.7	2.62	4.18	4.1	4.74	2.99	4.34	0.53755	0.0516061	0.810176	psuG
ncbi_102089848	350	442	247	268	180	274	22.38	29.39	16.18	15.15	11.11	18.75	22.65	15.0033	-0.594228	0.0517451	0.810726	DHRS7C
ncbi_102098309	260	250	358	188	249	210	10.35	10.22	14.2	6.75	9.63	8.46	11.59	8.28	-0.485178	0.0517526	0.810726	ESYT2
MSTRG.17294	4	13	31	52	43	31	0.19	0.58	1.31	1.98	1.77	1.35	0.693333	1.7	1.29391	0.0517895	0.810726	--
MSTRG.6644	14	16	17	42	35	23	0.42	0.49	0.5	1.13	1.01	0.69	0.47	0.943333	1.00511	0.0518454	0.810826	--
ncbi_102086421	0	0	25	0	0	0	0	0	2.03	0	0	0	0.676667	0.001	-9.4023	0.0519172	0.811063	VSIG1
ncbi_102086203	315	395	308	560	465	385	16.53	21.29	16.11	26.5	23.7	20.45	17.9767	23.55	0.389602	0.0519595	0.811063	RXYLT1
ncbi_102091873	588	751	773	626	584	499	18.27	23.97	23.94	17.54	17.63	15.7	22.06	16.9567	-0.37958	0.052024	0.811184	GUCY1B1
ncbi_102091343	194	284	303	409	409	302	8.99	13.53	14	17.1	18.42	14.18	12.1733	16.5667	0.444559	0.0520755	0.811184	CCNE1
ncbi_102093405	1758	1355	1642	1431	1328	1291	36.24	28.69	33.74	26.6	26.59	26.94	32.89	26.71	-0.300269	0.0521157	0.811184	PPP1R15B
ncbi_102098779	343	188	524	174	276	219	11.35	6.39	17.28	5.19	8.87	7.33	11.6733	7.13	-0.711243	0.0522621	0.812341	Bmper
ncbi_102091762	1145	1033	1132	1417	1505	1193	43.98	40.75	43.34	49.08	56.16	46.39	42.69	50.5433	0.243623	0.0522892	0.812341	ADSS2
ncbi_106145657	44	64	110	53	37	32	3.96	5.92	9.87	4.3	3.24	2.99	6.58333	3.51	-0.907347	0.0524164	0.813474	Pdlim5
ncbi_106145996	179	404	145	450	525	309	21.22	49.18	17.13	48.09	60.45	37.08	29.1767	48.54	0.734359	0.0524658	0.813474	--
ncbi_102086864	1998	1915	1786	2750	2198	2189	91.79	90.37	81.78	113.93	98.1	101.82	87.98	104.617	0.249865	0.0525836	0.813474	Nfyc
ncbi_102097225	156	130	187	271	194	210	8.28	7.09	9.89	12.97	10	11.28	8.42	11.4167	0.439249	0.0525875	0.813474	--
ncbi_102094854	279	263	468	229	255	244	10.31	9.99	17.27	7.63	9.15	9.13	12.5233	8.63667	-0.536072	0.0526103	0.813474	FBXO25
ncbi_102096579	816	629	654	856	947	895	34.61	27.4	27.65	32.74	39.02	38.43	29.8867	36.73	0.297457	0.0527021	0.813845	APBA1
ncbi_102097206	628	655	860	557	520	624	16.56	17.74	22.6	13.24	13.32	16.66	18.9667	14.4067	-0.39673	0.0527336	0.813845	Slc39a10
ncbi_102096614	692	635	949	616	629	575	9.63	9.07	13.1	7.7	8.52	8.07	10.6	8.09667	-0.388664	0.0528684	0.814227	ZBTB38
ncbi_102094851	556	301	547	219	292	419	35.08	19.57	34.39	12.53	17.94	26.92	29.68	19.13	-0.633654	0.0529205	0.814227	TRAPPC13
ncbi_102087319	624	634	621	778	772	796	9.08	9.47	9	10.21	10.91	11.72	9.18333	10.9467	0.253402	0.0529398	0.814227	ARL6IP4
ncbi_102085963	752	702	798	577	677	626	19.11	18.32	20.17	13.22	16.71	16.08	19.2	15.3367	-0.324121	0.0529804	0.814227	ZGPAT
MSTRG.18371	12	7	2	18	25	20	0.11	0.07	0.02	0.15	0.22	0.18	0.0666667	0.183333	1.45943	0.0530173	0.814227	--
ncbi_102083706	480	454	525	418	413	390	5.82	5.66	6.35	4.57	4.87	4.79	5.94333	4.74333	-0.325371	0.0530572	0.814227	ELOVL6
ncbi_102085905	1244	1056	1326	892	1085	1018	15.46	13.48	16.42	9.99	13.1	12.81	15.12	11.9667	-0.337437	0.053106	0.814227	ZFYVE9
ncbi_102088506	763	728	788	1235	978	786	30.08	29.48	30.97	43.91	37.46	31.38	30.1767	37.5833	0.31666	0.0533114	0.816611	YAE1
ncbi_102095818	1254	1381	1159	1999	1576	1390	26.22	29.66	24.15	37.69	32.01	29.42	26.6767	33.04	0.308635	0.0534214	0.817046	CRY2
ncbi_102092741	1281	1161	881	1510	1690	1267	25.45	23.7	17.45	27.06	32.63	25.49	22.2	28.3933	0.354993	0.0534395	0.817046	SOBP
ncbi_102098593	61	40	52	23	34	31	3.03	2.04	2.57	1.03	1.64	1.56	2.54667	1.41	-0.852915	0.0535082	0.817335	IRF8
ncbi_102096838	452	444	403	285	287	408	9.24	9.23	8.23	5.16	5.76	8.35	8.9	6.42333	-0.470483	0.0535864	0.817386	TRIM32
ncbi_102093313	386	342	344	304	303	269	24.8	22.57	22.03	17.61	18.91	17.5	23.1333	18.0067	-0.361442	0.0536154	0.817386	C1orf21
ncbi_102095823	77	104	97	83	54	37	1.43	1.99	1.8	1.39	0.98	0.7	1.74	1.02333	-0.765811	0.0536612	0.817386	PLCG2
ncbi_102086226	159	136	314	121	102	158	2.27	2	4.47	1.56	1.42	2.28	2.91333	1.75333	-0.73257	0.0537991	0.818725	TENT5C
ncbi_102092864	5851	4223	4511	4775	8157	7412	99.78	73.98	76.68	73.43	135.15	127.98	83.48	112.187	0.426399	0.053849	0.818725	Neo1
ncbi_102098756	1679	1391	1554	1068	1034	1503	51.52	43.84	47.53	29.55	30.83	46.7	47.63	35.6933	-0.416216	0.0539876	0.81896	PAMR1
ncbi_102085743	1988	2145	1877	3126	2485	2157	84.01	93.11	79.06	119.12	102.02	92.29	85.3933	104.477	0.290985	0.0541432	0.81896	psmc3-b
ncbi_102093724	687	396	783	346	358	566	19.55	11.58	22.21	8.88	9.9	16.31	17.78	11.6967	-0.604158	0.0541528	0.81896	UHRF2
ncbi_102097738	413	324	373	472	569	429	19.16	15.44	17.25	19.75	25.65	20.15	17.2833	21.85	0.338252	0.0541639	0.81896	Hsd17b7
ncbi_102093750	847	877	1168	819	815	737	19.55	20.79	26.87	17.05	18.28	17.22	22.4033	17.5167	-0.354985	0.0542791	0.81896	AGPAT5
MSTRG.20159	3	2	6	7	12	22	0.19	0.13	0.38	0.4	0.74	1.42	0.233333	0.853333	1.87072	0.0542865	0.81896	--
ncbi_102086981	568	857	627	530	603	437	19.56	30.31	21.52	16.46	20.17	15.23	23.7967	17.2867	-0.4611	0.0543163	0.81896	GPRC5B
ncbi_102086863	516	473	618	509	341	412	25.94	24.42	30.96	23.07	16.65	20.97	27.1067	20.23	-0.422151	0.0543214	0.81896	TTC38
ncbi_102090495	435	408	499	772	661	434	15.51	14.94	17.73	24.82	22.9	15.67	16.06	21.13	0.395821	0.054374	0.81896	hdac10
ncbi_102093292	136	144	317	99	130	141	3.71	4.03	8.62	2.44	3.44	3.89	5.45333	3.25667	-0.743742	0.0543946	0.81896	SH3BP2
ncbi_102097606	46	30	44	49	108	64	4.76	3.19	4.54	4.57	10.86	6.71	4.16333	7.38	0.825882	0.0544564	0.81896	Rnf122
ncbi_102098732	177	164	127	133	117	74	2.93	2.81	2.1	1.99	1.89	1.25	2.61333	1.71	-0.611895	0.0544913	0.81896	MYH1B
ncbi_102096287	4029	4149	4028	5656	4705	4578	175.25	185.37	174.63	221.85	198.82	201.61	178.417	207.427	0.217351	0.0545726	0.81896	UBE2D2
ncbi_102094901	2338	3746	2958	2499	2677	1796	30.27	49.82	38.17	29.17	33.67	23.54	39.42	28.7933	-0.453193	0.0545817	0.81896	ZNF106
ncbi_102087568	322	225	302	451	373	331	20.91	15.01	19.54	26.41	23.53	21.76	18.4867	23.9	0.370526	0.054614	0.81896	NSUN4
ncbi_102089958	1493	1412	1825	1059	1536	1165	54.34	52.77	66.23	34.76	54.3	43.01	57.78	44.0233	-0.392302	0.0547711	0.819591	GOLIM4
ncbi_102090157	693	734	957	677	683	582	9.34	10.16	12.86	8.23	8.94	7.94	10.7867	8.37	-0.36595	0.0548253	0.819591	VIRMA
ncbi_102090249	0	0	0	0	0	24	0	0	0	0	0	3.22	0.001	1.07333	10.0679	0.0549326	0.819591	PRORSD1
ncbi_102084010	16	9	19	3	2	8	0.88	0.51	1.04	0.15	0.11	0.45	0.81	0.236667	-1.77507	0.0549537	0.819591	Slc7a10
ncbi_102090539	255	221	278	531	350	247	20.53	18.28	22.31	38.56	27.38	20.14	20.3733	28.6933	0.494034	0.0549607	0.819591	SRBD1
ncbi_102095183	510	558	546	408	526	327	20.27	22.78	21.63	14.62	20.31	13.16	21.56	16.03	-0.427583	0.0549932	0.819591	ABHD3
ncbi_102084637	222	247	272	214	159	195	8.56	9.79	10.46	7.44	5.96	7.62	9.60333	7.00667	-0.454807	0.0550061	0.819591	MGST2
ncbi_102089445	641	580	530	452	535	441	10.81	10.05	8.91	6.88	8.77	7.53	9.92333	7.72667	-0.360979	0.0552235	0.821216	Togaram1
ncbi_102096378	2395	2317	2031	1961	1835	1957	54.42	54.08	46	40.18	40.51	45.02	51.5	41.9033	-0.297507	0.0552648	0.821216	ZNF512
ncbi_102084482	5640	5476	5627	4710	4458	5223	63.9	63.73	63.54	48.12	49.07	59.91	63.7233	52.3667	-0.283173	0.0552655	0.821216	Plxnd1
ncbi_102090749	4	3	16	24	28	17	1.06	0.81	4.22	5.72	7.19	4.55	2.03	5.82	1.51954	0.0553276	0.821218	SELENOK
ncbi_102094322	226	47	13	27	32	44	13.82	2.95	0.79	1.49	1.9	2.72	5.85333	2.03667	-1.52305	0.0553658	0.821218	TUBA3C
ncbi_102086614	1042	889	910	1382	1124	1080	59.46	52.11	51.76	71.12	62.31	62.4	54.4433	65.2767	0.261812	0.0554345	0.821321	IVD
ncbi_102093495	224	219	342	178	149	226	8.58	8.62	13.06	6.15	5.54	8.76	10.0867	6.81667	-0.565311	0.055473	0.821321	GAS6
MSTRG.880	25	11	10	48	41	20	2.08	0.94	0.83	3.59	3.31	1.68	1.28333	2.86	1.15612	0.0556244	0.822358	--
ncbi_102089290	391	294	418	252	281	314	5.61	4.34	5.98	3.26	3.92	4.56	5.31	3.91333	-0.440314	0.05571	0.822358	CTTNBP2
A306_00000356	135	157	144	88	86	128	12.88	15.38	13.69	7.57	7.97	12.36	13.9833	9.3	-0.588406	0.0557955	0.822358	NFIC
ncbi_102087551	180	219	198	175	141	138	14.39	17.99	15.78	12.62	10.95	11.17	16.0533	11.58	-0.471238	0.0558665	0.822358	klhl21
ncbi_102098725	4	1	1	8	14	7	0.21	0.05	0.05	0.37	0.7	0.36	0.103333	0.476667	2.20568	0.0560409	0.822358	opn4a
ncbi_102096546	1772	1436	1653	1358	1411	1399	12.69	10.56	11.8	8.77	9.82	10.14	11.6833	9.57667	-0.286856	0.0560412	0.822358	GOLGB1
MSTRG.22883	46	91	27	21	36	23	1.05	2.13	0.62	0.44	0.79	0.54	1.26667	0.59	-1.10225	0.0560962	0.822358	--
ncbi_102095343	439	429	372	618	507	495	21.66	21.74	18.29	27.49	24.3	24.73	20.5633	25.5067	0.3108	0.056099	0.822358	MTMR14
ncbi_102087477	675	759	953	1026	925	1271	36.49	42.15	51.35	50.02	48.58	69.57	43.33	56.0567	0.37152	0.0561467	0.822358	CTSH
ncbi_102097410	154	164	194	113	137	130	9.95	10.88	12.49	6.58	8.6	8.5	11.1067	7.89333	-0.492719	0.0562847	0.822358	Ahsa2
ncbi_102096136	487	292	621	369	225	364	25.22	15.53	32.06	17.23	11.32	19.09	24.27	15.88	-0.611963	0.0563193	0.822358	F2R
ncbi_102094479	1001	815	1436	544	734	1000	25.9	21.66	37.03	12.69	18.45	26.19	28.1967	19.11	-0.561197	0.0563404	0.822358	CAST
ncbi_102093707	412	398	352	361	264	298	24.86	24.66	21.17	19.64	15.47	18.2	23.5633	17.77	-0.4071	0.0564299	0.822358	UGCG
ncbi_102085178	2086	2233	2311	1639	1981	1940	80.74	88.78	89.16	57.21	74.49	76.02	86.2267	69.24	-0.316528	0.0564655	0.822358	Ddx17
ncbi_102091025	328	283	279	531	319	395	15.84	14.04	13.43	23.12	14.97	19.31	14.4367	19.1333	0.406351	0.056477	0.822358	cdt1
MSTRG.19938	61	35	74	40	25	31	2.22	1.31	2.68	1.31	0.88	1.14	2.07	1.11	-0.899071	0.0564999	0.822358	--
ncbi_102098469	595	583	644	563	522	454	29.12	29.31	31.42	24.85	24.82	22.5	29.95	24.0567	-0.316119	0.0565104	0.822358	FOXK2
ncbi_102095980	780	800	759	1077	974	869	20.15	21.18	19.51	25.03	24.41	22.7	20.28	24.0467	0.245779	0.0565222	0.822358	ATG16L1
ncbi_102098415	658	679	903	1188	991	807	50.07	53.07	68.48	81.51	73.26	62.17	57.2067	72.3133	0.338078	0.0565485	0.822358	BCCIP
ncbi_102088705	802	798	512	1465	1023	699	32.68	33.4	20.8	53.84	40.5	28.84	28.96	41.06	0.503672	0.0565942	0.822358	PPIF
ncbi_102097336	0	0	24	0	0	0	0	0	2.01	0	0	0	0.67	0.001	-9.38802	0.0565967	0.822358	Cidec
ncbi_102092652	739	524	782	478	605	521	16.33	11.89	17.22	9.52	12.99	11.66	15.1467	11.39	-0.411233	0.0567375	0.822973	HSPA4L
ncbi_102091417	259	221	292	228	168	198	9.7	8.5	10.9	7.7	6.11	7.51	9.7	7.10667	-0.448812	0.0567582	0.822973	BMI1
ncbi_102091923	66	51	64	139	83	76	9.16	7.27	8.86	17.4	11.2	10.68	8.43	13.0933	0.635228	0.0567978	0.822973	--
ncbi_102092993	443	409	524	608	636	524	9.54	9.05	11.25	11.81	13.3	11.42	9.94667	12.1767	0.291834	0.0568399	0.822973	Lrrc8d
ncbi_102088858	15	2	6	0	1	2	1.02	0.14	0.41	0	0.07	0.14	0.523333	0.07	-2.9023	0.0569937	0.823825	P2RY3
ncbi_102094632	97	115	102	188	171	114	8.95	10.9	9.38	15.65	15.33	10.65	9.74333	13.8767	0.510174	0.0569993	0.823825	Nmnat1
ncbi_102090634	664	599	631	459	612	462	15.95	14.78	15.11	9.94	14.28	11.24	15.28	11.82	-0.370415	0.0570994	0.824431	Aga
A306_00000306	94	75	64	57	50	46	10.37	8.5	7.04	5.67	5.36	5.14	8.63667	5.39	-0.680189	0.057152	0.824431	CASTOR1
ncbi_102098272	45	38	90	22	15	45	4.33	3.72	8.65	1.9	1.36	4.36	5.56667	2.54	-1.13199	0.057225	0.824431	F13b
ncbi_102096475	427	659	590	527	412	320	37.11	58.82	51.1	41.3	34.78	28.15	49.01	34.7433	-0.49634	0.0572424	0.824431	Slc25a4
ncbi_102093287	476	578	486	468	345	411	8.74	10.9	8.9	7.75	6.15	7.64	9.51333	7.18	-0.405967	0.0573824	0.825527	IQGAP3
ncbi_102092885	34	29	16	14	13	9	3.46	3.03	1.62	1.28	1.28	0.93	2.70333	1.16333	-1.21647	0.0574238	0.825527	NEU3
ncbi_102086335	79	59	92	126	126	98	2.39	1.83	2.77	3.44	3.7	3	2.33	3.38	0.536693	0.0574696	0.825527	Map3k9
ncbi_102091110	464	509	482	473	375	330	15.17	17.1	15.71	13.95	11.91	10.93	15.9933	12.2633	-0.383119	0.0577072	0.826579	SLC2A11
ncbi_102084211	82	82	95	37	52	72	6.9	7.09	7.97	2.81	4.25	6.14	7.32	4.4	-0.73434	0.05771	0.826579	--
MSTRG.259	152	138	132	196	198	185	4.33	4.04	3.75	5.04	5.48	5.34	4.04	5.28667	0.388003	0.0578835	0.826579	--
MSTRG.5162	10	9	16	29	50	12	0.32	0.3	0.52	0.85	1.57	0.39	0.38	0.936667	1.30154	0.057899	0.826579	--
ncbi_102094001	161	196	318	180	161	126	3.66	4.57	7.2	3.69	3.55	2.9	5.14333	3.38	-0.60568	0.0579342	0.826579	SEMA3G
MSTRG.22425	191	147	29	94	15	45	6.12	4.82	0.94	2.73	0.45	1.44	3.96	1.54	-1.36257	0.057958	0.826579	--
ncbi_102093813	1721	1538	1544	2126	1844	1895	43.32	39.77	38.74	48.26	45.09	48.29	40.61	47.2133	0.217359	0.0580332	0.826579	BAP1
ncbi_102090536	250	328	335	246	236	232	10.71	14.43	14.3	9.5	9.82	10.06	13.1467	9.79333	-0.424825	0.058052	0.826579	NRSN1
ncbi_102089081	30	44	80	183	104	42	0.5	0.75	1.32	2.73	1.67	0.7	0.856667	1.7	0.988729	0.0580965	0.826579	shroom1
ncbi_102094551	15	26	34	16	7	9	0.72	1.28	1.62	0.69	0.33	0.44	1.20667	0.486667	-1.31002	0.058114	0.826579	slc22a16
ncbi_102091335	104	28	90	106	197	117	1.75	0.48	1.51	1.6	3.21	1.99	1.24667	2.26667	0.862496	0.0581475	0.826579	LAMC3
ncbi_102098488	1570	835	618	1236	1427	2143	199.03	108.73	78.09	141.3	175.75	275.06	128.617	197.37	0.617825	0.058216	0.826579	PTN
ncbi_102095442	694	540	795	420	587	553	7.64	6.11	8.73	4.17	6.28	6.17	7.49333	5.54	-0.435722	0.058334	0.826579	HEATR5A
MSTRG.7275	10	2	8	0	2	0	0.93	0.19	0.74	0	0.18	0	0.62	0.06	-3.36923	0.0583877	0.826579	--
ncbi_102088624	1311	1214	1759	1007	1286	1131	29.8	28.34	39.85	20.64	28.4	26.03	32.6633	25.0233	-0.384398	0.058409	0.826579	ATP2C1
ncbi_102084959	2880	2956	2764	2473	2478	2547	99.89	104.57	96.93	74.95	82.45	89.87	100.463	82.4233	-0.285544	0.0584559	0.826579	VEZF1
ncbi_102091648	911	832	990	821	825	686	33.88	31.78	36.7	27.53	29.81	25.83	34.12	27.7233	-0.299517	0.0585938	0.826579	LEO1
ncbi_102084786	44	21	16	17	9	8	2.22	1.09	0.8	0.77	0.44	0.41	1.37	0.54	-1.34314	0.058615	0.826579	KCNF1
ncbi_102094324	3496	3401	3590	3212	3185	2993	31.04	31.02	31.77	25.72	27.48	26.91	31.2767	26.7033	-0.228067	0.0586863	0.826579	ARHGAP31
ncbi_102096416	400	396	463	367	343	334	6.59	6.7	7.6	5.45	5.49	5.57	6.96333	5.50333	-0.339472	0.0586866	0.826579	NPAT
ncbi_102088749	230	109	380	129	152	155	13.43	6.54	22.12	6.94	8.62	9.16	14.03	8.24	-0.767799	0.0586983	0.826579	PI15
ncbi_102096089	322	245	274	621	635	185	7.09	5.53	6.01	12.31	13.57	4.11	6.21	9.99667	0.686854	0.0587171	0.826579	MYH1B
ncbi_102087458	5	4	10	1	1	1	0.51	0.42	1.02	0.09	0.1	0.1	0.65	0.0966667	-2.74935	0.0589082	0.826579	PLSCR5
ncbi_102092493	3009	2665	2996	3546	4033	3114	54.35	57.6	54.25	57.75	81.19	57.62	55.4	65.52	0.242049	0.0591229	0.826579	IGF2BP3
ncbi_102090662	1052	1161	1015	1591	1289	1228	53.08	60.17	51.04	72.39	63.18	62.73	54.7633	66.1	0.27144	0.0591257	0.826579	ING4
ncbi_102095623	7054	7470	7352	11346	8677	7747	396.97	431.62	412.38	574.89	473.89	441.5	413.657	496.76	0.264115	0.0591424	0.826579	CNBP
ncbi_102093546	5	4	3	23	12	7	0.56	0.46	0.33	2.32	1.3	0.79	0.45	1.47	1.70782	0.0592492	0.826579	Fgf5
ncbi_102094359	167	186	182	292	234	210	10.75	12.3	11.67	16.95	14.63	13.68	11.5733	15.0867	0.38247	0.0592523	0.826579	slc25a26
ncbi_102097221	167	195	240	152	135	161	4.91	5.89	7.04	4.03	3.86	4.79	5.94667	4.22667	-0.492561	0.0593029	0.826579	JMY
ncbi_102084238	350	376	410	506	495	448	16.26	17.94	18.98	21.19	22.34	21.07	17.7267	21.5333	0.28065	0.059321	0.826579	ADAL
[truncated: 16,045 more rows]

## Sheet: MME14-VS-SQE14
Table S8 Genetic information for comparisons between groups
[truncated: 17,220 more rows]

[truncated: 1 more sheets: MMP1-SQP1]
