# Supplementary material for: Transcriptomic Analysis on Pectoral Muscle of European Meat Pigeons and Shiqi Pigeons during Embryonic Development
Source: Animals (Basel). 2023 Oct 19;13(20):3267. doi: 10.3390/ani13203267 (PMC10603743; doi:10.3390/ani13203267)
Supplement: Supplementary file 1 [file animals-13-03267-s001.zip › Table S9.Summary of KEGG related to muscle development in 4 stages.xls]

## Sheet: MME6-VS-SQE6
Table S9. Summary of KEGG related to muscle development in 4 stages
MME6-VS-SQE6 Pathway	Pvalue	Qvalue	Pathway ID
Drug metabolism - cytochrome P450	1.27e-05	0.001875	ko00982
Metabolic pathways	5.9e-05	0.003683	ko01100
Chemical carcinogenesis - DNA adducts	7.47e-05	0.003683	ko05204
Tyrosine metabolism	0.000219	0.008089	ko00350
Metabolism of xenobiotics by cytochrome P450	0.000305	0.009034	ko00980
Retinol metabolism	0.0005	0.011587	ko00830
Tryptophan metabolism	0.000548	0.011587	ko00380
Maturity onset diabetes of the young	0.000927	0.017151	ko04950
Arachidonic acid metabolism	0.001306	0.02147	ko00590
Bile secretion	0.002599	0.038464	ko04976
Linoleic acid metabolism	0.003629	0.045285	ko00591
Ubiquinone and other terpenoid-quinone biosynthesis	0.004109	0.045285	ko00130
Steroid hormone biosynthesis	0.004254	0.045285	ko00140
Fatty acid degradation	0.00459	0.045285	ko00071
Carbohydrate digestion and absorption	0.00459	0.045285	ko04973
Mineral absorption	0.004941	0.045703	ko04978
Ether lipid metabolism	0.006938	0.060403	ko00565
Penicillin and cephalosporin biosynthesis	0.00895	0.069716	ko00311
D-Arginine and D-ornithine metabolism	0.00895	0.069716	ko00472
Phenylalanine metabolism	0.009817	0.072647	ko00360

## Sheet: MME10-VS-SQE10
MME10-VS-SQE10 Pathway	Pvalue	Qvalue	Pathway ID
Prion disease	0.019033	0.191577	ko05020
ABC transporters	0.035905	0.191577	ko02010
Melanogenesis	0.095712	0.191577	ko04916
Ribosome	0.097475	0.191577	ko03010
Relaxin signaling pathway	0.101869	0.191577	ko04926
Cell adhesion molecules	0.107119	0.191577	ko04514
Phagosome	0.120133	0.191577	ko04145
Tuberculosis	0.133839	0.191577	ko05152
cGMP-PKG signaling pathway	0.144844	0.191577	ko04022
Herpes simplex virus 1 infection	0.147367	0.191577	ko05168
Calcium signaling pathway	0.168974	0.199697	ko04020
Neuroactive ligand-receptor interaction	0.289265	0.31337	ko04080
Pathways in cancer	0.387703	0.387703	ko05200

## Sheet: MME14-VS-SQE14
MME14-VS-SQE14 Pathway	Pvalue	Qvalue	Pathway ID
Prion disease	0.019033	0.175561	ko05020
Viral myocarditis	0.048859	0.175561	ko05416
Staphylococcus aureus infection	0.051616	0.175561	ko05150
Complement and coagulation cascades	0.054366	0.175561	ko04610
Pertussis	0.058023	0.175561	ko05133
Systemic lupus erythematosus	0.060757	0.175561	ko05322
Lysine degradation	0.061667	0.175561	ko00310
Cardiac muscle contraction	0.068922	0.175561	ko04260
Gap junction	0.082398	0.175561	ko04540
Ribosome biogenesis in eukaryotes	0.084183	0.175561	ko03008
Hypertrophic cardiomyopathy	0.085074	0.175561	ko05410
Dilated cardiomyopathy	0.089519	0.175561	ko05414
Chagas disease	0.091292	0.175561	ko05142
Thyroid hormone signaling pathway	0.099235	0.177205	ko04919
Apoptosis	0.109735	0.181055	ko04210
Phagosome	0.120133	0.181055	ko04145
Adrenergic signaling in cardiomyocytes	0.127008	0.181055	ko04261
Transcriptional misregulation in cancer	0.144002	0.181055	ko05202
Nucleocytoplasmic transport	0.144844	0.181055	ko03013
cGMP-PKG signaling pathway	0.144844	0.181055	ko04022

## Sheet: MMP1-VS-SQP1
MMP1-VS-SQP1 Pathway	Pvalue	Qvalue	Pathway ID
Calcium signaling pathway	0.03516	0.234624	ko04020
MAPK signaling pathway	0.068168	0.234624	ko04010
Staphylococcus aureus infection	0.084563	0.234624	ko05150
Complement and coagulation cascades	0.088985	0.234624	ko04610
GnRH secretion	0.090455	0.234624	ko04929
RNA degradation	0.102135	0.234624	ko03018
Cortisol synthesis and secretion	0.103585	0.234624	ko04927
Cardiac muscle contraction	0.112244	0.234624	ko04260
IL-17 signaling pathway	0.117975	0.234624	ko04657
Circadian entrainment	0.133563	0.234624	ko04713
Parathyroid hormone synthesis, secretion and action	0.13917	0.234624	ko04928
Aldosterone synthesis and secretion	0.144744	0.234624	ko04925
Axon regeneration	0.146132	0.234624	ko04361
Insulin resistance	0.147518	0.234624	ko04931
Oxidative phosphorylation	0.148903	0.234624	ko00190
Parkinson disease	0.158537	0.234624	ko05012
Relaxin signaling pathway	0.163998	0.234624	ko04926
Serotonergic synapse	0.166716	0.234624	ko04726
Estrogen signaling pathway	0.173478	0.234624	ko04915
Insulin signaling pathway	0.182861	0.234624	ko04910
